# Supplementary material for: A multidisciplinary approach to the identification of the protein–RNA connectome in double-stranded RNA virus capsids
Source: Nucleic Acids Res. 2023 Apr 18;51(10):5210–27. doi: 10.1093/nar/gkad274 (PMC10250232; doi:10.1093/nar/gkad274)
Supplement: gkad274_Supplemental_Files [file gkad274_supplemental_files.zip]

Archive with 3 entries (3 files):
- Suppl data .xlsx
- Suppl data 1.xlsx
- supplementary figures and tables.pdf
