# Supplementary material for: A multidisciplinary approach to the identification of the protein–RNA connectome in double-stranded RNA virus capsids
Source: Nucleic Acids Res. 2023 Apr 18;51(10):5210–27. doi: 10.1093/nar/gkad274 (PMC10250232; doi:10.1093/nar/gkad274)
Supplement: gkad274_Supplemental_Files [file gkad274_supplemental_files.zip › Suppl data .xlsx]

## Sheet: BTVcore
BTV4SU	Position	RefNuc	Coverage	A	T	G	C	Errorrate			BTVCL1	Position	RefNuc	Coverage	A	T	G	C	Errorrate			BTVCL2	Position	RefNuc	Coverage	A	T	G	C	Errorrate			BTVCL3	Position	RefNuc	Coverage	A	T	G	C	Errorrate			BTVCL4	Position	RefNuc	Coverage	A	T
FJ969728.1	1	G	1	0	0	0	0	0			FJ969728.1	1	G	0	0	0	0	0	0			FJ969728.1	1	G	0	0	0	0	0	0			FJ969728.1	1	G	0	0	0	0	0	0			FJ969728.1	1	G	0	0	0
FJ969728.1	2	T	45	0	0	0	0	0			FJ969728.1	2	T	38	0	0	0	0	0			FJ969728.1	2	T	32	0	0	0	0	0			FJ969728.1	2	T	25	0	0	0	0	0			FJ969728.1	2	T	16	0	0
FJ969728.1	3	T	71	0	0	0	0	0			FJ969728.1	3	T	57	0	0	0	0	0			FJ969728.1	3	T	51	0	0	0	0	0			FJ969728.1	3	T	36	0	0	0	0	0			FJ969728.1	3	T	29	0	0
FJ969728.1	4	A	79	0	0	0	0	0			FJ969728.1	4	A	67	0	0	0	0	0			FJ969728.1	4	A	57	0	0	0	0	0			FJ969728.1	4	A	47	0	0	0	0	0			FJ969728.1	4	A	41	0	0
FJ969728.1	5	A	100	0	0	0	0	0			FJ969728.1	5	A	92	0	0	0	0	0			FJ969728.1	5	A	69	0	0	0	0	0			FJ969728.1	5	A	67	0	0	0	0	0			FJ969728.1	5	A	51	0	0
FJ969728.1	6	A	222	0	0	1	0	0			FJ969728.1	6	A	212	0	0	0	0	0			FJ969728.1	6	A	154	0	0	0	0	0			FJ969728.1	6	A	172	0	0	0	0	0			FJ969728.1	6	A	117	0	0
FJ969728.1	7	A	429	0	0	0	0	0			FJ969728.1	7	A	393	0	0	0	0	0			FJ969728.1	7	A	290	0	0	0	0	0			FJ969728.1	7	A	313	0	0	0	0	0			FJ969728.1	7	A	254	0	0
FJ969728.1	8	A	589	0	0	0	0	0			FJ969728.1	8	A	548	0	0	0	0	0			FJ969728.1	8	A	402	0	0	0	0	0			FJ969728.1	8	A	433	0	0	0	0	0			FJ969728.1	8	A	356	0	0
FJ969728.1	9	G	747	0	0	0	0	0			FJ969728.1	9	G	698	0	0	0	0	0			FJ969728.1	9	G	489	0	0	0	0	0			FJ969728.1	9	G	538	0	0	0	0	0			FJ969728.1	9	G	432	0	0
FJ969728.1	10	T	1260	1	0	0	1	0.0015873			FJ969728.1	10	T	1120	0	0	0	1	0.000892857			FJ969728.1	10	T	779	0	0	0	3	0			FJ969728.1	10	T	835	0	0	0	2	0			FJ969728.1	10	T	645	0	0
FJ969728.1	11	G	1587	0	0	0	0	0			FJ969728.1	11	G	1293	0	0	0	0	0			FJ969728.1	11	G	938	0	0	0	0	0			FJ969728.1	11	G	1011	0	0	0	0	0			FJ969728.1	11	G	782	0	0
FJ969728.1	12	T	1624	0	0	0	1	0.000615764			FJ969728.1	12	T	1343	0	0	0	1	0.000744602			FJ969728.1	12	T	985	0	0	0	2	0			FJ969728.1	12	T	1024	0	0	1	2	0.00292969			FJ969728.1	12	T	786	1	0
FJ969728.1	13	C	1965	0	1	1	0	0.00101781			FJ969728.1	13	C	1557	1	0	0	0	0.000642261			FJ969728.1	13	C	1153	4	1	0	0	0.00433651			FJ969728.1	13	C	1270	0	3	0	0	0.0023622			FJ969728.1	13	C	943	0	0
FJ969728.1	14	G	2457	5	2	0	0	0.002849			FJ969728.1	14	G	1833	1	1	0	0	0.00109111			FJ969728.1	14	G	1419	1	0	0	0	0.000704722			FJ969728.1	14	G	1571	2	1	0	0	0.00190961			FJ969728.1	14	G	1182	1	0
FJ969728.1	15	C	2592	0	2	1	0	0.00115741			FJ969728.1	15	C	1930	0	1	1	0	0.00103627			FJ969728.1	15	C	1490	0	0	0	0	0			FJ969728.1	15	C	1644	0	2	0	0	0.00121655			FJ969728.1	15	C	1247	0	0
FJ969728.1	16	T	2758	2	0	0	4	0.00217549			FJ969728.1	16	T	2090	1	0	4	5	0.00478469			FJ969728.1	16	T	1623	1	0	0	0	0.000616143			FJ969728.1	16	T	1713	2	0	0	7	0.00525394			FJ969728.1	16	T	1334	0	0
FJ969728.1	17	G	3556	1	1	0	0	0.00056243			FJ969728.1	17	G	2512	1	2	0	0	0.00119427			FJ969728.1	17	G	2027	0	0	0	0	0			FJ969728.1	17	G	2162	1	0	0	1	0.000925069			FJ969728.1	17	G	1680	0	0
FJ969728.1	18	C	3721	3	7	2	0	0.00322494			FJ969728.1	18	C	2646	2	2	1	0	0.00188964			FJ969728.1	18	C	2160	0	5	0	0	0.00231481			FJ969728.1	18	C	2279	0	1	0	0	0.000438789			FJ969728.1	18	C	1783	0	1
FJ969728.1	19	C	4009	2	6	0	0	0.00199551			FJ969728.1	19	C	2862	1	5	2	0	0.00279525			FJ969728.1	19	C	2309	0	5	0	0	0.00216544			FJ969728.1	19	C	2451	0	6	0	0	0.00244798			FJ969728.1	19	C	1941	0	4
FJ969728.1	20	A	4154	0	7	39	8	0.0129995			FJ969728.1	20	A	2967	0	11	29	2	0.0141557			FJ969728.1	20	A	2391	0	5	24	6	0.0146382			FJ969728.1	20	A	2572	0	7	30	3	0.0155521			FJ969728.1	20	A	1995	0	3
FJ969728.1	21	T	4316	5	0	1	12	0.00417053			FJ969728.1	21	T	3118	1	0	1	11	0.00416934			FJ969728.1	21	T	2475	1	0	1	4	0.00242424			FJ969728.1	21	T	2627	1	0	1	11	0.00494861			FJ969728.1	21	T	2059	0	0
FJ969728.1	22	G	4844	3	4	0	1	0.00165153			FJ969728.1	22	G	3659	11	1	0	0	0.00327958			FJ969728.1	22	G	2847	4	2	0	2	0.00280998			FJ969728.1	22	G	3029	9	3	0	0	0.0039617			FJ969728.1	22	G	2386	1	0
FJ969728.1	23	C	5041	3	8	1	0	0.00238048			FJ969728.1	23	C	3810	4	0	0	0	0.00104987			FJ969728.1	23	C	2974	0	2	2	0	0.00134499			FJ969728.1	23	C	3138	1	1	0	0	0.000637349			FJ969728.1	23	C	2502	1	3
FJ969728.1	24	T	5520	1	0	1	9	0.00199275			FJ969728.1	24	T	4165	2	0	0	7	0.00216086			FJ969728.1	24	T	3268	3	0	2	5	0.00305998			FJ969728.1	24	T	3467	0	0	3	10	0.00374964			FJ969728.1	24	T	2707	3	0
FJ969728.1	25	A	6117	0	5	13	5	0.00376001			FJ969728.1	25	A	4431	0	1	6	0	0.00157978			FJ969728.1	25	A	3533	0	1	7	2	0.00283046			FJ969728.1	25	A	3784	0	1	8	2	0.00290698			FJ969728.1	25	A	2930	0	4
FJ969728.1	26	T	6257	0	0	2	14	0.00255714			FJ969728.1	26	T	4558	0	0	0	13	0.00285213			FJ969728.1	26	T	3597	1	0	2	6	0.00250209			FJ969728.1	26	T	3837	3	0	2	3	0.00208496			FJ969728.1	26	T	3037	4	0
FJ969728.1	27	C	8561	0	4	1	0	0.000584044			FJ969728.1	27	C	5743	1	4	2	0	0.00121888			FJ969728.1	27	C	4776	1	4	0	0	0.0010469			FJ969728.1	27	C	5135	0	2	2	0	0.000778968			FJ969728.1	27	C	4027	2	3
FJ969728.1	28	C	9952	4	100	4	0	0.0108521			FJ969728.1	28	C	6377	5	52	2	0	0.009252			FJ969728.1	28	C	5546	4	52	1	0	0.0102777			FJ969728.1	28	C	5969	5	58	0	0	0.0105545			FJ969728.1	28	C	4645	2	51
FJ969728.1	29	G	15506	13	26	0	13	0.00335354			FJ969728.1	29	G	9256	13	10	0	8	0.00334918			FJ969728.1	29	G	8371	13	16	0	8	0.00442002			FJ969728.1	29	G	9299	5	10	0	5	0.00215077			FJ969728.1	29	G	7141	10	9
FJ969728.1	30	G	16857	26	8	0	9	0.00255087			FJ969728.1	30	G	9907	19	6	0	7	0.00323004			FJ969728.1	30	G	9056	15	11	0	7	0.00364399			FJ969728.1	30	G	10105	14	13	0	7	0.00336467			FJ969728.1	30	G	7714	10	12
FJ969728.1	31	G	18528	9	10	0	2	0.00113342			FJ969728.1	31	G	11128	8	5	0	1	0.00125809			FJ969728.1	31	G	10013	4	2	0	3	0.000898832			FJ969728.1	31	G	11147	3	1	0	2	0.000538261			FJ969728.1	31	G	8496	4	4
FJ969728.1	32	C	19804	16	124	70	0	0.0106039			FJ969728.1	32	C	11865	9	53	34	0	0.00809102			FJ969728.1	32	C	10588	7	70	46	0	0.0116169			FJ969728.1	32	C	11752	12	72	41	0	0.0106365			FJ969728.1	32	C	8899	7	44
FJ969728.1	33	T	19078	25	0	13	162	0.0104833			FJ969728.1	33	T	11749	12	0	6	88	0.00902204			FJ969728.1	33	T	10241	22	0	6	75	0.0100576			FJ969728.1	33	T	11529	17	0	8	74	0.00858704			FJ969728.1	33	T	8600	9	0
FJ969728.1	34	G	20814	18	18	0	2	0.00182569			FJ969728.1	34	G	12594	18	17	0	3	0.00301731			FJ969728.1	34	G	11095	22	17	0	6	0.00405588			FJ969728.1	34	G	12319	20	21	0	3	0.00357172			FJ969728.1	34	G	9480	17	15
FJ969728.1	35	A	23830	0	16	81	20	0.00490978			FJ969728.1	35	A	13853	0	8	43	7	0.00418682			FJ969728.1	35	A	12639	0	10	62	8	0.00632961			FJ969728.1	35	A	14194	0	6	67	9	0.00577709			FJ969728.1	35	A	10677	0	9
FJ969728.1	36	T	20425	8	0	2	59	0.00337821			FJ969728.1	36	T	12389	9	0	0	50	0.00476229			FJ969728.1	36	T	10843	7	0	0	42	0.00451904			FJ969728.1	36	T	12102	11	0	3	40	0.00446207			FJ969728.1	36	T	9257	3	0
FJ969728.1	37	C	24470	14	25	3	0	0.00171639			FJ969728.1	37	C	14438	5	15	3	0	0.00159302			FJ969728.1	37	C	12957	9	11	4	0	0.00185228			FJ969728.1	37	C	14449	8	15	4	0	0.00186864			FJ969728.1	37	C	10905	6	17
FJ969728.1	38	C	24333	585	20	6	0	0.0251099			FJ969728.1	38	C	14324	323	14	4	0	0.0238062			FJ969728.1	38	C	12861	314	15	8	0	0.0262033			FJ969728.1	38	C	14273	346	17	6	0	0.025853			FJ969728.1	38	C	10916	275	17
FJ969728.1	39	A	26174	0	36	134	19	0.00722091			FJ969728.1	39	A	15249	0	20	78	10	0.00708243			FJ969728.1	39	A	13816	0	17	74	4	0.00687609			FJ969728.1	39	A	15618	0	27	72	15	0.00729927			FJ969728.1	39	A	11753	0	22
FJ969728.1	40	A	25328	0	17	84	4	0.00414561			FJ969728.1	40	A	14746	0	10	45	3	0.00393327			FJ969728.1	40	A	13295	0	3	34	2	0.00293343			FJ969728.1	40	A	14940	0	6	45	3	0.00361446			FJ969728.1	40	A	11340	0	7
FJ969728.1	41	A	24377	0	15	76	7	0.00402018			FJ969728.1	41	A	14506	0	12	56	1	0.00475665			FJ969728.1	41	A	13049	0	5	63	1	0.00528776			FJ969728.1	41	A	14488	0	7	69	10	0.00593595			FJ969728.1	41	A	11017	0	12
FJ969728.1	42	G	27254	3	10	0	2	0.000550378			FJ969728.1	42	G	15854	12	5	0	6	0.00145074			FJ969728.1	42	G	14452	4	10	0	1	0.00103792			FJ969728.1	42	G	16053	8	10	0	2	0.00124587			FJ969728.1	42	G	12144	6	6
FJ969728.1	43	G	28173	14	3	0	3	0.0007099			FJ969728.1	43	G	16479	13	5	0	2	0.00121367			FJ969728.1	43	G	14951	14	2	0	3	0.00127082			FJ969728.1	43	G	16604	10	5	0	1	0.000963623			FJ969728.1	43	G	12622	10	3
FJ969728.1	44	T	21535	7	0	6	95	0.00501509			FJ969728.1	44	T	13392	3	0	2	39	0.00328554			FJ969728.1	44	T	11479	3	0	1	34	0.00331039			FJ969728.1	44	T	12860	4	0	7	69	0.00622084			FJ969728.1	44	T	9725	2	0
FJ969728.1	45	T	24941	18	0	11	94	0.00493164			FJ969728.1	45	T	15151	3	0	11	48	0.00409214			FJ969728.1	45	T	13336	8	0	9	52	0.00517397			FJ969728.1	45	T	14973	6	0	13	29	0.00320577			FJ969728.1	45	T	11235	4	0
FJ969728.1	46	C	29524	2	29	3	0	0.00115161			FJ969728.1	46	C	17332	18	21	6	0	0.00259635			FJ969728.1	46	C	15620	21	17	6	0	0.0028169			FJ969728.1	46	C	17340	21	28	21	0	0.00403691			FJ969728.1	46	C	13101	21	10
FJ969728.1	47	G	29831	26	17	0	4	0.00157554			FJ969728.1	47	G	17442	23	9	0	5	0.00212132			FJ969728.1	47	G	15784	10	8	0	3	0.00133046			FJ969728.1	47	G	17546	24	12	0	4	0.00227972			FJ969728.1	47	G	13258	12	7
FJ969728.1	48	A	30838	0	13	89	4	0.00343732			FJ969728.1	48	A	18065	0	6	50	2	0.00321063			FJ969728.1	48	A	16348	0	4	54	4	0.00379251			FJ969728.1	48	A	18340	0	7	42	0	0.00267176			FJ969728.1	48	A	13694	0	6
FJ969728.1	49	G	27601	15	20	0	3	0.00137676			FJ969728.1	49	G	16507	14	13	0	7	0.00205973			FJ969728.1	49	G	14698	8	10	0	7	0.00170091			FJ969728.1	49	G	16029	17	23	0	9	0.00305696			FJ969728.1	49	G	12374	17	18
FJ969728.1	50	G	26578	37	15	0	7	0.00221988			FJ969728.1	50	G	16186	15	17	0	2	0.00210058			FJ969728.1	50	G	14263	18	9	0	3	0.00210334			FJ969728.1	50	G	15576	27	18	0	12	0.00365948			FJ969728.1	50	G	11870	13	13
FJ969728.1	51	A	33948	0	9	70	1	0.00235655			FJ969728.1	51	A	19852	0	8	45	1	0.00272013			FJ969728.1	51	A	18172	0	2	37	3	0.00231125			FJ969728.1	51	A	20294	0	8	56	2	0.00325219			FJ969728.1	51	A	15011	0	7
FJ969728.1	52	A	33782	0	10	87	6	0.00304896			FJ969728.1	52	A	19613	0	11	51	2	0.00326314			FJ969728.1	52	A	18049	0	8	42	6	0.00310266			FJ969728.1	52	A	20014	0	2	49	6	0.00284801			FJ969728.1	52	A	14910	0	13
FJ969728.1	53	G	29074	18	25	0	3	0.00158217			FJ969728.1	53	G	17523	13	11	0	5	0.00165497			FJ969728.1	53	G	15735	9	18	0	0	0.00171592			FJ969728.1	53	G	17089	14	20	0	3	0.00216514			FJ969728.1	53	G	12866	9	10
FJ969728.1	54	A	34571	0	17	91	3	0.00321078			FJ969728.1	54	A	20181	0	12	56	2	0.00346861			FJ969728.1	54	A	18571	0	4	63	0	0.00360778			FJ969728.1	54	A	20689	0	9	47	2	0.00280342			FJ969728.1	54	A	15340	0	5
FJ969728.1	55	A	34386	0	9	90	1	0.00290816			FJ969728.1	55	A	20088	0	5	69	2	0.00378335			FJ969728.1	55	A	18421	0	4	71	1	0.00412573			FJ969728.1	55	A	20483	0	9	78	2	0.00434507			FJ969728.1	55	A	15269	0	6
FJ969728.1	56	A	34434	0	11	112	3	0.00365917			FJ969728.1	56	A	20112	0	8	82	1	0.00452466			FJ969728.1	56	A	18445	0	5	47	5	0.00309027			FJ969728.1	56	A	20460	0	12	55	1	0.00332356			FJ969728.1	56	A	15284	0	11
FJ969728.1	57	A	34966	0	20	84	3	0.00306012			FJ969728.1	57	A	20400	0	8	46	2	0.0027451			FJ969728.1	57	A	18746	0	6	40	3	0.00261389			FJ969728.1	57	A	20864	0	6	50	2	0.00277991			FJ969728.1	57	A	15465	0	9
FJ969728.1	58	A	34710	0	14	91	3	0.0031115			FJ969728.1	58	A	20271	0	7	44	1	0.00256524			FJ969728.1	58	A	18656	0	6	39	0	0.00241209			FJ969728.1	58	A	20688	0	6	41	4	0.0024652			FJ969728.1	58	A	15361	0	11
FJ969728.1	59	A	33910	0	12	90	4	0.00312592			FJ969728.1	59	A	19920	0	4	48	4	0.00281124			FJ969728.1	59	A	18221	0	4	44	1	0.0026892			FJ969728.1	59	A	20226	0	7	65	3	0.0037081			FJ969728.1	59	A	15046	0	3
FJ969728.1	60	T	33337	27	0	3	71	0.00302967			FJ969728.1	60	T	19660	7	0	4	47	0.00295015			FJ969728.1	60	T	17973	4	0	0	50	0.00300451			FJ969728.1	60	T	19957	14	0	2	59	0.00375808			FJ969728.1	60	T	14791	11	0
FJ969728.1	61	G	31573	25	13	0	6	0.0013936			FJ969728.1	61	G	18836	19	6	0	5	0.00159269			FJ969728.1	61	G	17046	10	10	0	5	0.00146662			FJ969728.1	61	G	18586	16	14	0	4	0.00182933			FJ969728.1	61	G	13996	9	9
FJ969728.1	62	A	36082	0	19	97	1	0.00324261			FJ969728.1	62	A	20923	0	20	52	2	0.00353678			FJ969728.1	62	A	19384	0	9	45	3	0.00294057			FJ969728.1	62	A	21595	0	21	47	2	0.00324149			FJ969728.1	62	A	15953	0	15
FJ969728.1	63	A	35148	0	5	110	4	0.00338568			FJ969728.1	63	A	20341	0	5	60	5	0.00344133			FJ969728.1	63	A	18832	0	12	50	3	0.00345157			FJ969728.1	63	A	20867	0	6	76	2	0.00402549			FJ969728.1	63	A	15513	0	8
FJ969728.1	64	A	35160	0	23	106	10	0.00395336			FJ969728.1	64	A	20395	0	12	66	4	0.00402059			FJ969728.1	64	A	18942	0	7	61	7	0.00395946			FJ969728.1	64	A	20869	0	8	61	7	0.00364177			FJ969728.1	64	A	15568	0	3
FJ969728.1	65	C	34922	11	20	6	0	0.0010595			FJ969728.1	65	C	20442	7	8	6	0	0.0010273			FJ969728.1	65	C	18801	9	14	0	0	0.00122334			FJ969728.1	65	C	20634	8	12	0	0	0.000969274			FJ969728.1	65	C	15489	12	5
FJ969728.1	66	A	36731	0	11	81	3	0.00258637			FJ969728.1	66	A	21334	0	8	57	2	0.00314053			FJ969728.1	66	A	19689	0	8	46	1	0.00279344			FJ969728.1	66	A	21812	0	4	45	3	0.00238401			FJ969728.1	66	A	16064	0	4
FJ969728.1	67	T	35055	13	0	7	56	0.00216802			FJ969728.1	67	T	20547	12	0	7	44	0.00306614			FJ969728.1	67	T	18904	9	0	2	42	0.00280364			FJ969728.1	67	T	20819	4	0	4	32	0.00192132			FJ969728.1	67	T	15561	10	0
FJ969728.1	68	A	37058	0	12	59	2	0.00196989			FJ969728.1	68	A	21406	0	9	21	3	0.00154162			FJ969728.1	68	A	19887	0	7	31	5	0.00216222			FJ969728.1	68	A	21966	0	14	44	1	0.00268597			FJ969728.1	68	A	16293	0	5
FJ969728.1	69	A	34783	0	14	84	14	0.00321996			FJ969728.1	69	A	20167	0	9	47	7	0.00312392			FJ969728.1	69	A	18718	0	8	43	3	0.00288492			FJ969728.1	69	A	20581	0	2	49	6	0.00276954			FJ969728.1	69	A	15302	0	10
FJ969728.1	70	T	35903	21	0	10	99	0.00362087			FJ969728.1	70	T	20783	20	0	15	89	0.00596641			FJ969728.1	70	T	19284	17	0	8	48	0.00378552			FJ969728.1	70	T	21293	18	0	12	62	0.00432067			FJ969728.1	70	T	15766	18	0
FJ969728.1	71	C	36722	9	28	4	0	0.0011165			FJ969728.1	71	C	21195	12	14	7	0	0.00155697			FJ969728.1	71	C	19725	7	13	5	0	0.00126743			FJ969728.1	71	C	21631	9	22	14	0	0.00208035			FJ969728.1	71	C	16078	9	20
FJ969728.1	72	A	35229	0	16	92	11	0.0033779			FJ969728.1	72	A	20372	0	21	83	9	0.00554683			FJ969728.1	72	A	18964	0	13	84	4	0.00532588			FJ969728.1	72	A	20773	0	18	84	5	0.00515092			FJ969728.1	72	A	15445	0	11
FJ969728.1	73	G	35980	44	15	0	5	0.00177877			FJ969728.1	73	G	20544	49	13	0	6	0.00330997			FJ969728.1	73	G	19265	34	8	0	2	0.00228393			FJ969728.1	73	G	21126	35	9	0	4	0.00227208			FJ969728.1	73	G	15672	33	12
FJ969728.1	74	G	33467	299	21	0	11	0.00989034			FJ969728.1	74	G	19177	203	49	0	19	0.0141315			FJ969728.1	74	G	17914	166	13	0	6	0.0103271			FJ969728.1	74	G	19333	208	10	0	13	0.0119485			FJ969728.1	74	G	14488	149	17
FJ969728.1	75	A	36124	0	25	107	8	0.00387554			FJ969728.1	75	A	20438	0	20	82	11	0.00552892			FJ969728.1	75	A	19128	0	16	50	9	0.00392095			FJ969728.1	75	A	21189	0	21	61	12	0.00443626			FJ969728.1	75	A	15528	0	20
FJ969728.1	76	A	31194	0	9	115	11	0.00432776			FJ969728.1	76	A	17853	0	5	86	13	0.00582535			FJ969728.1	76	A	16742	0	6	65	6	0.00459921			FJ969728.1	76	A	18152	0	12	66	3	0.00446232			FJ969728.1	76	A	13429	0	5
FJ969728.1	77	C	36121	16	41	18	0	0.00207635			FJ969728.1	77	C	20164	18	20	13	0	0.00252926			FJ969728.1	77	C	19140	23	22	7	0	0.00271682			FJ969728.1	77	C	20923	26	17	10	0	0.0025331			FJ969728.1	77	C	15326	10	17
FJ969728.1	78	G	37397	47	12	0	2	0.00163115			FJ969728.1	78	G	20495	31	5	0	5	0.00200049			FJ969728.1	78	G	19830	14	8	0	2	0.00121029			FJ969728.1	78	G	21713	35	10	0	5	0.00230277			FJ969728.1	78	G	15764	14	8
FJ969728.1	79	G	37413	25	17	0	7	0.00130971			FJ969728.1	79	G	20287	15	15	0	2	0.00157736			FJ969728.1	79	G	19734	17	18	0	4	0.00197628			FJ969728.1	79	G	21687	17	14	0	3	0.00156776			FJ969728.1	79	G	15607	19	11
FJ969728.1	80	G	37249	26	6	0	3	0.000939623			FJ969728.1	80	G	20191	15	3	0	5	0.00113912			FJ969728.1	80	G	19707	10	3	0	4	0.000862638			FJ969728.1	80	G	21531	15	2	0	8	0.00116112			FJ969728.1	80	G	15491	8	3
FJ969728.1	81	T	28713	13	0	17	118	0.00515446			FJ969728.1	81	T	15833	5	0	5	51	0.00385271			FJ969728.1	81	T	15337	3	0	9	46	0.0037817			FJ969728.1	81	T	16684	11	0	23	66	0.00599377			FJ969728.1	81	T	11832	3	0
FJ969728.1	82	T	32655	20	0	12	117	0.00456285			FJ969728.1	82	T	17761	5	0	11	52	0.00382861			FJ969728.1	82	T	17284	13	0	3	54	0.00404999			FJ969728.1	82	T	18987	9	0	4	68	0.00426608			FJ969728.1	82	T	13472	7	0
FJ969728.1	83	G	37888	7101	11	0	9	0.187949			FJ969728.1	83	G	20132	3645	3	0	2	0.181303			FJ969728.1	83	G	19912	3690	7	0	3	0.185818			FJ969728.1	83	G	21838	4013	4	0	5	0.184174			FJ969728.1	83	G	15640	2857	7
FJ969728.1	84	A	38532	0	17	130	6	0.00397073			FJ969728.1	84	A	20496	0	7	80	3	0.0043911			FJ969728.1	84	A	20322	0	10	69	1	0.00393662			FJ969728.1	84	A	22393	0	10	59	3	0.00321529			FJ969728.1	84	A	15944	0	19
FJ969728.1	85	A	36996	0	22	152	8	0.00491945			FJ969728.1	85	A	19703	0	9	86	6	0.00512612			FJ969728.1	85	A	19503	0	1	66	5	0.00369174			FJ969728.1	85	A	21204	0	9	73	8	0.00424448			FJ969728.1	85	A	15212	0	7
FJ969728.1	86	G	38495	21	10	0	7	0.000987141			FJ969728.1	86	G	20404	5	11	0	2	0.00088218			FJ969728.1	86	G	20184	10	7	0	5	0.00108997			FJ969728.1	86	G	22188	12	12	0	1	0.00112674			FJ969728.1	86	G	15878	8	8
FJ969728.1	87	A	37808	0	17	112	6	0.00357067			FJ969728.1	87	A	19910	0	9	55	5	0.0034656			FJ969728.1	87	A	19792	0	8	65	4	0.00389046			FJ969728.1	87	A	21813	0	5	69	3	0.00353001			FJ969728.1	87	A	15588	0	6
FJ969728.1	88	G	39463	20	8	0	8	0.000912247			FJ969728.1	88	G	20839	10	3	0	4	0.000815778			FJ969728.1	88	G	20671	19	6	0	4	0.00140293			FJ969728.1	88	G	22735	14	2	0	6	0.000967671			FJ969728.1	88	G	16274	9	3
FJ969728.1	89	C	39310	10	33	5	0	0.00122106			FJ969728.1	89	C	20775	9	13	2	0	0.00115523			FJ969728.1	89	C	20563	7	9	4	0	0.000972621			FJ969728.1	89	C	22644	5	15	3	0	0.00101572			FJ969728.1	89	C	16066	3	10
FJ969728.1	90	T	35811	42	0	16	97	0.00432828			FJ969728.1	90	T	19075	23	0	7	61	0.00477064			FJ969728.1	90	T	18987	27	0	11	63	0.00531943			FJ969728.1	90	T	20688	43	0	9	73	0.00604215			FJ969728.1	90	T	14686	17	0
FJ969728.1	91	G	39955	68	13	0	6	0.00217745			FJ969728.1	91	G	21066	45	11	0	4	0.00284819			FJ969728.1	91	G	20876	28	6	0	3	0.00177237			FJ969728.1	91	G	23051	25	10	0	6	0.00177866			FJ969728.1	91	G	16382	29	8
FJ969728.1	92	A	39566	0	19	84	4	0.00270434			FJ969728.1	92	A	20813	0	8	41	1	0.00240234			FJ969728.1	92	A	20727	0	16	56	3	0.00361847			FJ969728.1	92	A	22893	0	15	61	4	0.00349452			FJ969728.1	92	A	16281	0	15
FJ969728.1	93	G	40259	19	7	0	2	0.000695497			FJ969728.1	93	G	21152	9	1	0	4	0.000661876			FJ969728.1	93	G	21003	12	4	0	7	0.00109508			FJ969728.1	93	G	23235	13	4	0	4	0.000903809			FJ969728.1	93	G	16490	4	3
FJ969728.1	94	T	34436	25	0	12	116	0.00444302			FJ969728.1	94	T	18437	12	0	12	50	0.00401367			FJ969728.1	94	T	18002	20	0	9	53	0.00455505			FJ969728.1	94	T	19742	20	0	13	65	0.00496404			FJ969728.1	94	T	13914	7	0
FJ969728.1	95	C	39986	10	16	3	0	0.000725254			FJ969728.1	95	C	21075	6	13	4	0	0.00109134			FJ969728.1	95	C	20880	8	12	1	0	0.00100575			FJ969728.1	95	C	23035	7	22	6	0	0.00151943			FJ969728.1	95	C	16339	10	18
FJ969728.1	96	T	39750	32	0	12	103	0.00369811			FJ969728.1	96	T	20899	17	0	3	66	0.00411503			FJ969728.1	96	T	20761	19	0	4	58	0.00390155			FJ969728.1	96	T	22872	21	0	4	58	0.00362889			FJ969728.1	96	T	16193	12	0
FJ969728.1	97	G	40091	43	16	0	7	0.00164625			FJ969728.1	97	G	20967	21	9	0	3	0.0015739			FJ969728.1	97	G	20850	22	10	0	4	0.00172662			FJ969728.1	97	G	22953	13	14	0	8	0.00152486			FJ969728.1	97	G	16352	23	5
FJ969728.1	98	G	40367	44	5	0	10	0.00146159			FJ969728.1	98	G	21078	29	5	0	10	0.00208748			FJ969728.1	98	G	21051	22	6	0	5	0.00156762			FJ969728.1	98	G	23166	24	5	0	6	0.00151083			FJ969728.1	98	G	16524	21	1
FJ969728.1	99	T	35373	18	0	16	119	0.00432533			FJ969728.1	99	T	18726	7	0	16	66	0.00475275			FJ969728.1	99	T	18477	9	0	6	59	0.00400498			FJ969728.1	99	T	20297	7	0	17	67	0.00448342			FJ969728.1	99	T	14347	8	0
FJ969728.1	100	C	40192	22	33	4	0	0.00146795			FJ969728.1	100	C	20998	9	8	5	0	0.00104772			FJ969728.1	100	C	20883	6	8	7	0	0.0010056			FJ969728.1	100	C	23006	15	28	4	0	0.00204295			FJ969728.1	100	C	16389	6	15
FJ969728.1	101	C	39559	13	57	4	0	0.00187062			FJ969728.1	101	C	20658	36	36	7	0	0.00382418			FJ969728.1	101	C	20627	41	19	5	0	0.00315121			FJ969728.1	101	C	22599	30	27	7	0	0.00283198			FJ969728.1	101	C	16156	30	16
FJ969728.1	102	G	40736	49	10	0	5	0.00157109			FJ969728.1	102	G	21147	20	10	0	4	0.00160779			FJ969728.1	102	G	21179	21	10	0	6	0.00174701			FJ969728.1	102	G	23354	21	14	0	6	0.00175559			FJ969728.1	102	G	16586	15	3
FJ969728.1	103	T	36945	27	0	8	120	0.00419543			FJ969728.1	103	T	19403	20	0	7	73	0.00515384			FJ969728.1	103	T	19244	17	0	4	46	0.0034816			FJ969728.1	103	T	21061	20	0	3	71	0.00446323			FJ969728.1	103	T	14945	18	0
FJ969728.1	104	G	40569	30	7	0	9	0.00113387			FJ969728.1	104	G	21119	10	2	0	1	0.000615559			FJ969728.1	104	G	21097	12	4	0	5	0.000995402			FJ969728.1	104	G	23247	21	3	0	5	0.00124747			FJ969728.1	104	G	16521	8	0
FJ969728.1	105	T	35845	17	0	10	85	0.00312456			FJ969728.1	105	T	18837	10	0	8	56	0.00392844			FJ969728.1	105	T	18627	15	0	2	50	0.00359693			FJ969728.1	105	T	20434	20	0	9	53	0.00401292			FJ969728.1	105	T	14580	9	0
FJ969728.1	106	G	40412	62	16	0	7	0.00210334			FJ969728.1	106	G	20916	34	7	0	4	0.00215146			FJ969728.1	106	G	20951	28	8	0	3	0.00186149			FJ969728.1	106	G	23106	34	11	0	2	0.0020341			FJ969728.1	106	G	16424	39	4
FJ969728.1	107	G	40246	140	30	0	6	0.00437311			FJ969728.1	107	G	20932	67	8	0	7	0.00391745			FJ969728.1	107	G	20901	64	14	0	11	0.00425817			FJ969728.1	107	G	23060	94	14	0	7	0.00498699			FJ969728.1	107	G	16440	55	14
FJ969728.1	108	A	40378	0	16	118	6	0.00346723			FJ969728.1	108	A	20984	0	4	40	4	0.00228746			FJ969728.1	108	A	21010	0	4	69	4	0.00366492			FJ969728.1	108	A	23198	0	4	60	3	0.00288818			FJ969728.1	108	A	16486	0	6
FJ969728.1	109	T	37843	20	0	9	112	0.00372592			FJ969728.1	109	T	19828	20	0	6	71	0.00489207			FJ969728.1	109	T	19761	14	0	4	63	0.00409898			FJ969728.1	109	T	21692	10	0	5	73	0.0040568			FJ969728.1	109	T	15425	10	0
FJ969728.1	110	G	41247	23	15	0	8	0.00111523			FJ969728.1	110	G	21406	21	7	0	5	0.00154162			FJ969728.1	110	G	21344	10	5	0	11	0.00121814			FJ969728.1	110	G	23527	23	10	0	4	0.00157266			FJ969728.1	110	G	16785	20	4
FJ969728.1	111	A	38624	0	25	115	28	0.00434963			FJ969728.1	111	A	19830	0	14	46	21	0.00408472			FJ969728.1	111	A	19971	0	8	53	16	0.00385559			FJ969728.1	111	A	22163	0	11	60	18	0.0040157			FJ969728.1	111	A	15795	0	4
FJ969728.1	112	C	40933	5	33	3	0	0.00100164			FJ969728.1	112	C	21250	5	21	1	0	0.00127059			FJ969728.1	112	C	21150	4	18	8	0	0.00141844			FJ969728.1	112	C	23249	1	23	1	0	0.00107532			FJ969728.1	112	C	16610	3	13
FJ969728.1	113	A	39429	0	35	166	11	0.00537675			FJ969728.1	113	A	20248	0	11	83	7	0.00498815			FJ969728.1	113	A	20361	0	19	77	4	0.00491135			FJ969728.1	113	A	22475	0	14	96	2	0.00498331			FJ969728.1	113	A	16117	0	19
FJ969728.1	114	C	41221	15	35	5	0	0.00133427			FJ969728.1	114	C	21427	3	24	3	0	0.0014001			FJ969728.1	114	C	21403	7	21	7	0	0.00163528			FJ969728.1	114	C	23461	7	24	3	0	0.00144921			FJ969728.1	114	C	16770	9	16
FJ969728.1	115	G	41533	35	18	0	7	0.00144463			FJ969728.1	115	G	21494	21	5	0	3	0.00134921			FJ969728.1	115	G	21497	16	11	0	3	0.00139554			FJ969728.1	115	G	23689	19	5	0	1	0.00105534			FJ969728.1	115	G	16821	23	4
FJ969728.1	116	A	41251	0	9	77	1	0.00210904			FJ969728.1	116	A	21301	0	6	42	3	0.00239425			FJ969728.1	116	A	21369	0	2	37	3	0.00196546			FJ969728.1	116	A	23619	0	5	67	2	0.00313307			FJ969728.1	116	A	16704	0	7
FJ969728.1	117	T	40970	8	0	9	132	0.00363681			FJ969728.1	117	T	21208	8	0	5	58	0.00334779			FJ969728.1	117	T	21125	4	0	5	52	0.00288757			FJ969728.1	117	T	23264	5	0	5	84	0.00404058			FJ969728.1	117	T	16559	4	0
FJ969728.1	118	T	41326	28	0	3	138	0.00408944			FJ969728.1	118	T	21351	14	0	3	69	0.00402791			FJ969728.1	118	T	21435	13	0	4	67	0.00391882			FJ969728.1	118	T	23527	14	0	3	71	0.00374038			FJ969728.1	118	T	16723	11	0
FJ969728.1	119	T	41571	20	0	4	134	0.00380073			FJ969728.1	119	T	21516	11	0	4	60	0.00348578			FJ969728.1	119	T	21518	17	0	2	54	0.00339251			FJ969728.1	119	T	23677	12	0	0	64	0.00320987			FJ969728.1	119	T	16861	8	0
FJ969728.1	120	C	41226	17	29	4	0	0.00121283			FJ969728.1	120	C	21365	6	13	2	0	0.000982916			FJ969728.1	120	C	21351	7	15	1	0	0.00107723			FJ969728.1	120	C	23379	6	19	5	0	0.0012832			FJ969728.1	120	C	16719	11	12
FJ969728.1	121	C	40076	26	41	5	0	0.00179659			FJ969728.1	121	C	20677	4	16	3	0	0.00111235			FJ969728.1	121	C	20643	9	16	1	0	0.00125951			FJ969728.1	121	C	22633	14	7	7	0	0.00123713			FJ969728.1	121	C	16146	11	12
FJ969728.1	122	C	39950	15	34	1	0	0.00125156			FJ969728.1	122	C	20655	9	10	1	0	0.000968289			FJ969728.1	122	C	20645	11	19	4	0	0.00164689			FJ969728.1	122	C	22609	14	15	4	0	0.0014596			FJ969728.1	122	C	16158	15	13
FJ969728.1	123	A	39054	0	31	97	18	0.00373841			FJ969728.1	123	A	20138	0	11	52	7	0.00347602			FJ969728.1	123	A	20126	0	12	34	6	0.00258372			FJ969728.1	123	A	22193	0	11	61	8	0.00360474			FJ969728.1	123	A	15873	0	18
FJ969728.1	124	A	35559	0	15	93	17	0.00351528			FJ969728.1	124	A	18090	0	8	61	7	0.00420122			FJ969728.1	124	A	18307	0	7	55	5	0.0036598			FJ969728.1	124	A	20228	0	3	49	8	0.00296619			FJ969728.1	124	A	14394	0	9
FJ969728.1	125	C	40028	62	95	18	0	0.00437194			FJ969728.1	125	C	20790	41	76	17	0	0.00644541			FJ969728.1	125	C	20699	27	60	12	0	0.00478284			FJ969728.1	125	C	22657	37	40	11	0	0.00388401			FJ969728.1	125	C	16159	26	26
FJ969728.1	126	C	39606	80	100	76	0	0.00646367			FJ969728.1	126	C	20389	89	82	81	0	0.0123596			FJ969728.1	126	C	20425	46	51	47	0	0.00705018			FJ969728.1	126	C	22384	69	49	36	0	0.00687991			FJ969728.1	126	C	15991	42	50
FJ969728.1	127	G	39079	169	22	0	64	0.00652524			FJ969728.1	127	G	20038	120	9	0	40	0.00843398			FJ969728.1	127	G	20149	107	4	0	23	0.00665045			FJ969728.1	127	G	22248	124	12	0	46	0.00818051			FJ969728.1	127	G	15800	73	5
FJ969728.1	128	C	38263	5	24	6	0	0.000914722			FJ969728.1	128	C	19672	2	18	6	0	0.00132168			FJ969728.1	128	C	19744	3	8	4	0	0.000759724			FJ969728.1	128	C	21745	6	19	4	0	0.00133364			FJ969728.1	128	C	15535	7	10
FJ969728.1	129	C	37652	6	46	4	0	0.0014873			FJ969728.1	129	C	19322	23	17	12	0	0.00269123			FJ969728.1	129	C	19404	19	18	9	0	0.00237065			FJ969728.1	129	C	21437	42	20	13	0	0.00349862			FJ969728.1	129	C	15352	22	19
FJ969728.1	130	G	36874	28	11	0	7	0.00124749			FJ969728.1	130	G	18673	18	5	0	2	0.00133883			FJ969728.1	130	G	19040	15	3	0	5	0.00120798			FJ969728.1	130	G	21093	25	6	0	2	0.0015645			FJ969728.1	130	G	15064	20	4
FJ969728.1	131	A	33623	0	21	74	3	0.00291467			FJ969728.1	131	A	16572	0	7	36	5	0.00289645			FJ969728.1	131	A	17116	0	9	18	4	0.00181117			FJ969728.1	131	A	19034	0	15	37	7	0.00309972			FJ969728.1	131	A	13771	0	4
FJ969728.1	132	G	32684	16	16	0	9	0.00125444			FJ969728.1	132	G	16133	2	5	0	2	0.000557863			FJ969728.1	132	G	16659	5	8	0	5	0.0010805			FJ969728.1	132	G	18472	18	10	0	4	0.00173235			FJ969728.1	132	G	13342	3	3
FJ969728.1	133	A	32751	0	8	66	3	0.00235107			FJ969728.1	133	A	16127	0	6	45	5	0.00347244			FJ969728.1	133	A	16629	0	4	40	2	0.00276625			FJ969728.1	133	A	18582	0	12	51	4	0.00360564			FJ969728.1	133	A	13407	0	10
FJ969728.1	134	T	32718	10	0	2	46	0.00177272			FJ969728.1	134	T	16075	7	0	3	27	0.00230171			FJ969728.1	134	T	16576	7	0	3	22	0.0019305			FJ969728.1	134	T	18480	10	0	1	27	0.00205628			FJ969728.1	134	T	13370	7	0
FJ969728.1	135	A	31349	0	11	74	7	0.0029347			FJ969728.1	135	A	15429	0	13	37	1	0.00330546			FJ969728.1	135	A	15868	0	10	37	1	0.00302496			FJ969728.1	135	A	17558	0	6	32	2	0.00227816			FJ969728.1	135	A	12721	0	5
FJ969728.1	136	T	31131	19	0	2	66	0.00279464			FJ969728.1	136	T	15307	9	0	0	42	0.00333181			FJ969728.1	136	T	15756	13	0	2	34	0.00310993			FJ969728.1	136	T	17486	14	0	3	43	0.00343132			FJ969728.1	136	T	12635	10	0
FJ969728.1	137	G	30779	35	10	0	7	0.00168946			FJ969728.1	137	G	15083	10	5	0	5	0.001326			FJ969728.1	137	G	15557	12	1	0	6	0.00122132			FJ969728.1	137	G	17118	19	6	0	2	0.00157729			FJ969728.1	137	G	12411	11	3
FJ969728.1	138	C	29395	5	14	7	0	0.000884504			FJ969728.1	138	C	14399	2	12	4	0	0.00125009			FJ969728.1	138	C	14816	5	7	1	0	0.00087743			FJ969728.1	138	C	16232	4	11	4	0	0.00117053			FJ969728.1	138	C	11799	3	10
FJ969728.1	139	T	28039	8	0	4	88	0.00356646			FJ969728.1	139	T	13818	6	0	2	55	0.00455927			FJ969728.1	139	T	14126	8	0	4	42	0.00382274			FJ969728.1	139	T	15514	5	0	1	54	0.00386747			FJ969728.1	139	T	11196	11	0
FJ969728.1	140	C	27978	10	15	3	0	0.00100079			FJ969728.1	140	C	13765	8	9	5	0	0.00159826			FJ969728.1	140	C	14082	11	10	4	0	0.00177532			FJ969728.1	140	C	15316	18	9	3	0	0.00195874			FJ969728.1	140	C	11188	9	5
FJ969728.1	141	C	27606	9	32	3	0	0.00159386			FJ969728.1	141	C	13594	12	12	2	0	0.00191261			FJ969728.1	141	C	13896	9	21	2	0	0.00230282			FJ969728.1	141	C	15057	19	11	6	0	0.00239091			FJ969728.1	141	C	11048	10	17
FJ969728.1	142	G	28036	31	10	0	8	0.00174775			FJ969728.1	142	G	13770	21	6	0	0	0.00196078			FJ969728.1	142	G	14132	10	9	0	6	0.00176903			FJ969728.1	142	G	15416	17	9	0	3	0.00188116			FJ969728.1	142	G	11274	6	3
FJ969728.1	143	A	27570	0	16	54	8	0.00282916			FJ969728.1	143	A	13432	0	5	31	4	0.00297796			FJ969728.1	143	A	13845	0	6	19	6	0.00223908			FJ969728.1	143	A	15178	0	6	20	3	0.00191066			FJ969728.1	143	A	11086	0	3
FJ969728.1	144	G	27603	15	3	0	3	0.000760787			FJ969728.1	144	G	13494	12	3	0	4	0.00140803			FJ969728.1	144	G	13850	14	6	0	2	0.00158845			FJ969728.1	144	G	15050	8	3	0	1	0.000797342			FJ969728.1	144	G	11039	8	2
FJ969728.1	145	T	24385	14	0	5	68	0.00356777			FJ969728.1	145	T	12082	6	0	2	32	0.00331071			FJ969728.1	145	T	12265	11	0	1	34	0.00375051			FJ969728.1	145	T	13223	9	0	3	41	0.00400817			FJ969728.1	145	T	9713	4	0
FJ969728.1	146	G	27222	13	6	0	6	0.000918375			FJ969728.1	146	G	13400	3	2	0	2	0.000522388			FJ969728.1	146	G	13719	12	1	0	1	0.00102048			FJ969728.1	146	G	14912	7	2	0	2	0.000737661			FJ969728.1	146	G	10871	5	1
FJ969728.1	147	C	26985	6	27	5	0	0.00140819			FJ969728.1	147	C	13287	2	7	4	0	0.0009784			FJ969728.1	147	C	13598	1	12	3	0	0.00117664			FJ969728.1	147	C	14831	4	21	2	0	0.00182051			FJ969728.1	147	C	10739	0	9
FJ969728.1	148	G	27084	21	24	0	8	0.00195687			FJ969728.1	148	G	13415	14	6	0	1	0.00156541			FJ969728.1	148	G	13672	11	23	0	3	0.00270626			FJ969728.1	148	G	14857	12	15	0	3	0.00201925			FJ969728.1	148	G	10849	13	8
FJ969728.1	149	C	26368	9	13	3	0	0.000948119			FJ969728.1	149	C	13057	3	4	0	0	0.000536111			FJ969728.1	149	C	13326	6	12	1	0	0.00142578			FJ969728.1	149	C	14384	6	8	4	0	0.00125139			FJ969728.1	149	C	10554	5	5
FJ969728.1	150	C	25931	3	12	4	0	0.000732714			FJ969728.1	150	C	12849	6	5	1	0	0.000933925			FJ969728.1	150	C	13145	6	7	2	0	0.00114112			FJ969728.1	150	C	14248	8	6	5	0	0.00133352			FJ969728.1	150	C	10386	9	7
FJ969728.1	151	T	26340	9	0	3	29	0.00155657			FJ969728.1	151	T	13059	7	0	0	17	0.00183781			FJ969728.1	151	T	13317	7	0	1	26	0.00255313			FJ969728.1	151	T	14580	6	0	1	14	0.00144033			FJ969728.1	151	T	10561	5	0
FJ969728.1	152	A	25462	0	5	43	4	0.00204226			FJ969728.1	152	A	12623	0	0	12	2	0.00110909			FJ969728.1	152	A	12887	0	4	19	1	0.00186234			FJ969728.1	152	A	14025	0	5	16	4	0.00178253			FJ969728.1	152	A	10187	0	5
FJ969728.1	153	T	25070	11	0	1	60	0.00287196			FJ969728.1	153	T	12419	12	0	3	39	0.00434818			FJ969728.1	153	T	12687	1	0	2	41	0.00346812			FJ969728.1	153	T	13828	16	0	0	40	0.00404975			FJ969728.1	153	T	10076	4	0
FJ969728.1	154	G	24883	26	12	0	11	0.00196922			FJ969728.1	154	G	12338	3	0	0	4	0.000567353			FJ969728.1	154	G	12636	6	6	0	2	0.00110795			FJ969728.1	154	G	13688	11	2	0	3	0.00116891			FJ969728.1	154	G	9960	12	3
FJ969728.1	155	C	23820	11	22	1	0	0.00142737			FJ969728.1	155	C	11928	5	9	5	0	0.00159289			FJ969728.1	155	C	12143	4	14	3	0	0.00172939			FJ969728.1	155	C	13058	11	14	4	0	0.00222086			FJ969728.1	155	C	9563	6	5
FJ969728.1	156	C	23485	6	34	1	0	0.0017458			FJ969728.1	156	C	11736	0	23	2	0	0.0021302			FJ969728.1	156	C	12000	8	27	1	0	0.003			FJ969728.1	156	C	12802	5	21	1	0	0.00210905			FJ969728.1	156	C	9438	2	10
FJ969728.1	157	A	23104	0	14	61	9	0.00363573			FJ969728.1	157	A	11554	0	9	41	3	0.00458716			FJ969728.1	157	A	11828	0	7	39	4	0.00422726			FJ969728.1	157	A	12764	0	11	37	1	0.00383892			FJ969728.1	157	A	9299	0	8
FJ969728.1	158	T	22534	9	0	2	60	0.00315079			FJ969728.1	158	T	11268	3	0	2	29	0.00301739			FJ969728.1	158	T	11569	5	0	2	30	0.0031982			FJ969728.1	158	T	12389	4	0	4	31	0.00314795			FJ969728.1	158	T	9065	5	0
FJ969728.1	159	C	23228	6	16	3	0	0.00107629			FJ969728.1	159	C	11642	3	7	0	0	0.000858959			FJ969728.1	159	C	11899	3	17	3	0	0.00193294			FJ969728.1	159	C	12750	6	19	1	0	0.00203922			FJ969728.1	159	C	9374	0	7
FJ969728.1	160	G	22692	17	5	0	3	0.00110171			FJ969728.1	160	G	11323	4	1	0	0	0.000441579			FJ969728.1	160	G	11637	7	4	0	5	0.00137492			FJ969728.1	160	G	12463	9	6	0	4	0.00152451			FJ969728.1	160	G	9136	9	4
FJ969728.1	161	T	20365	5	0	11	60	0.00373189			FJ969728.1	161	T	10207	4	0	6	29	0.00382091			FJ969728.1	161	T	10505	1	0	2	26	0.00276059			FJ969728.1	161	T	11086	4	0	7	37	0.00432979			FJ969728.1	161	T	8166	5	0
FJ969728.1	162	C	22516	5	16	2	0	0.0010215			FJ969728.1	162	C	11216	5	13	1	0	0.00169401			FJ969728.1	162	C	11544	5	17	3	0	0.00216563			FJ969728.1	162	C	12328	3	13	2	0	0.00146009			FJ969728.1	162	C	9047	3	9
FJ969728.1	163	G	22241	15	12	0	7	0.00152871			FJ969728.1	163	G	11027	16	6	0	2	0.00217648			FJ969728.1	163	G	11366	11	3	0	3	0.00149569			FJ969728.1	163	G	12120	7	2	0	2	0.000907591			FJ969728.1	163	G	8915	4	6
FJ969728.1	164	A	20892	0	12	61	5	0.00373349			FJ969728.1	164	A	10370	0	6	27	3	0.00347155			FJ969728.1	164	A	10640	0	6	24	4	0.00319549			FJ969728.1	164	A	11391	0	7	16	4	0.00237029			FJ969728.1	164	A	8358	0	0
FJ969728.1	165	T	20975	5	0	3	51	0.00281287			FJ969728.1	165	T	10507	2	0	4	25	0.00295041			FJ969728.1	165	T	10735	4	0	3	37	0.00409874			FJ969728.1	165	T	11474	4	0	3	34	0.0035733			FJ969728.1	165	T	8397	4	0
FJ969728.1	166	G	21185	16	8	0	5	0.00136889			FJ969728.1	166	G	10577	8	2	0	0	0.000945448			FJ969728.1	166	G	10855	10	4	0	3	0.0015661			FJ969728.1	166	G	11562	15	6	0	4	0.00216226			FJ969728.1	166	G	8530	7	2
FJ969728.1	167	C	20001	10	13	2	0	0.00124994			FJ969728.1	167	C	10017	6	11	2	0	0.00189678			FJ969728.1	167	C	10281	3	3	1	0	0.000680868			FJ969728.1	167	C	10869	4	7	1	0	0.00110406			FJ969728.1	167	C	8088	7	5
FJ969728.1	168	C	19238	10	10	5	0	0.00129951			FJ969728.1	168	C	9621	5	4	1	0	0.00103939			FJ969728.1	168	C	9928	3	4	0	0	0.000705077			FJ969728.1	168	C	10521	5	9	2	0	0.00152077			FJ969728.1	168	C	7746	2	4
FJ969728.1	169	T	19558	8	0	1	27	0.00184068			FJ969728.1	169	T	9784	5	0	0	19	0.00245298			FJ969728.1	169	T	10108	4	0	0	18	0.00217649			FJ969728.1	169	T	10750	6	0	1	21	0.00260465			FJ969728.1	169	T	7887	5	0
FJ969728.1	170	A	19096	0	7	25	4	0.00188521			FJ969728.1	170	A	9587	0	2	16	2	0.00208616			FJ969728.1	170	A	9876	0	5	24	2	0.00313892			FJ969728.1	170	A	10446	0	4	21	2	0.00258472			FJ969728.1	170	A	7690	0	6
FJ969728.1	171	C	18023	3	10	3	0	0.000887755			FJ969728.1	171	C	9205	1	3	0	0	0.000434546			FJ969728.1	171	C	9444	3	7	2	0	0.00127065			FJ969728.1	171	C	9904	2	7	1	0	0.00100969			FJ969728.1	171	C	7297	1	2
FJ969728.1	172	T	18392	9	0	3	43	0.00299043			FJ969728.1	172	T	9384	3	0	1	22	0.00277067			FJ969728.1	172	T	9675	7	0	0	21	0.00289406			FJ969728.1	172	T	10174	3	0	1	23	0.00265382			FJ969728.1	172	T	7390	2	0
FJ969728.1	173	G	17449	15	2	0	1	0.00103158			FJ969728.1	173	G	8896	12	0	0	0	0.00134892			FJ969728.1	173	G	9160	9	2	0	1	0.00131004			FJ969728.1	173	G	9521	11	1	0	2	0.00147043			FJ969728.1	173	G	7038	3	2
FJ969728.1	174	T	16494	12	0	2	56	0.00424397			FJ969728.1	174	T	8510	1	0	0	26	0.00317274			FJ969728.1	174	T	8630	5	0	3	22	0.00347625			FJ969728.1	174	T	8995	11	0	0	33	0.00489161			FJ969728.1	174	T	6615	2	0
FJ969728.1	175	T	16484	8	0	2	52	0.00376122			FJ969728.1	175	T	8501	3	0	1	35	0.0045877			FJ969728.1	175	T	8690	7	0	0	16	0.00264672			FJ969728.1	175	T	9038	9	0	1	24	0.00376189			FJ969728.1	175	T	6650	3	0
FJ969728.1	176	G	16396	11	6	0	5	0.00134179			FJ969728.1	176	G	8411	2	4	0	2	0.000951135			FJ969728.1	176	G	8634	6	3	0	2	0.00127403			FJ969728.1	176	G	8859	14	7	0	6	0.00304775			FJ969728.1	176	G	6569	6	1
FJ969728.1	177	C	16421	2	23	1	0	0.00158334			FJ969728.1	177	C	8501	2	11	1	0	0.00164687			FJ969728.1	177	C	8622	2	7	2	0	0.00127581			FJ969728.1	177	C	9006	1	15	2	0	0.00199867			FJ969728.1	177	C	6584	4	12
FJ969728.1	178	A	15682	0	11	32	5	0.00306083			FJ969728.1	178	A	8117	0	6	29	2	0.00455833			FJ969728.1	178	A	8249	0	6	20	4	0.0036368			FJ969728.1	178	A	8564	0	5	29	5	0.00455395			FJ969728.1	178	A	6314	0	13
FJ969728.1	179	C	15368	1	6	1	0	0.000520562			FJ969728.1	179	C	7971	2	7	3	0	0.00150546			FJ969728.1	179	C	8084	2	2	1	0	0.000618506			FJ969728.1	179	C	8354	3	6	6	0	0.00179555			FJ969728.1	179	C	6089	1	6
FJ969728.1	180	T	15133	5	0	1	40	0.00303971			FJ969728.1	180	T	7902	4	0	1	21	0.00329031			FJ969728.1	180	T	8049	4	0	0	16	0.00248478			FJ969728.1	180	T	8280	4	0	1	20	0.00301932			FJ969728.1	180	T	6111	0	0
FJ969728.1	181	T	14935	9	0	3	56	0.00455306			FJ969728.1	181	T	7764	7	0	1	27	0.00450799			FJ969728.1	181	T	7947	2	0	0	32	0.00427834			FJ969728.1	181	T	8164	6	0	1	20	0.0033072			FJ969728.1	181	T	6013	5	0
FJ969728.1	182	G	14800	79	1	0	4	0.00567568			FJ969728.1	182	G	7611	51	0	0	2	0.00696361			FJ969728.1	182	G	7774	38	3	0	2	0.00553126			FJ969728.1	182	G	8043	45	4	0	0	0.00609225			FJ969728.1	182	G	5902	36	1
FJ969728.1	183	A	15111	0	7	35	1	0.00284561			FJ969728.1	183	A	7859	0	7	25	0	0.00407176			FJ969728.1	183	A	8004	0	11	31	4	0.00574713			FJ969728.1	183	A	8279	0	9	29	1	0.00471071			FJ969728.1	183	A	6084	0	7
FJ969728.1	184	A	14693	0	2	33	3	0.00258627			FJ969728.1	184	A	7624	0	4	18	1	0.00301679			FJ969728.1	184	A	7812	0	2	29	1	0.00409626			FJ969728.1	184	A	8081	0	3	23	2	0.00346492			FJ969728.1	184	A	5902	0	2
FJ969728.1	185	A	14266	0	2	41	4	0.00329455			FJ969728.1	185	A	7403	0	5	20	2	0.00364717			FJ969728.1	185	A	7599	0	1	22	6	0.00381629			FJ969728.1	185	A	7822	0	0	35	2	0.00473025			FJ969728.1	185	A	5686	0	2
FJ969728.1	186	T	14105	2	0	2	34	0.00269408			FJ969728.1	186	T	7313	4	0	0	22	0.00355531			FJ969728.1	186	T	7451	2	0	2	28	0.00429473			FJ969728.1	186	T	7803	0	0	0	17	0.00217865			FJ969728.1	186	T	5614	2	0
FJ969728.1	187	C	13464	0	11	2	0	0.000965538			FJ969728.1	187	C	7025	5	1	2	0	0.00113879			FJ969728.1	187	C	7131	1	8	0	0	0.0012621			FJ969728.1	187	C	7460	3	9	0	0	0.00160858			FJ969728.1	187	C	5372	2	1
FJ969728.1	188	T	13046	2	0	0	29	0.00237621			FJ969728.1	188	T	6832	2	0	0	21	0.00336651			FJ969728.1	188	T	6870	7	0	2	19	0.00407569			FJ969728.1	188	T	7212	4	0	1	13	0.00249584			FJ969728.1	188	T	5236	2	0
FJ969728.1	189	T	13008	14	0	7	32	0.00407442			FJ969728.1	189	T	6794	6	0	1	24	0.00456285			FJ969728.1	189	T	6896	6	0	2	23	0.00449536			FJ969728.1	189	T	7128	2	0	2	13	0.00238496			FJ969728.1	189	T	5226	4	0
FJ969728.1	190	G	12225	10	7	0	1	0.00147239			FJ969728.1	190	G	6367	5	3	0	0	0.00125648			FJ969728.1	190	G	6427	6	5	0	2	0.00202272			FJ969728.1	190	G	6631	2	1	0	0	0.00045242			FJ969728.1	190	G	4841	4	0
FJ969728.1	191	G	12628	6	6	0	4	0.00126703			FJ969728.1	191	G	6539	5	3	0	1	0.00137636			FJ969728.1	191	G	6634	9	3	0	5	0.00256256			FJ969728.1	191	G	6860	8	4	0	1	0.00189504			FJ969728.1	191	G	4956	6	1
FJ969728.1	192	A	12823	0	7	29	4	0.00311939			FJ969728.1	192	A	6655	0	5	26	0	0.00465815			FJ969728.1	192	A	6841	0	3	30	3	0.00526239			FJ969728.1	192	A	7010	0	10	15	2	0.00385164			FJ969728.1	192	A	5114	0	3
FJ969728.1	193	C	13035	3	15	2	0	0.00153433			FJ969728.1	193	C	6867	1	10	3	0	0.00203874			FJ969728.1	193	C	6923	2	4	0	0	0.000866676			FJ969728.1	193	C	7146	2	3	0	0	0.000699692			FJ969728.1	193	C	5173	0	9
FJ969728.1	194	A	13382	0	4	35	3	0.00313854			FJ969728.1	194	A	7066	0	6	27	1	0.00481177			FJ969728.1	194	A	7122	0	2	29	1	0.00449312			FJ969728.1	194	A	7348	0	4	20	1	0.00340229			FJ969728.1	194	A	5338	0	7
FJ969728.1	195	A	13100	0	4	34	0	0.00290076			FJ969728.1	195	A	6899	0	1	15	0	0.00231918			FJ969728.1	195	A	7011	0	2	14	2	0.00256739			FJ969728.1	195	A	7214	0	2	16	1	0.00263377			FJ969728.1	195	A	5198	0	3
FJ969728.1	196	A	12975	0	6	46	4	0.00431599			FJ969728.1	196	A	6823	0	4	24	1	0.00425033			FJ969728.1	196	A	6917	0	3	16	0	0.00274686			FJ969728.1	196	A	7176	0	1	21	1	0.00320513			FJ969728.1	196	A	5180	0	4
FJ969728.1	197	G	12927	8	6	0	2	0.00123772			FJ969728.1	197	G	6811	4	7	0	1	0.00176186			FJ969728.1	197	G	6919	5	6	0	1	0.00173435			FJ969728.1	197	G	7095	8	3	0	3	0.00197322			FJ969728.1	197	G	5173	8	5
FJ969728.1	198	C	13208	1	10	3	0	0.00105996			FJ969728.1	198	C	7025	0	5	4	0	0.00128114			FJ969728.1	198	C	7024	1	6	0	0	0.000996583			FJ969728.1	198	C	7301	5	4	0	0	0.00123271			FJ969728.1	198	C	5302	1	3
FJ969728.1	199	A	13505	0	6	39	0	0.0033321			FJ969728.1	199	A	7165	0	3	24	1	0.00390789			FJ969728.1	199	A	7172	0	9	21	0	0.00418293			FJ969728.1	199	A	7422	0	4	15	1	0.00269469			FJ969728.1	199	A	5358	0	5
FJ969728.1	200	A	12975	0	0	36	5	0.00315992			FJ969728.1	200	A	6955	0	1	14	0	0.00215672			FJ969728.1	200	A	6905	0	0	18	2	0.00289645			FJ969728.1	200	A	7226	0	2	12	1	0.00207584			FJ969728.1	200	A	5160	0	2
FJ969728.1	201	T	12979	10	0	2	28	0.0030819			FJ969728.1	201	T	6958	6	0	2	27	0.00503018			FJ969728.1	201	T	6889	6	0	5	23	0.0049354			FJ969728.1	201	T	7174	8	0	1	11	0.00278784			FJ969728.1	201	T	5160	2	0
FJ969728.1	202	G	12373	16	3	0	0	0.0015356			FJ969728.1	202	G	6672	12	0	0	3	0.0022482			FJ969728.1	202	G	6590	9	4	0	1	0.00212443			FJ969728.1	202	G	6964	5	3	0	0	0.00114877			FJ969728.1	202	G	4908	5	1
FJ969728.1	203	T	11991	7	0	5	38	0.00416979			FJ969728.1	203	T	6529	9	0	3	23	0.0053607			FJ969728.1	203	T	6410	8	0	6	15	0.00452418			FJ969728.1	203	T	6806	8	0	3	23	0.00499559			FJ969728.1	203	T	4749	1	0
FJ969728.1	204	C	12467	4	6	1	0	0.000882329			FJ969728.1	204	C	6792	0	3	1	0	0.000588928			FJ969728.1	204	C	6643	1	10	1	0	0.00180641			FJ969728.1	204	C	7016	1	5	0	0	0.000855188			FJ969728.1	204	C	4969	0	7
FJ969728.1	205	A	12576	0	6	45	2	0.00421438			FJ969728.1	205	A	6797	0	4	20	3	0.00397234			FJ969728.1	205	A	6722	0	4	28	2	0.00505802			FJ969728.1	205	A	7087	0	9	21	1	0.00437421			FJ969728.1	205	A	5020	0	1
FJ969728.1	206	A	12570	0	10	44	1	0.0043755			FJ969728.1	206	A	6796	0	3	18	0	0.00309005			FJ969728.1	206	A	6700	0	6	10	3	0.00283582			FJ969728.1	206	A	7111	0	6	23	1	0.00421882			FJ969728.1	206	A	5004	0	3
FJ969728.1	207	A	12386	0	7	30	6	0.00347166			FJ969728.1	207	A	6730	0	3	22	2	0.00401189			FJ969728.1	207	A	6623	0	3	20	1	0.00362374			FJ969728.1	207	A	6979	0	1	12	1	0.00200602			FJ969728.1	207	A	4958	0	2
FJ969728.1	208	T	12499	3	0	4	27	0.00272022			FJ969728.1	208	T	6786	4	0	2	11	0.00250516			FJ969728.1	208	T	6739	3	0	0	12	0.00222585			FJ969728.1	208	T	7094	0	0	1	14	0.00211446			FJ969728.1	208	T	4968	1	0
FJ969728.1	209	A	12551	0	9	24	0	0.00262927			FJ969728.1	209	A	6765	0	2	8	3	0.00192166			FJ969728.1	209	A	6719	0	1	20	2	0.00342313			FJ969728.1	209	A	7160	0	2	12	0	0.00195531			FJ969728.1	209	A	5015	0	1
FJ969728.1	210	C	12462	2	14	4	0	0.00160488			FJ969728.1	210	C	6730	1	6	1	0	0.00118871			FJ969728.1	210	C	6696	5	8	1	0	0.0020908			FJ969728.1	210	C	7060	3	8	1	0	0.00169972			FJ969728.1	210	C	4947	1	7
FJ969728.1	211	A	12248	0	7	47	1	0.00449053			FJ969728.1	211	A	6572	0	4	19	3	0.00395618			FJ969728.1	211	A	6558	0	5	30	5	0.00609942			FJ969728.1	211	A	6981	0	3	28	0	0.00444062			FJ969728.1	211	A	4907	0	2
FJ969728.1	212	A	11477	0	5	25	11	0.00357236			FJ969728.1	212	A	6164	0	4	11	2	0.00275795			FJ969728.1	212	A	6213	0	2	16	1	0.0030581			FJ969728.1	212	A	6558	0	6	30	1	0.00564196			FJ969728.1	212	A	4592	0	2
FJ969728.1	213	C	12326	4	6	1	0	0.000892423			FJ969728.1	213	C	6646	5	4	1	0	0.00150466			FJ969728.1	213	C	6631	2	6	1	0	0.00135726			FJ969728.1	213	C	7042	1	4	1	0	0.000852031			FJ969728.1	213	C	4957	0	3
FJ969728.1	214	G	12361	11	5	0	0	0.00129439			FJ969728.1	214	G	6630	13	4	0	2	0.00286576			FJ969728.1	214	G	6633	5	5	0	2	0.00180914			FJ969728.1	214	G	6948	8	1	0	2	0.00158319			FJ969728.1	214	G	4966	6	2
FJ969728.1	215	G	12072	8	14	0	2	0.00198807			FJ969728.1	215	G	6443	8	6	0	5	0.00294894			FJ969728.1	215	G	6496	6	14	0	5	0.00384852			FJ969728.1	215	G	6790	1	17	0	2	0.00294551			FJ969728.1	215	G	4862	0	13
FJ969728.1	216	G	12107	7	2	0	7	0.00132155			FJ969728.1	216	G	6415	4	0	0	2	0.000935308			FJ969728.1	216	G	6469	1	0	0	1	0.000309167			FJ969728.1	216	G	6824	3	3	0	1	0.00102579			FJ969728.1	216	G	4837	6	3
FJ969728.1	217	T	10474	7	0	5	37	0.00467825			FJ969728.1	217	T	5648	3	0	4	28	0.00619688			FJ969728.1	217	T	5755	7	0	1	26	0.00590791			FJ969728.1	217	T	6203	5	0	2	18	0.00403031			FJ969728.1	217	T	4218	1	0
FJ969728.1	218	G	12243	11	4	0	1	0.00130687			FJ969728.1	218	G	6528	5	1	0	1	0.0010723			FJ969728.1	218	G	6535	5	0	0	1	0.000918133			FJ969728.1	218	G	7055	3	1	0	1	0.000708717			FJ969728.1	218	G	4886	2	3
FJ969728.1	219	C	11787	7	15	1	0	0.0019513			FJ969728.1	219	C	6314	1	7	2	0	0.00158378			FJ969728.1	219	C	6343	3	3	0	0	0.000945925			FJ969728.1	219	C	6852	3	3	0	0	0.000875657			FJ969728.1	219	C	4685	3	5
FJ969728.1	220	T	11745	4	0	3	13	0.00170285			FJ969728.1	220	T	6272	2	0	0	18	0.00318878			FJ969728.1	220	T	6360	2	0	0	21	0.00361635			FJ969728.1	220	T	6881	5	0	2	10	0.00247057			FJ969728.1	220	T	4699	3	0
FJ969728.1	221	A	11447	0	8	27	6	0.00358172			FJ969728.1	221	A	6087	0	4	10	1	0.00246427			FJ969728.1	221	A	6108	0	2	11	2	0.0024558			FJ969728.1	221	A	6618	0	5	12	0	0.00256875			FJ969728.1	221	A	4599	0	2
FJ969728.1	222	C	11838	3	20	3	0	0.00219632			FJ969728.1	222	C	6296	0	7	0	0	0.00111182			FJ969728.1	222	C	6322	3	9	2	0	0.00221449			FJ969728.1	222	C	6881	0	17	2	0	0.00276123			FJ969728.1	222	C	4734	4	11
FJ969728.1	223	G	11543	12	5	0	6	0.00199255			FJ969728.1	223	G	6147	13	2	0	2	0.00276558			FJ969728.1	223	G	6260	7	3	0	3	0.00207668			FJ969728.1	223	G	6776	7	2	0	1	0.0014758			FJ969728.1	223	G	4625	5	3
FJ969728.1	224	C	11611	4	6	2	0	0.0010335			FJ969728.1	224	C	6224	0	7	0	0	0.00112468			FJ969728.1	224	C	6311	3	2	1	0	0.000950721			FJ969728.1	224	C	6826	6	6	0	0	0.00175798			FJ969728.1	224	C	4671	1	2
FJ969728.1	225	A	11667	0	14	38	0	0.00445702			FJ969728.1	225	A	6205	0	9	16	1	0.00419017			FJ969728.1	225	A	6336	0	4	20	2	0.00410354			FJ969728.1	225	A	6856	0	3	16	0	0.0027713			FJ969728.1	225	A	4692	0	12
FJ969728.1	226	A	11461	0	4	34	4	0.0036646			FJ969728.1	226	A	6112	0	3	14	0	0.00278141			FJ969728.1	226	A	6238	0	1	14	2	0.00272523			FJ969728.1	226	A	6769	0	6	22	1	0.00428424			FJ969728.1	226	A	4671	0	2
FJ969728.1	227	A	11224	0	6	26	14	0.00409836			FJ969728.1	227	A	5955	0	2	17	4	0.0038623			FJ969728.1	227	A	6153	0	2	17	2	0.00341297			FJ969728.1	227	A	6586	0	3	27	12	0.00637716			FJ969728.1	227	A	4534	0	5
FJ969728.1	228	C	11850	4	7	0	0	0.00092827			FJ969728.1	228	C	6321	3	4	0	0	0.00110742			FJ969728.1	228	C	6435	0	3	1	0	0.000621601			FJ969728.1	228	C	7074	1	1	1	0	0.000424088			FJ969728.1	228	C	4787	1	4
FJ969728.1	229	A	11833	0	4	24	3	0.00261979			FJ969728.1	229	A	6332	0	2	16	2	0.00315856			FJ969728.1	229	A	6416	0	3	18	2	0.00358479			FJ969728.1	229	A	7084	0	2	18	1	0.00296443			FJ969728.1	229	A	4797	0	2
FJ969728.1	230	C	11791	5	9	2	0	0.00135697			FJ969728.1	230	C	6368	0	7	0	0	0.00109925			FJ969728.1	230	C	6442	0	3	2	0	0.000776156			FJ969728.1	230	C	7085	2	2	4	0	0.00112915			FJ969728.1	230	C	4794	2	5
FJ969728.1	231	A	11977	0	2	31	1	0.00283877			FJ969728.1	231	A	6467	0	2	21	0	0.00355652			FJ969728.1	231	A	6526	0	2	21	0	0.00352436			FJ969728.1	231	A	7286	0	4	18	0	0.00301949			FJ969728.1	231	A	4915	0	5
FJ969728.1	232	A	11911	0	2	30	1	0.00277055			FJ969728.1	232	A	6431	0	3	20	0	0.00357643			FJ969728.1	232	A	6494	0	5	21	0	0.0040037			FJ969728.1	232	A	7237	0	4	22	2	0.00386901			FJ969728.1	232	A	4897	0	2
FJ969728.1	233	A	11917	0	6	32	2	0.00335655			FJ969728.1	233	A	6417	0	1	16	4	0.00327256			FJ969728.1	233	A	6502	0	3	19	0	0.00338357			FJ969728.1	233	A	7251	0	2	18	0	0.00275824			FJ969728.1	233	A	4922	0	1
FJ969728.1	234	A	11761	0	3	27	4	0.00289091			FJ969728.1	234	A	6319	0	1	12	1	0.00221554			FJ969728.1	234	A	6457	0	3	23	0	0.00402664			FJ969728.1	234	A	7207	0	5	20	3	0.00388511			FJ969728.1	234	A	4805	0	3
FJ969728.1	235	A	11321	0	2	39	8	0.00432824			FJ969728.1	235	A	6048	0	2	26	5	0.00545635			FJ969728.1	235	A	6215	0	0	20	4	0.00386163			FJ969728.1	235	A	7037	0	3	26	1	0.00426318			FJ969728.1	235	A	4642	0	1
FJ969728.1	236	G	11894	26	10	0	2	0.00319489			FJ969728.1	236	G	6303	29	0	0	3	0.00507695			FJ969728.1	236	G	6520	13	4	0	3	0.00306748			FJ969728.1	236	G	7347	16	1	0	3	0.0027222			FJ969728.1	236	G	4870	8	1
FJ969728.1	237	C	12143	11	7	0	0	0.00148234			FJ969728.1	237	C	6421	5	2	2	0	0.00140165			FJ969728.1	237	C	6616	8	7	1	0	0.00241838			FJ969728.1	237	C	7498	3	5	2	0	0.00133369			FJ969728.1	237	C	4912	5	11
FJ969728.1	238	G	11978	20	13	0	3	0.00300551			FJ969728.1	238	G	6288	19	4	0	1	0.00381679			FJ969728.1	238	G	6516	12	1	0	2	0.00230203			FJ969728.1	238	G	7335	11	5	0	3	0.00259032			FJ969728.1	238	G	4882	10	2
FJ969728.1	239	G	11865	1	3	0	2	0.000505689			FJ969728.1	239	G	6218	5	2	0	3	0.00160823			FJ969728.1	239	G	6432	2	3	0	1	0.000932836			FJ969728.1	239	G	7247	3	1	0	0	0.000551953			FJ969728.1	239	G	4800	4	0
FJ969728.1	240	A	12231	0	9	26	2	0.0030251			FJ969728.1	240	A	6381	0	3	11	2	0.00250744			FJ969728.1	240	A	6635	0	4	14	0	0.00271289			FJ969728.1	240	A	7594	0	1	25	1	0.00355544			FJ969728.1	240	A	4944	0	3
FJ969728.1	241	G	12137	12	5	0	2	0.00156546			FJ969728.1	241	G	6311	13	1	0	2	0.00253526			FJ969728.1	241	G	6597	9	0	0	1	0.00151584			FJ969728.1	241	G	7515	8	0	0	1	0.0011976			FJ969728.1	241	G	4898	4	0
FJ969728.1	242	A	12041	0	8	36	1	0.00373723			FJ969728.1	242	A	6236	0	1	21	0	0.0035279			FJ969728.1	242	A	6476	0	1	17	2	0.00308833			FJ969728.1	242	A	7413	0	1	22	0	0.00310266			FJ969728.1	242	A	4829	0	1
FJ969728.1	243	A	12091	0	3	36	1	0.00330825			FJ969728.1	243	A	6217	0	2	31	0	0.00530803			FJ969728.1	243	A	6573	0	3	21	2	0.00395558			FJ969728.1	243	A	7488	0	4	27	1	0.0042735			FJ969728.1	243	A	4858	0	1
FJ969728.1	244	G	12192	7	3	0	3	0.00106627			FJ969728.1	244	G	6247	2	4	0	3	0.00144069			FJ969728.1	244	G	6611	2	2	0	1	0.000756315			FJ969728.1	244	G	7529	4	5	0	1	0.0013282			FJ969728.1	244	G	4892	1	1
FJ969728.1	245	G	12054	7	8	0	0	0.0012444			FJ969728.1	245	G	6212	8	2	0	1	0.00177077			FJ969728.1	245	G	6630	5	2	0	2	0.00135747			FJ969728.1	245	G	7489	4	7	0	4	0.00200294			FJ969728.1	245	G	4862	3	4
FJ969728.1	246	C	11956	3	7	3	0	0.00108732			FJ969728.1	246	C	6200	0	7	2	0	0.00145161			FJ969728.1	246	C	6577	0	5	0	0	0.000760225			FJ969728.1	246	C	7566	1	5	1	0	0.000925192			FJ969728.1	246	C	4862	1	3
FJ969728.1	247	T	11450	7	0	4	39	0.00436681			FJ969728.1	247	T	5924	4	0	0	23	0.00455773			FJ969728.1	247	T	6358	3	0	2	19	0.00377477			FJ969728.1	247	T	7311	5	0	1	15	0.00287238			FJ969728.1	247	T	4659	1	0
FJ969728.1	248	G	11722	10	3	0	3	0.00136495			FJ969728.1	248	G	6061	7	2	0	1	0.00164989			FJ969728.1	248	G	6435	7	2	0	2	0.0017094			FJ969728.1	248	G	7420	8	6	0	0	0.00188679			FJ969728.1	248	G	4780	2	1
FJ969728.1	249	C	11771	2	8	3	0	0.00110441			FJ969728.1	249	C	6103	0	6	1	0	0.00114698			FJ969728.1	249	C	6497	1	9	4	0	0.00215484			FJ969728.1	249	C	7458	1	5	1	0	0.000938589			FJ969728.1	249	C	4795	1	6
FJ969728.1	250	A	11544	0	4	33	5	0.00363825			FJ969728.1	250	A	5987	0	4	11	2	0.00283949			FJ969728.1	250	A	6331	0	2	20	2	0.00379087			FJ969728.1	250	A	7361	0	3	17	0	0.00271702			FJ969728.1	250	A	4752	0	2
FJ969728.1	251	T	11286	5	0	3	27	0.00310119			FJ969728.1	251	T	5827	0	0	3	17	0.0034323			FJ969728.1	251	T	6255	2	0	1	20	0.00367706			FJ969728.1	251	T	7202	2	0	0	20	0.00305471			FJ969728.1	251	T	4637	0	0
FJ969728.1	252	T	11603	4	0	2	43	0.00422305			FJ969728.1	252	T	5992	2	0	0	15	0.00283712			FJ969728.1	252	T	6388	8	0	4	17	0.00453976			FJ969728.1	252	T	7407	4	0	1	11	0.00216012			FJ969728.1	252	T	4730	3	0
FJ969728.1	253	C	11592	3	8	0	0	0.00094893			FJ969728.1	253	C	5996	6	3	1	0	0.00166778			FJ969728.1	253	C	6404	3	2	2	0	0.00109307			FJ969728.1	253	C	7386	4	11	3	0	0.00243704			FJ969728.1	253	C	4768	0	6
FJ969728.1	254	G	11339	12	5	0	4	0.00185202			FJ969728.1	254	G	5897	4	2	0	0	0.00101747			FJ969728.1	254	G	6248	8	8	0	1	0.00272087			FJ969728.1	254	G	7233	10	3	0	0	0.00179732			FJ969728.1	254	G	4655	3	0
FJ969728.1	255	C	11455	3	14	0	0	0.00148407			FJ969728.1	255	C	5947	1	2	1	0	0.000672608			FJ969728.1	255	C	6352	1	5	5	0	0.00173174			FJ969728.1	255	C	7365	3	2	1	0	0.000814664			FJ969728.1	255	C	4713	0	6
FJ969728.1	256	A	11337	0	7	32	4	0.00379289			FJ969728.1	256	A	5856	0	5	20	0	0.00426913			FJ969728.1	256	A	6169	0	1	19	1	0.00340412			FJ969728.1	256	A	7240	0	0	17	3	0.00276243			FJ969728.1	256	A	4603	0	4
FJ969728.1	257	T	11315	7	0	0	32	0.00344675			FJ969728.1	257	T	5828	6	0	3	14	0.00394647			FJ969728.1	257	T	6250	2	0	1	17	0.0032			FJ969728.1	257	T	7309	1	0	0	14	0.00205226			FJ969728.1	257	T	4618	1	0
FJ969728.1	258	C	11633	3	17	0	0	0.00171925			FJ969728.1	258	C	5978	8	8	2	0	0.00301104			FJ969728.1	258	C	6361	2	7	0	0	0.00141487			FJ969728.1	258	C	7415	4	8	8	0	0.00269724			FJ969728.1	258	C	4747	3	8
FJ969728.1	259	G	11411	13	0	0	3	0.00140216			FJ969728.1	259	G	5814	7	5	0	0	0.00206398			FJ969728.1	259	G	6183	5	5	0	1	0.00177907			FJ969728.1	259	G	7214	13	3	0	3	0.00263377			FJ969728.1	259	G	4623	4	1
FJ969728.1	260	T	9759	10	0	2	17	0.00297162			FJ969728.1	260	T	4989	1	0	3	16	0.00400882			FJ969728.1	260	T	5312	1	0	0	13	0.00263554			FJ969728.1	260	T	6082	3	0	1	24	0.00460375			FJ969728.1	260	T	3995	2	0
FJ969728.1	261	A	11307	0	6	17	1	0.00212258			FJ969728.1	261	A	5820	0	2	8	1	0.00189003			FJ969728.1	261	A	6194	0	2	12	1	0.0024217			FJ969728.1	261	A	7308	0	2	17	1	0.00273673			FJ969728.1	261	A	4616	0	3
FJ969728.1	262	C	11423	3	16	1	0	0.00175085			FJ969728.1	262	C	5848	3	4	3	0	0.00170999			FJ969728.1	262	C	6238	1	3	0	0	0.000641231			FJ969728.1	262	C	7319	2	3	4	0	0.00122968			FJ969728.1	262	C	4665	1	4
FJ969728.1	263	G	11229	24	5	0	1	0.00267165			FJ969728.1	263	G	5731	14	4	0	7	0.00436224			FJ969728.1	263	G	6130	11	5	0	4	0.00326264			FJ969728.1	263	G	7125	5	0	0	1	0.000842105			FJ969728.1	263	G	4578	8	4
FJ969728.1	264	C	11266	4	4	4	0	0.00106515			FJ969728.1	264	C	5767	3	3	0	0	0.0010404			FJ969728.1	264	C	6191	3	7	1	0	0.00177677			FJ969728.1	264	C	7252	3	5	1	0	0.00124104			FJ969728.1	264	C	4572	2	7
FJ969728.1	265	A	11355	0	7	28	4	0.00343461			FJ969728.1	265	A	5784	0	6	12	1	0.00328492			FJ969728.1	265	A	6225	0	2	23	2	0.00433735			FJ969728.1	265	A	7351	0	2	21	1	0.00326486			FJ969728.1	265	A	4638	0	3
FJ969728.1	266	G	11319	5	4	0	0	0.000795123			FJ969728.1	266	G	5706	8	0	0	1	0.00157729			FJ969728.1	266	G	6188	4	7	0	3	0.00226244			FJ969728.1	266	G	7229	2	5	0	0	0.000968322			FJ969728.1	266	G	4607	1	2
FJ969728.1	267	A	10579	0	7	37	5	0.00463182			FJ969728.1	267	A	5371	0	2	18	4	0.00446844			FJ969728.1	267	A	5778	0	2	17	0	0.00328834			FJ969728.1	267	A	6815	0	10	29	4	0.00630961			FJ969728.1	267	A	4281	0	1
FJ969728.1	268	A	11178	0	4	34	3	0.00366792			FJ969728.1	268	A	5605	0	3	16	0	0.00338983			FJ969728.1	268	A	6142	0	6	26	1	0.00537284			FJ969728.1	268	A	7213	0	2	23	0	0.00346596			FJ969728.1	268	A	4492	0	2
FJ969728.1	269	G	11565	10	5	0	0	0.00129702			FJ969728.1	269	G	5806	2	5	0	0	0.00120565			FJ969728.1	269	G	6298	2	4	0	1	0.00111146			FJ969728.1	269	G	7500	5	3	0	3	0.00146667			FJ969728.1	269	G	4621	2	0
FJ969728.1	270	C	11632	3	15	2	0	0.00171939			FJ969728.1	270	C	5888	3	2	3	0	0.0013587			FJ969728.1	270	C	6434	3	4	2	0	0.00139882			FJ969728.1	270	C	7588	3	6	1	0	0.00131787			FJ969728.1	270	C	4660	2	9
FJ969728.1	271	G	11611	7	6	0	2	0.00129188			FJ969728.1	271	G	5843	1	3	0	1	0.000855725			FJ969728.1	271	G	6414	4	4	0	1	0.00140318			FJ969728.1	271	G	7487	4	4	0	1	0.00120208			FJ969728.1	271	G	4632	6	1
FJ969728.1	272	T	11073	4	0	6	35	0.00406394			FJ969728.1	272	T	5596	2	0	0	11	0.00232309			FJ969728.1	272	T	6098	2	0	3	19	0.00393572			FJ969728.1	272	T	7163	1	0	2	19	0.00307134			FJ969728.1	272	T	4414	1	0
FJ969728.1	273	T	11416	8	0	3	38	0.00429222			FJ969728.1	273	T	5741	0	0	1	13	0.0024386			FJ969728.1	273	T	6318	1	0	2	24	0.0042735			FJ969728.1	273	T	7411	3	0	1	20	0.00323843			FJ969728.1	273	T	4550	0	0
FJ969728.1	274	T	11639	5	0	0	18	0.00197611			FJ969728.1	274	T	5869	1	0	2	16	0.00323735			FJ969728.1	274	T	6428	5	0	2	14	0.00326696			FJ969728.1	274	T	7573	4	0	1	17	0.00290506			FJ969728.1	274	T	4634	9	0
FJ969728.1	275	C	11527	1	7	1	0	0.000780776			FJ969728.1	275	C	5801	4	7	0	0	0.00189622			FJ969728.1	275	C	6438	2	7	0	0	0.00139795			FJ969728.1	275	C	7518	0	8	2	0	0.00133014			FJ969728.1	275	C	4588	4	5
FJ969728.1	276	G	11395	10	2	0	2	0.00122861			FJ969728.1	276	G	5690	4	2	0	2	0.00140598			FJ969728.1	276	G	6327	3	2	0	2	0.00110637			FJ969728.1	276	G	7366	8	4	0	2	0.00190062			FJ969728.1	276	G	4518	4	1
FJ969728.1	277	T	11116	3	0	2	31	0.00323858			FJ969728.1	277	T	5541	1	0	2	25	0.00505324			FJ969728.1	277	T	6166	4	0	3	23	0.00486539			FJ969728.1	277	T	7272	3	0	4	29	0.0049505			FJ969728.1	277	T	4388	3	0
FJ969728.1	278	G	11359	4	3	0	1	0.000704287			FJ969728.1	278	G	5686	5	3	0	0	0.00140696			FJ969728.1	278	G	6349	4	1	0	1	0.000945031			FJ969728.1	278	G	7408	3	2	0	0	0.000674946			FJ969728.1	278	G	4496	3	2
FJ969728.1	279	A	11306	0	4	56	0	0.00530692			FJ969728.1	279	A	5590	0	3	23	2	0.00500894			FJ969728.1	279	A	6320	0	4	16	0	0.00316456			FJ969728.1	279	A	7391	0	4	23	0	0.00365309			FJ969728.1	279	A	4437	0	2
FJ969728.1	280	T	11140	8	0	4	26	0.00341113			FJ969728.1	280	T	5614	2	0	2	15	0.0033844			FJ969728.1	280	T	6227	3	0	3	17	0.00369359			FJ969728.1	280	T	7335	7	0	5	36	0.00654397			FJ969728.1	280	T	4383	0	0
FJ969728.1	281	G	11376	11	6	0	1	0.00158228			FJ969728.1	281	G	5657	3	3	0	2	0.00141418			FJ969728.1	281	G	6299	5	5	0	2	0.00190506			FJ969728.1	281	G	7379	4	5	0	0	0.00121968			FJ969728.1	281	G	4475	7	0
FJ969728.1	282	A	10196	0	4	28	3	0.00343272			FJ969728.1	282	A	5034	0	1	18	2	0.00417163			FJ969728.1	282	A	5657	0	2	29	1	0.00565671			FJ969728.1	282	A	6638	0	6	25	2	0.00497138			FJ969728.1	282	A	3990	0	5
FJ969728.1	283	C	11181	0	11	6	0	0.00152044			FJ969728.1	283	C	5590	1	8	0	0	0.00161002			FJ969728.1	283	C	6247	3	5	0	0	0.00128061			FJ969728.1	283	C	7276	2	10	3	0	0.00206157			FJ969728.1	283	C	4394	1	3
FJ969728.1	284	G	11182	11	3	0	1	0.00134144			FJ969728.1	284	G	5569	8	3	0	0	0.00197522			FJ969728.1	284	G	6231	7	0	0	2	0.00144439			FJ969728.1	284	G	7348	7	2	0	1	0.00136091			FJ969728.1	284	G	4401	11	0
FJ969728.1	285	T	10572	14	0	7	19	0.00378358			FJ969728.1	285	T	5375	1	0	1	9	0.00204651			FJ969728.1	285	T	5998	3	0	1	23	0.0045015			FJ969728.1	285	T	7045	4	0	2	24	0.00425834			FJ969728.1	285	T	4175	6	0
FJ969728.1	286	G	11166	8	3	0	0	0.000985133			FJ969728.1	286	G	5654	5	1	0	0	0.0010612			FJ969728.1	286	G	6254	3	2	0	0	0.000799488			FJ969728.1	286	G	7380	8	1	0	0	0.00121951			FJ969728.1	286	G	4414	3	0
FJ969728.1	287	A	11368	0	15	53	1	0.00606967			FJ969728.1	287	A	5731	0	5	23	1	0.0050602			FJ969728.1	287	A	6396	0	4	28	3	0.00547217			FJ969728.1	287	A	7558	0	2	24	0	0.00344006			FJ969728.1	287	A	4518	0	6
FJ969728.1	288	G	11178	14	2	0	0	0.00143138			FJ969728.1	288	G	5657	4	1	0	1	0.00106063			FJ969728.1	288	G	6301	4	6	0	2	0.00190446			FJ969728.1	288	G	7369	7	5	0	1	0.00176415			FJ969728.1	288	G	4433	4	2
FJ969728.1	289	G	11173	6	4	0	1	0.000984516			FJ969728.1	289	G	5656	8	3	0	2	0.00229844			FJ969728.1	289	G	6261	6	1	0	0	0.00111803			FJ969728.1	289	G	7345	4	4	0	4	0.00163376			FJ969728.1	289	G	4409	3	2
FJ969728.1	290	T	10303	5	0	11	38	0.00524119			FJ969728.1	290	T	5350	3	0	1	12	0.00299065			FJ969728.1	290	T	5881	2	0	2	18	0.00374086			FJ969728.1	290	T	6937	1	0	2	23	0.00374802			FJ969728.1	290	T	4093	2	0
FJ969728.1	291	T	10936	7	0	5	36	0.00438917			FJ969728.1	291	T	5659	5	0	2	22	0.00512458			FJ969728.1	291	T	6222	3	0	0	26	0.00466088			FJ969728.1	291	T	7337	4	0	3	29	0.00490664			FJ969728.1	291	T	4333	1	0
FJ969728.1	292	G	11121	7	7	0	0	0.00125888			FJ969728.1	292	G	5720	2	5	0	0	0.00122378			FJ969728.1	292	G	6314	9	1	0	1	0.00174216			FJ969728.1	292	G	7407	12	1	0	2	0.00202511			FJ969728.1	292	G	4445	6	2
FJ969728.1	293	A	10967	0	6	34	10	0.00455913			FJ969728.1	293	A	5691	0	10	20	2	0.00562291			FJ969728.1	293	A	6246	0	8	19	4	0.00496318			FJ969728.1	293	A	7371	0	10	29	2	0.00556234			FJ969728.1	293	A	4407	0	1
FJ969728.1	294	G	11084	11	6	0	0	0.00153374			FJ969728.1	294	G	5696	4	7	0	2	0.0022823			FJ969728.1	294	G	6306	3	6	0	0	0.00142721			FJ969728.1	294	G	7425	8	4	0	0	0.00161616			FJ969728.1	294	G	4417	2	4
FJ969728.1	295	A	10191	0	6	30	0	0.00353253			FJ969728.1	295	A	5237	0	2	22	3	0.00515562			FJ969728.1	295	A	5780	0	9	20	1	0.00519031			FJ969728.1	295	A	6859	0	3	33	0	0.00524858			FJ969728.1	295	A	4106	0	2
FJ969728.1	296	C	11126	2	10	1	0	0.00116843			FJ969728.1	296	C	5699	0	6	1	0	0.00122829			FJ969728.1	296	C	6301	0	7	0	0	0.00111093			FJ969728.1	296	C	7445	2	7	1	0	0.00134318			FJ969728.1	296	C	4429	1	2
FJ969728.1	297	A	11191	0	11	38	4	0.00473595			FJ969728.1	297	A	5725	0	4	16	1	0.00366812			FJ969728.1	297	A	6335	0	6	23	2	0.00489345			FJ969728.1	297	A	7473	0	6	28	0	0.00454971			FJ969728.1	297	A	4427	0	7
FJ969728.1	298	G	11029	5	2	0	0	0.00063469			FJ969728.1	298	G	5617	4	2	0	4	0.00178031			FJ969728.1	298	G	6197	7	8	0	1	0.00258189			FJ969728.1	298	G	7304	5	2	0	1	0.00109529			FJ969728.1	298	G	4340	7	0
FJ969728.1	299	A	10964	0	8	23	2	0.00300985			FJ969728.1	299	A	5641	0	3	12	0	0.0026591			FJ969728.1	299	A	6229	0	4	20	0	0.00385295			FJ969728.1	299	A	7316	0	2	19	0	0.00287042			FJ969728.1	299	A	4361	0	1
FJ969728.1	300	T	10785	3	0	2	33	0.00352341			FJ969728.1	300	T	5553	6	0	2	19	0.00486224			FJ969728.1	300	T	6144	3	0	0	11	0.00227865			FJ969728.1	300	T	7228	3	0	4	11	0.00249032			FJ969728.1	300	T	4301	1	0
FJ969728.1	301	T	11094	6	0	1	17	0.00216333			FJ969728.1	301	T	5757	2	0	0	17	0.00330033			FJ969728.1	301	T	6327	8	0	1	21	0.00474158			FJ969728.1	301	T	7474	0	0	2	8	0.00133797			FJ969728.1	301	T	4386	9	0
FJ969728.1	302	A	10989	0	3	20	2	0.002275			FJ969728.1	302	A	5723	0	2	10	0	0.0020968			FJ969728.1	302	A	6281	0	4	13	0	0.00270658			FJ969728.1	302	A	7382	0	2	13	0	0.00203197			FJ969728.1	302	A	4381	0	3
FJ969728.1	303	A	10572	0	2	32	0	0.00321604			FJ969728.1	303	A	5546	0	4	12	1	0.00306527			FJ969728.1	303	A	6040	0	4	16	1	0.00347682			FJ969728.1	303	A	7072	0	2	19	1	0.00311086			FJ969728.1	303	A	4224	0	1
FJ969728.1	304	A	9981	0	1	31	2	0.00340647			FJ969728.1	304	A	5281	0	0	12	6	0.00340845			FJ969728.1	304	A	5741	0	1	12	1	0.0024386			FJ969728.1	304	A	6708	0	1	21	1	0.00342874			FJ969728.1	304	A	3984	0	1
FJ969728.1	305	C	10972	1	10	2	0	0.00118483			FJ969728.1	305	C	5746	4	7	0	0	0.00191438			FJ969728.1	305	C	6265	2	4	0	0	0.000957702			FJ969728.1	305	C	7363	2	14	1	0	0.00230884			FJ969728.1	305	C	4384	2	4
FJ969728.1	306	G	10819	26	1	0	2	0.00268047			FJ969728.1	306	G	5663	10	1	0	0	0.00194243			FJ969728.1	306	G	6172	18	2	0	0	0.00324044			FJ969728.1	306	G	7196	8	3	0	1	0.00166759			FJ969728.1	306	G	4294	7	0
FJ969728.1	307	A	10299	0	5	26	3	0.00330129			FJ969728.1	307	A	5385	0	4	18	1	0.00427112			FJ969728.1	307	A	5924	0	2	16	5	0.00388251			FJ969728.1	307	A	6913	0	5	19	1	0.00361637			FJ969728.1	307	A	4128	0	0
FJ969728.1	308	C	10911	3	6	0	0	0.000824856			FJ969728.1	308	C	5720	4	3	1	0	0.0013986			FJ969728.1	308	C	6259	2	5	0	0	0.00111839			FJ969728.1	308	C	7330	3	1	0	0	0.000545703			FJ969728.1	308	C	4360	3	2
FJ969728.1	309	A	10999	0	10	39	2	0.00463679			FJ969728.1	309	A	5763	0	2	22	0	0.0041645			FJ969728.1	309	A	6320	0	2	11	1	0.00221519			FJ969728.1	309	A	7379	0	5	15	2	0.00298143			FJ969728.1	309	A	4414	0	5
FJ969728.1	310	T	10787	3	0	4	36	0.00398628			FJ969728.1	310	T	5652	3	0	0	17	0.00353857			FJ969728.1	310	T	6193	2	0	2	19	0.00371387			FJ969728.1	310	T	7270	5	0	3	17	0.00343879			FJ969728.1	310	T	4336	1	0
FJ969728.1	311	G	10595	9	4	0	3	0.00151015			FJ969728.1	311	G	5535	4	2	0	1	0.00126468			FJ969728.1	311	G	6070	3	2	0	1	0.000988468			FJ969728.1	311	G	7042	3	2	0	0	0.000710026			FJ969728.1	311	G	4195	6	1
FJ969728.1	312	T	10894	3	0	1	19	0.00211125			FJ969728.1	312	T	5717	1	0	0	14	0.00262375			FJ969728.1	312	T	6264	6	0	2	9	0.00271392			FJ969728.1	312	T	7286	3	0	1	17	0.00288224			FJ969728.1	312	T	4309	2	0
FJ969728.1	313	A	10700	0	3	17	2	0.00205607			FJ969728.1	313	A	5607	0	1	9	0	0.00178348			FJ969728.1	313	A	6201	0	5	12	0	0.00274149			FJ969728.1	313	A	7141	0	1	18	0	0.00266069			FJ969728.1	313	A	4257	0	1
FJ969728.1	314	A	10755	0	6	17	2	0.0023245			FJ969728.1	314	A	5669	0	4	9	1	0.00246957			FJ969728.1	314	A	6137	0	6	16	0	0.00358481			FJ969728.1	314	A	7192	0	4	18	0	0.00305895			FJ969728.1	314	A	4292	0	3
FJ969728.1	315	A	10854	0	1	22	0	0.00211903			FJ969728.1	315	A	5735	0	2	15	2	0.00331299			FJ969728.1	315	A	6254	0	1	16	0	0.00271826			FJ969728.1	315	A	7293	0	3	16	0	0.00260524			FJ969728.1	315	A	4360	0	2
FJ969728.1	316	T	10847	8	0	2	26	0.00331889			FJ969728.1	316	T	5702	1	0	0	15	0.00280603			FJ969728.1	316	T	6235	4	0	1	21	0.00417001			FJ969728.1	316	T	7299	5	0	1	24	0.00411015			FJ969728.1	316	T	4323	2	0
FJ969728.1	317	G	10624	16	4	0	3	0.00216491			FJ969728.1	317	G	5591	7	2	0	1	0.00178859			FJ969728.1	317	G	6131	5	5	0	0	0.00163106			FJ969728.1	317	G	6996	10	1	0	2	0.0018582			FJ969728.1	317	G	4186	9	1
FJ969728.1	318	A	10531	0	9	42	2	0.00503276			FJ969728.1	318	A	5502	0	1	20	1	0.00399855			FJ969728.1	318	A	6053	0	4	28	2	0.00561705			FJ969728.1	318	A	7023	0	2	23	3	0.0039869			FJ969728.1	318	A	4180	0	3
FJ969728.1	319	A	10346	0	2	35	1	0.00367292			FJ969728.1	319	A	5453	0	3	16	2	0.00385109			FJ969728.1	319	A	5976	0	2	20	0	0.00368139			FJ969728.1	319	A	6890	0	7	22	4	0.00478955			FJ969728.1	319	A	4112	0	2
FJ969728.1	320	C	10860	4	9	2	0	0.00138122			FJ969728.1	320	C	5728	1	2	0	0	0.000523743			FJ969728.1	320	C	6203	2	7	0	0	0.00145091			FJ969728.1	320	C	7253	1	8	0	0	0.00124087			FJ969728.1	320	C	4322	5	2
FJ969728.1	321	A	10885	0	1	35	1	0.00339917			FJ969728.1	321	A	5782	0	1	27	2	0.00518852			FJ969728.1	321	A	6260	0	4	25	0	0.00463259			FJ969728.1	321	A	7305	0	5	31	0	0.00492813			FJ969728.1	321	A	4342	0	5
FJ969728.1	322	A	10799	0	4	25	0	0.00268543			FJ969728.1	322	A	5660	0	2	8	0	0.00176678			FJ969728.1	322	A	6188	0	6	17	0	0.00371687			FJ969728.1	322	A	7200	0	4	17	0	0.00291667			FJ969728.1	322	A	4295	0	3
FJ969728.1	323	A	10653	0	2	19	2	0.00215902			FJ969728.1	323	A	5604	0	4	18	3	0.0044611			FJ969728.1	323	A	6123	0	2	11	0	0.00212314			FJ969728.1	323	A	7141	0	0	18	1	0.00266069			FJ969728.1	323	A	4247	0	0
FJ969728.1	324	T	10607	7	0	1	35	0.00405393			FJ969728.1	324	T	5622	3	0	1	13	0.00302383			FJ969728.1	324	T	6122	4	0	0	15	0.00310356			FJ969728.1	324	T	7107	1	0	1	18	0.00281413			FJ969728.1	324	T	4208	2	0
FJ969728.1	325	T	10596	6	0	3	34	0.00405814			FJ969728.1	325	T	5596	3	0	1	18	0.00393138			FJ969728.1	325	T	6118	6	0	0	18	0.00392285			FJ969728.1	325	T	7014	3	0	3	20	0.00370687			FJ969728.1	325	T	4181	0	0
FJ969728.1	326	C	10661	5	4	3	0	0.0011256			FJ969728.1	326	C	5655	4	1	1	0	0.00106101			FJ969728.1	326	C	6131	0	4	2	0	0.000978633			FJ969728.1	326	C	7108	1	5	1	0	0.000984806			FJ969728.1	326	C	4199	3	4
FJ969728.1	327	T	10627	23	0	13	43	0.00743389			FJ969728.1	327	T	5654	11	0	12	33	0.00990449			FJ969728.1	327	T	6132	18	0	10	27	0.00896934			FJ969728.1	327	T	7122	11	0	7	34	0.00730132			FJ969728.1	327	T	4213	7	0
FJ969728.1	328	G	10085	26	4	0	0	0.00297471			FJ969728.1	328	G	5395	24	0	0	0	0.00444856			FJ969728.1	328	G	5835	10	3	0	2	0.00257069			FJ969728.1	328	G	6721	18	1	0	1	0.00297575			FJ969728.1	328	G	4019	16	1
FJ969728.1	329	C	9998	4	10	0	0	0.00140028			FJ969728.1	329	C	5352	5	8	1	0	0.00261584			FJ969728.1	329	C	5808	1	3	3	0	0.00120523			FJ969728.1	329	C	6742	7	3	1	0	0.00163156			FJ969728.1	329	C	3970	1	2
FJ969728.1	330	C	9728	2	7	2	0	0.00113076			FJ969728.1	330	C	5213	3	3	0	0	0.00115097			FJ969728.1	330	C	5630	3	11	0	0	0.00248668			FJ969728.1	330	C	6625	4	10	0	0	0.00211321			FJ969728.1	330	C	3917	1	0
FJ969728.1	331	A	9903	0	7	32	2	0.00414016			FJ969728.1	331	A	5366	0	5	23	2	0.00559076			FJ969728.1	331	A	5751	0	2	19	2	0.0039993			FJ969728.1	331	A	6746	0	5	21	2	0.00415061			FJ969728.1	331	A	3977	0	3
FJ969728.1	332	A	9830	0	0	22	2	0.00244151			FJ969728.1	332	A	5272	0	2	12	0	0.00265554			FJ969728.1	332	A	5625	0	4	15	1	0.00355556			FJ969728.1	332	A	6657	0	4	14	0	0.00270392			FJ969728.1	332	A	3932	0	4
FJ969728.1	333	A	9756	0	7	25	0	0.00328003			FJ969728.1	333	A	5209	0	2	15	1	0.00345556			FJ969728.1	333	A	5641	0	2	8	1	0.00195001			FJ969728.1	333	A	6638	0	2	19	0	0.0031636			FJ969728.1	333	A	3908	0	1
FJ969728.1	334	G	9403	4	4	0	2	0.00106349			FJ969728.1	334	G	5009	3	7	0	1	0.00219605			FJ969728.1	334	G	5465	5	2	0	0	0.00128088			FJ969728.1	334	G	6374	6	1	0	0	0.00109821			FJ969728.1	334	G	3770	7	1
FJ969728.1	335	T	9164	7	0	3	18	0.00305543			FJ969728.1	335	T	4876	1	0	1	14	0.00328138			FJ969728.1	335	T	5368	2	0	2	15	0.00353949			FJ969728.1	335	T	6211	4	0	0	10	0.00225407			FJ969728.1	335	T	3731	1	0
FJ969728.1	336	T	9359	7	0	2	28	0.00395341			FJ969728.1	336	T	4966	3	0	1	18	0.00443012			FJ969728.1	336	T	5398	2	0	1	26	0.00537236			FJ969728.1	336	T	6345	5	0	1	31	0.00583136			FJ969728.1	336	T	3755	4	0
FJ969728.1	337	G	9269	22	2	0	1	0.00269716			FJ969728.1	337	G	4971	14	0	0	1	0.0030175			FJ969728.1	337	G	5388	10	2	0	0	0.00222717			FJ969728.1	337	G	6256	13	3	0	0	0.00255754			FJ969728.1	337	G	3739	8	0
FJ969728.1	338	A	9411	0	2	42	1	0.00478164			FJ969728.1	338	A	5038	0	4	21	1	0.00516078			FJ969728.1	338	A	5485	0	1	22	2	0.00455789			FJ969728.1	338	A	6387	0	4	21	0	0.0039142			FJ969728.1	338	A	3834	0	3
FJ969728.1	339	A	8987	0	7	42	0	0.00545232			FJ969728.1	339	A	4798	0	0	30	0	0.00625261			FJ969728.1	339	A	5241	0	0	16	0	0.00305285			FJ969728.1	339	A	6069	0	1	27	0	0.00461361			FJ969728.1	339	A	3632	0	0
FJ969728.1	340	A	9194	0	6	33	4	0.00467696			FJ969728.1	340	A	4906	0	0	23	2	0.0050958			FJ969728.1	340	A	5415	0	5	24	2	0.00572484			FJ969728.1	340	A	6272	0	1	21	2	0.00382653			FJ969728.1	340	A	3755	0	0
FJ969728.1	341	A	9338	0	6	48	0	0.00578282			FJ969728.1	341	A	4972	0	1	22	0	0.00462591			FJ969728.1	341	A	5463	0	2	25	1	0.00512539			FJ969728.1	341	A	6361	0	1	24	2	0.00424462			FJ969728.1	341	A	3811	0	1
FJ969728.1	342	G	9234	4	2	0	0	0.000649773			FJ969728.1	342	G	4937	2	0	0	0	0.000405104			FJ969728.1	342	G	5400	3	2	0	2	0.0012963			FJ969728.1	342	G	6260	4	1	0	2	0.00111821			FJ969728.1	342	G	3770	2	5
FJ969728.1	343	T	8960	8	0	6	23	0.00412946			FJ969728.1	343	T	4769	6	0	5	10	0.00440344			FJ969728.1	343	T	5228	4	0	3	18	0.00478194			FJ969728.1	343	T	6081	5	0	5	25	0.00575563			FJ969728.1	343	T	3623	7	0
FJ969728.1	344	G	9005	8	1	0	1	0.00111049			FJ969728.1	344	G	4804	2	4	0	1	0.00145712			FJ969728.1	344	G	5225	8	3	0	0	0.00210526			FJ969728.1	344	G	6075	4	3	0	0	0.00115226			FJ969728.1	344	G	3652	1	2
FJ969728.1	345	A	8031	0	10	27	4	0.00510522			FJ969728.1	345	A	4359	0	2	21	2	0.00573526			FJ969728.1	345	A	4693	0	3	19	2	0.005114			FJ969728.1	345	A	5498	0	1	15	4	0.00363769			FJ969728.1	345	A	3286	0	5
FJ969728.1	346	C	8919	3	10	2	0	0.0016818			FJ969728.1	346	C	4784	2	2	1	0	0.00104515			FJ969728.1	346	C	5173	1	3	1	0	0.000966557			FJ969728.1	346	C	6044	1	5	1	0	0.00115817			FJ969728.1	346	C	3604	2	0
FJ969728.1	347	C	8688	4	6	3	0	0.00149632			FJ969728.1	347	C	4752	4	1	1	0	0.00126263			FJ969728.1	347	C	5061	3	4	0	0	0.00138313			FJ969728.1	347	C	5875	7	4	1	0	0.00204255			FJ969728.1	347	C	3517	1	3
FJ969728.1	348	T	8980	9	0	2	24	0.00389755			FJ969728.1	348	T	4936	6	0	0	19	0.00506483			FJ969728.1	348	T	5278	0	0	0	30	0.00568397			FJ969728.1	348	T	6151	7	0	3	26	0.00585271			FJ969728.1	348	T	3646	4	0
FJ969728.1	349	A	9752	0	4	24	3	0.00317884			FJ969728.1	349	A	5687	0	3	6	0	0.00158256			FJ969728.1	349	A	5929	0	3	8	0	0.00185529			FJ969728.1	349	A	6880	0	3	18	1	0.00319767			FJ969728.1	349	A	4174	0	1
FJ969728.1	350	G	9499	7	3	0	0	0.00105274			FJ969728.1	350	G	5620	0	1	0	1	0.000355872			FJ969728.1	350	G	5794	2	5	0	5	0.00207111			FJ969728.1	350	G	6735	3	2	0	1	0.000890869			FJ969728.1	350	G	4047	0	0
FJ969728.1	351	G	9698	13	2	0	0	0.00154671			FJ969728.1	351	G	5751	6	3	0	5	0.00243436			FJ969728.1	351	G	5914	6	9	0	4	0.00321272			FJ969728.1	351	G	6832	5	6	0	3	0.00204918			FJ969728.1	351	G	4133	3	8
FJ969728.1	352	A	9942	0	46	353	5	0.0406357			FJ969728.1	352	A	5955	0	32	366	2	0.0671704			FJ969728.1	352	A	6001	0	32	286	4	0.0536577			FJ969728.1	352	A	6938	0	43	338	4	0.0554915			FJ969728.1	352	A	4217	0	20
FJ969728.1	353	G	9842	10	10	0	3	0.00233692			FJ969728.1	353	G	6025	3	2	0	1	0.000995851			FJ969728.1	353	G	5925	8	3	0	4	0.00253165			FJ969728.1	353	G	6761	5	3	0	1	0.00133116			FJ969728.1	353	G	4152	2	0
FJ969728.1	354	G	9943	8	8	0	0	0.00160917			FJ969728.1	354	G	6160	6	10	0	1	0.00275974			FJ969728.1	354	G	5942	8	6	0	2	0.0026927			FJ969728.1	354	G	6861	8	6	0	3	0.00247777			FJ969728.1	354	G	4164	6	6
FJ969728.1	355	C	10376	5	4	2	0	0.00106014			FJ969728.1	355	C	6488	4	2	2	0	0.00123305			FJ969728.1	355	C	6311	5	2	0	0	0.00110917			FJ969728.1	355	C	7201	5	9	0	0	0.00194417			FJ969728.1	355	C	4364	3	2
FJ969728.1	356	T	10032	5	0	4	31	0.00398724			FJ969728.1	356	T	6274	5	0	3	32	0.00637552			FJ969728.1	356	T	6032	4	0	3	13	0.00331565			FJ969728.1	356	T	6879	12	0	7	20	0.00566943			FJ969728.1	356	T	4210	3	0
FJ969728.1	357	T	10248	11	0	20	79	0.0107338			FJ969728.1	357	T	6367	3	0	17	56	0.0119365			FJ969728.1	357	T	6177	10	0	15	41	0.0106848			FJ969728.1	357	T	6978	15	0	10	51	0.0108914			FJ969728.1	357	T	4297	4	0
FJ969728.1	358	A	10165	0	8	74	9	0.00895229			FJ969728.1	358	A	6334	0	4	68	3	0.0118409			FJ969728.1	358	A	6152	0	8	44	2	0.00877763			FJ969728.1	358	A	6935	0	7	59	13	0.0113915			FJ969728.1	358	A	4277	0	3
FJ969728.1	359	A	10133	0	4	31	3	0.00375012			FJ969728.1	359	A	6397	0	3	24	2	0.00453338			FJ969728.1	359	A	6129	0	5	29	0	0.0055474			FJ969728.1	359	A	6893	0	2	24	4	0.00435224			FJ969728.1	359	A	4276	0	3
FJ969728.1	360	A	10213	0	3	38	2	0.00421032			FJ969728.1	360	A	6383	0	7	22	0	0.00454332			FJ969728.1	360	A	6180	0	5	27	2	0.00550162			FJ969728.1	360	A	6860	0	7	29	0	0.00524781			FJ969728.1	360	A	4270	0	1
FJ969728.1	361	G	10312	13	1	0	4	0.00174554			FJ969728.1	361	G	6469	7	2	0	1	0.00154583			FJ969728.1	361	G	6221	12	3	0	1	0.00257193			FJ969728.1	361	G	6959	3	1	0	4	0.00114959			FJ969728.1	361	G	4341	6	4
FJ969728.1	362	A	10559	0	5	38	1	0.00416706			FJ969728.1	362	A	6631	0	4	22	2	0.00422259			FJ969728.1	362	A	6285	0	2	23	0	0.00397772			FJ969728.1	362	A	7120	0	2	21	0	0.00323034			FJ969728.1	362	A	4471	0	1
FJ969728.1	363	A	10103	0	9	45	0	0.00534495			FJ969728.1	363	A	6352	0	4	22	1	0.00425063			FJ969728.1	363	A	6030	0	1	29	1	0.00514096			FJ969728.1	363	A	6709	0	3	31	0	0.00506782			FJ969728.1	363	A	4270	0	3
FJ969728.1	364	G	10141	6	1	0	2	0.000887486			FJ969728.1	364	G	6391	4	2	0	0	0.00093882			FJ969728.1	364	G	6011	3	3	0	0	0.00099817			FJ969728.1	364	G	6623	1	0	0	3	0.000603956			FJ969728.1	364	G	4293	5	0
FJ969728.1	365	A	10064	0	2	27	2	0.00308029			FJ969728.1	365	A	6365	0	1	16	0	0.00267086			FJ969728.1	365	A	6013	0	6	13	1	0.00332613			FJ969728.1	365	A	6607	0	2	24	0	0.00393522			FJ969728.1	365	A	4264	0	1
FJ969728.1	366	A	9915	0	3	46	2	0.00514372			FJ969728.1	366	A	6256	0	2	39	1	0.00671355			FJ969728.1	366	A	5857	0	2	35	0	0.00631723			FJ969728.1	366	A	6464	0	2	39	3	0.00680693			FJ969728.1	366	A	4214	0	2
FJ969728.1	367	A	9822	0	1	24	0	0.00254531			FJ969728.1	367	A	6243	0	1	18	2	0.00336377			FJ969728.1	367	A	5852	0	3	14	0	0.00290499			FJ969728.1	367	A	6388	0	3	28	5	0.00563557			FJ969728.1	367	A	4160	0	0
FJ969728.1	368	A	9809	0	2	40	1	0.00438373			FJ969728.1	368	A	6251	0	0	16	0	0.00255959			FJ969728.1	368	A	5840	0	1	27	0	0.00479452			FJ969728.1	368	A	6364	0	0	39	1	0.00628536			FJ969728.1	368	A	4144	0	0
FJ969728.1	369	G	9670	13	4	0	1	0.00186143			FJ969728.1	369	G	6244	9	8	0	2	0.00304292			FJ969728.1	369	G	5735	6	1	0	3	0.00174368			FJ969728.1	369	G	6246	9	8	0	0	0.00272174			FJ969728.1	369	G	4103	2	2
FJ969728.1	370	A	9565	0	4	29	2	0.00365917			FJ969728.1	370	A	6158	0	1	20	2	0.00373498			FJ969728.1	370	A	5642	0	0	20	0	0.00354484			FJ969728.1	370	A	6196	0	3	33	1	0.00597159			FJ969728.1	370	A	4030	0	1
FJ969728.1	371	G	9772	7	8	0	3	0.001842			FJ969728.1	371	G	6356	10	4	0	0	0.00220264			FJ969728.1	371	G	5769	7	3	0	0	0.0017334			FJ969728.1	371	G	6330	5	6	0	1	0.00189573			FJ969728.1	371	G	4127	5	1
FJ969728.1	372	C	9890	5	10	1	0	0.0016178			FJ969728.1	372	C	6432	4	9	1	0	0.00217662			FJ969728.1	372	C	5852	3	5	2	0	0.00170882			FJ969728.1	372	C	6413	2	5	2	0	0.0014034			FJ969728.1	372	C	4226	3	5
FJ969728.1	373	T	9971	7	0	2	14	0.00230669			FJ969728.1	373	T	6509	0	0	1	10	0.00168997			FJ969728.1	373	T	5875	3	0	2	14	0.00323404			FJ969728.1	373	T	6480	3	0	1	13	0.00262346			FJ969728.1	373	T	4297	0	0
FJ969728.1	374	A	9850	0	6	11	0	0.00172589			FJ969728.1	374	A	6441	0	3	15	0	0.0027946			FJ969728.1	374	A	5856	0	1	11	0	0.00204918			FJ969728.1	374	A	6399	0	4	16	1	0.00328176			FJ969728.1	374	A	4249	0	4
FJ969728.1	375	T	9863	7	0	2	13	0.00223056			FJ969728.1	375	T	6467	2	0	0	13	0.00231947			FJ969728.1	375	T	5831	4	0	1	5	0.00171497			FJ969728.1	375	T	6374	1	0	0	12	0.00203954			FJ969728.1	375	T	4273	4	0
FJ969728.1	376	A	9851	0	4	17	0	0.00213176			FJ969728.1	376	A	6432	0	0	9	0	0.00139925			FJ969728.1	376	A	5842	0	1	7	1	0.00154057			FJ969728.1	376	A	6395	0	4	7	0	0.00172009			FJ969728.1	376	A	4243	0	2
FJ969728.1	377	A	9816	0	5	15	2	0.00224124			FJ969728.1	377	A	6426	0	4	11	0	0.00233427			FJ969728.1	377	A	5805	0	3	11	2	0.00275624			FJ969728.1	377	A	6345	0	2	16	1	0.00299448			FJ969728.1	377	A	4222	0	1
FJ969728.1	378	T	9830	3	0	1	21	0.00254323			FJ969728.1	378	T	6421	2	0	0	9	0.00171313			FJ969728.1	378	T	5826	1	0	0	14	0.00257467			FJ969728.1	378	T	6374	2	0	0	10	0.00188265			FJ969728.1	378	T	4210	1	0
FJ969728.1	379	A	9946	0	1	14	3	0.00180977			FJ969728.1	379	A	6480	0	6	6	2	0.00216049			FJ969728.1	379	A	5900	0	3	12	0	0.00254237			FJ969728.1	379	A	6478	0	1	14	0	0.00231553			FJ969728.1	379	A	4270	0	3
FJ969728.1	380	C	9751	3	7	4	0	0.00143575			FJ969728.1	380	C	6430	5	2	0	0	0.00108865			FJ969728.1	380	C	5829	5	4	2	0	0.00188712			FJ969728.1	380	C	6355	3	7	2	0	0.00188828			FJ969728.1	380	C	4217	2	5
FJ969728.1	381	A	9921	0	6	27	1	0.00342707			FJ969728.1	381	A	6531	0	6	16	3	0.0038279			FJ969728.1	381	A	5898	0	3	16	1	0.00339098			FJ969728.1	381	A	6471	0	4	23	0	0.00417246			FJ969728.1	381	A	4277	0	1
FJ969728.1	382	T	9848	1	0	2	29	0.00324939			FJ969728.1	382	T	6485	3	0	1	24	0.00431766			FJ969728.1	382	T	5869	2	0	1	18	0.00357812			FJ969728.1	382	T	6410	8	0	1	10	0.00296412			FJ969728.1	382	T	4209	2	0
FJ969728.1	383	A	9951	0	3	17	2	0.00221083			FJ969728.1	383	A	6520	0	2	15	2	0.00291411			FJ969728.1	383	A	5899	0	2	11	2	0.0025428			FJ969728.1	383	A	6498	0	1	20	0	0.00323176			FJ969728.1	383	A	4273	0	1
FJ969728.1	384	T	9874	6	0	3	28	0.00374721			FJ969728.1	384	T	6540	1	0	1	20	0.00336391			FJ969728.1	384	T	5831	11	0	3	10	0.00411593			FJ969728.1	384	T	6452	3	0	3	16	0.0034098			FJ969728.1	384	T	4212	4	0
FJ969728.1	385	G	9721	19	6	0	3	0.00288036			FJ969728.1	385	G	6448	12	0	0	2	0.00217122			FJ969728.1	385	G	5759	7	0	0	0	0.00121549			FJ969728.1	385	G	6361	15	1	0	0	0.00251533			FJ969728.1	385	G	4195	10	0
FJ969728.1	386	A	9691	0	6	34	1	0.00423073			FJ969728.1	386	A	6418	0	4	19	1	0.00373948			FJ969728.1	386	A	5753	0	1	17	4	0.00382409			FJ969728.1	386	A	6346	0	4	16	3	0.00362433			FJ969728.1	386	A	4137	0	3
FJ969728.1	387	C	9716	1	7	3	0	0.00113215			FJ969728.1	387	C	6451	2	4	0	0	0.000930088			FJ969728.1	387	C	5785	1	4	0	0	0.000864304			FJ969728.1	387	C	6341	0	4	2	0	0.000946223			FJ969728.1	387	C	4169	1	1
FJ969728.1	388	A	9942	0	5	34	3	0.0042245			FJ969728.1	388	A	6582	0	4	17	2	0.00349438			FJ969728.1	388	A	5941	0	2	15	0	0.00286147			FJ969728.1	388	A	6531	0	2	11	0	0.00199051			FJ969728.1	388	A	4272	0	5
FJ969728.1	389	T	9871	2	0	5	22	0.0029379			FJ969728.1	389	T	6588	1	0	0	14	0.00227687			FJ969728.1	389	T	5920	2	0	2	12	0.0027027			FJ969728.1	389	T	6535	0	0	1	13	0.00214231			FJ969728.1	389	T	4281	2	0
FJ969728.1	390	T	9956	4	0	3	9	0.00160707			FJ969728.1	390	T	6627	4	0	0	10	0.00211257			FJ969728.1	390	T	5964	2	0	1	11	0.00234742			FJ969728.1	390	T	6546	1	0	3	12	0.00244424			FJ969728.1	390	T	4308	2	0
FJ969728.1	391	A	10068	0	2	20	1	0.00228447			FJ969728.1	391	A	6706	0	0	14	0	0.00208768			FJ969728.1	391	A	6086	0	4	6	3	0.00213605			FJ969728.1	391	A	6658	0	1	11	1	0.00195254			FJ969728.1	391	A	4359	0	1
FJ969728.1	392	C	9870	2	5	2	0	0.000911854			FJ969728.1	392	C	6607	2	2	0	0	0.000605418			FJ969728.1	392	C	5953	4	4	1	0	0.00151184			FJ969728.1	392	C	6547	3	6	5	0	0.00213838			FJ969728.1	392	C	4314	3	5
FJ969728.1	393	T	10127	4	0	3	19	0.00256739			FJ969728.1	393	T	6768	6	0	3	23	0.00472813			FJ969728.1	393	T	6147	5	0	3	20	0.00455507			FJ969728.1	393	T	6730	6	0	0	19	0.00371471			FJ969728.1	393	T	4397	3	0
FJ969728.1	394	G	9861	11	2	0	1	0.00141973			FJ969728.1	394	G	6639	6	0	0	0	0.000903751			FJ969728.1	394	G	5992	10	0	0	0	0.00166889			FJ969728.1	394	G	6596	5	6	0	3	0.0021225			FJ969728.1	394	G	4299	1	2
FJ969728.1	395	A	9833	0	8	22	1	0.00315265			FJ969728.1	395	A	6625	0	6	13	4	0.0034717			FJ969728.1	395	A	6018	0	5	16	0	0.00348953			FJ969728.1	395	A	6563	0	5	24	4	0.00502819			FJ969728.1	395	A	4298	0	6
FJ969728.1	396	T	10070	1	0	2	16	0.00188679			FJ969728.1	396	T	6767	5	0	4	16	0.0036944			FJ969728.1	396	T	6164	0	0	1	18	0.00308241			FJ969728.1	396	T	6716	0	0	0	19	0.00282906			FJ969728.1	396	T	4391	3	0
FJ969728.1	397	A	10228	0	3	23	1	0.00263981			FJ969728.1	397	A	6913	0	3	18	0	0.00303775			FJ969728.1	397	A	6249	0	2	7	1	0.00160026			FJ969728.1	397	A	6844	0	1	14	0	0.0021917			FJ969728.1	397	A	4425	0	2
FJ969728.1	398	G	10461	4	3	0	2	0.000860338			FJ969728.1	398	G	7129	2	0	0	0	0.000280544			FJ969728.1	398	G	6428	5	2	0	1	0.00124456			FJ969728.1	398	G	7007	2	0	0	0	0.000285429			FJ969728.1	398	G	4560	6	0
FJ969728.1	399	C	10594	3	9	3	0	0.0014159			FJ969728.1	399	C	7250	6	4	1	0	0.00151724			FJ969728.1	399	C	6485	2	9	2	0	0.00200463			FJ969728.1	399	C	7129	2	5	2	0	0.00126245			FJ969728.1	399	C	4625	3	5
FJ969728.1	400	G	10742	4	6	0	1	0.00102402			FJ969728.1	400	G	7352	5	2	0	3	0.00136017			FJ969728.1	400	G	6551	3	2	0	6	0.00167913			FJ969728.1	400	G	7186	7	6	0	4	0.00236571			FJ969728.1	400	G	4663	9	5
FJ969728.1	401	G	10727	8	9	0	2	0.00177123			FJ969728.1	401	G	7309	2	4	0	3	0.00123136			FJ969728.1	401	G	6558	3	0	0	1	0.000609942			FJ969728.1	401	G	7190	2	4	0	2	0.00111266			FJ969728.1	401	G	4648	2	1
FJ969728.1	402	C	11094	1	13	1	0	0.00135208			FJ969728.1	402	C	7577	4	4	4	0	0.00158374			FJ969728.1	402	C	6795	3	13	1	0	0.00250184			FJ969728.1	402	C	7372	0	8	3	0	0.00149213			FJ969728.1	402	C	4834	1	12
FJ969728.1	403	G	11118	11	10	0	4	0.00224861			FJ969728.1	403	G	7595	6	4	0	0	0.00131666			FJ969728.1	403	G	6750	4	11	0	8	0.00340741			FJ969728.1	403	G	7367	10	6	0	2	0.00244333			FJ969728.1	403	G	4820	11	9
FJ969728.1	404	G	11205	8	2	0	2	0.00107095			FJ969728.1	404	G	7690	5	1	0	1	0.000910273			FJ969728.1	404	G	6778	2	1	0	0	0.000442608			FJ969728.1	404	G	7405	4	2	0	0	0.000810263			FJ969728.1	404	G	4834	3	3
FJ969728.1	405	T	10407	3	0	6	24	0.00317094			FJ969728.1	405	T	7065	4	0	4	22	0.00424628			FJ969728.1	405	T	6243	2	0	1	18	0.00336377			FJ969728.1	405	T	6708	5	0	2	10	0.00253429			FJ969728.1	405	T	4503	5	0
FJ969728.1	406	T	11321	4	0	4	35	0.00379825			FJ969728.1	406	T	7788	10	0	1	38	0.00629173			FJ969728.1	406	T	6796	4	0	1	22	0.00397293			FJ969728.1	406	T	7447	3	0	2	22	0.00362562			FJ969728.1	406	T	4905	5	0
FJ969728.1	407	G	11521	7	2	0	3	0.00104158			FJ969728.1	407	G	7907	6	1	0	4	0.00139117			FJ969728.1	407	G	6950	6	0	0	1	0.00100719			FJ969728.1	407	G	7687	6	1	0	1	0.00104072			FJ969728.1	407	G	4983	5	1
FJ969728.1	408	T	11228	5	0	2	23	0.00267189			FJ969728.1	408	T	7550	2	0	2	23	0.00357616			FJ969728.1	408	T	6715	7	0	2	20	0.00431869			FJ969728.1	408	T	7300	3	0	0	17	0.00273973			FJ969728.1	408	T	4791	2	0
FJ969728.1	409	T	11531	6	0	3	45	0.00468303			FJ969728.1	409	T	7837	6	0	2	28	0.00459359			FJ969728.1	409	T	6876	7	0	0	20	0.0039267			FJ969728.1	409	T	7591	4	0	3	24	0.00408378			FJ969728.1	409	T	4951	4	0
FJ969728.1	410	G	11595	8	4	0	1	0.00112117			FJ969728.1	410	G	7870	5	2	0	0	0.000889454			FJ969728.1	410	G	6925	4	1	0	2	0.00101083			FJ969728.1	410	G	7655	3	3	0	2	0.00104507			FJ969728.1	410	G	5003	7	0
FJ969728.1	411	C	11613	3	3	1	0	0.000602773			FJ969728.1	411	C	7772	2	4	3	0	0.001158			FJ969728.1	411	C	6871	4	7	5	0	0.00232863			FJ969728.1	411	C	7561	1	6	2	0	0.00119032			FJ969728.1	411	C	4962	6	5
FJ969728.1	412	T	11480	4	0	3	31	0.0033101			FJ969728.1	412	T	7698	3	0	4	34	0.00532606			FJ969728.1	412	T	6794	2	0	3	28	0.00485723			FJ969728.1	412	T	7432	1	0	3	30	0.00457481			FJ969728.1	412	T	4818	2	0
FJ969728.1	413	C	11639	8	6	1	0	0.00128877			FJ969728.1	413	C	7762	6	6	5	0	0.00219016			FJ969728.1	413	C	6861	1	7	2	0	0.00145751			FJ969728.1	413	C	7593	4	6	1	0	0.0014487			FJ969728.1	413	C	4898	3	0
FJ969728.1	414	T	11908	10	0	2	33	0.00377897			FJ969728.1	414	T	7996	5	0	2	23	0.00375188			FJ969728.1	414	T	7055	7	0	4	21	0.00453579			FJ969728.1	414	T	7776	10	0	2	24	0.00462963			FJ969728.1	414	T	4988	2	0
FJ969728.1	415	G	11849	8	5	0	3	0.00135032			FJ969728.1	415	G	7919	8	0	0	0	0.00101023			FJ969728.1	415	G	6998	2	0	0	1	0.000428694			FJ969728.1	415	G	7698	3	1	0	3	0.000909327			FJ969728.1	415	G	4989	7	2
FJ969728.1	416	T	11521	5	0	2	37	0.00381911			FJ969728.1	416	T	7690	3	0	0	20	0.0029909			FJ969728.1	416	T	6821	4	0	3	12	0.00278552			FJ969728.1	416	T	7446	4	0	3	21	0.00376041			FJ969728.1	416	T	4822	5	0
FJ969728.1	417	T	11801	12	0	3	34	0.00415219			FJ969728.1	417	T	7924	8	0	1	13	0.00277638			FJ969728.1	417	T	6974	4	0	2	19	0.00358474			FJ969728.1	417	T	7704	6	0	2	17	0.00324507			FJ969728.1	417	T	4978	4	0
FJ969728.1	418	G	11958	16	37	0	2	0.00459943			FJ969728.1	418	G	8042	14	16	0	1	0.00385476			FJ969728.1	418	G	7055	25	29	0	1	0.00779589			FJ969728.1	418	G	7788	16	26	0	3	0.00577812			FJ969728.1	418	G	5015	9	24
FJ969728.1	419	A	11285	0	12	52	5	0.00611431			FJ969728.1	419	A	7556	0	5	37	5	0.00622022			FJ969728.1	419	A	6650	0	9	26	4	0.00586466			FJ969728.1	419	A	7291	0	14	30	5	0.00672061			FJ969728.1	419	A	4750	0	4
FJ969728.1	420	C	11779	1	12	2	0	0.00127345			FJ969728.1	420	C	7888	1	6	1	0	0.0010142			FJ969728.1	420	C	6946	2	4	0	0	0.000863807			FJ969728.1	420	C	7599	1	4	0	0	0.000657981			FJ969728.1	420	C	4952	2	4
FJ969728.1	421	A	11931	0	4	44	2	0.00419076			FJ969728.1	421	A	7969	0	6	23	3	0.00401556			FJ969728.1	421	A	7031	0	5	25	3	0.0046935			FJ969728.1	421	A	7646	0	9	28	2	0.00510071			FJ969728.1	421	A	5033	0	4
FJ969728.1	422	T	12246	5	0	5	31	0.00334803			FJ969728.1	422	T	8168	5	0	0	24	0.00355044			FJ969728.1	422	T	7201	4	0	1	16	0.00291626			FJ969728.1	422	T	7832	6	0	2	20	0.00357508			FJ969728.1	422	T	5141	3	0
FJ969728.1	423	C	12385	5	15	2	0	0.00177634			FJ969728.1	423	C	8263	8	6	4	0	0.00217839			FJ969728.1	423	C	7289	2	8	0	0	0.00137193			FJ969728.1	423	C	7977	1	8	1	0	0.0012536			FJ969728.1	423	C	5241	1	3
FJ969728.1	424	A	12555	0	5	30	3	0.00302668			FJ969728.1	424	A	8411	0	2	29	0	0.00368565			FJ969728.1	424	A	7406	0	5	20	3	0.00378072			FJ969728.1	424	A	8145	0	6	26	3	0.00429711			FJ969728.1	424	A	5287	0	1
FJ969728.1	425	G	12498	1	5	0	2	0.000640102			FJ969728.1	425	G	8266	3	5	0	1	0.0010888			FJ969728.1	425	G	7313	3	1	0	3	0.0009572			FJ969728.1	425	G	8036	3	4	0	2	0.00111996			FJ969728.1	425	G	5260	4	1
FJ969728.1	426	T	12243	5	0	5	14	0.0019603			FJ969728.1	426	T	8104	2	0	7	16	0.0030849			FJ969728.1	426	T	7163	5	0	4	13	0.00307134			FJ969728.1	426	T	7858	9	0	0	20	0.00369051			FJ969728.1	426	T	5138	1	0
FJ969728.1	427	T	12595	7	0	5	47	0.0046844			FJ969728.1	427	T	8374	3	0	2	29	0.00406019			FJ969728.1	427	T	7395	8	0	5	21	0.0045977			FJ969728.1	427	T	8080	4	0	1	21	0.00321782			FJ969728.1	427	T	5323	8	0
FJ969728.1	428	T	12809	8	0	2	24	0.00265438			FJ969728.1	428	T	8524	12	0	4	20	0.00422337			FJ969728.1	428	T	7518	7	0	2	26	0.00465549			FJ969728.1	428	T	8219	8	0	2	33	0.00523178			FJ969728.1	428	T	5404	7	0
FJ969728.1	429	G	12692	11	5	0	4	0.0015758			FJ969728.1	429	G	8430	10	6	0	1	0.00201661			FJ969728.1	429	G	7444	6	2	0	2	0.00134336			FJ969728.1	429	G	8105	9	7	0	0	0.00197409			FJ969728.1	429	G	5311	8	1
FJ969728.1	430	C	12555	5	13	1	0	0.00151334			FJ969728.1	430	C	8329	3	13	0	0	0.001921			FJ969728.1	430	C	7320	2	9	2	0	0.00177596			FJ969728.1	430	C	8009	5	8	3	0	0.00199775			FJ969728.1	430	C	5293	1	8
FJ969728.1	431	A	11911	0	4	40	3	0.00394593			FJ969728.1	431	A	7911	0	6	21	3	0.00379219			FJ969728.1	431	A	6956	0	5	23	5	0.00474411			FJ969728.1	431	A	7609	0	8	28	2	0.00499409			FJ969728.1	431	A	4998	0	2
FJ969728.1	432	C	12503	4	20	3	0	0.00215948			FJ969728.1	432	C	8250	2	6	3	0	0.00133333			FJ969728.1	432	C	7278	2	11	2	0	0.00206101			FJ969728.1	432	C	7982	2	7	1	0	0.00125282			FJ969728.1	432	C	5276	3	5
FJ969728.1	433	G	12707	17	9	0	1	0.00212481			FJ969728.1	433	G	8355	8	2	0	1	0.00131658			FJ969728.1	433	G	7416	6	1	0	3	0.00134844			FJ969728.1	433	G	8156	8	3	0	0	0.0013487			FJ969728.1	433	G	5342	9	2
FJ969728.1	434	T	12378	6	0	3	23	0.00258523			FJ969728.1	434	T	8211	3	0	1	20	0.00292291			FJ969728.1	434	T	7249	8	0	0	18	0.0035867			FJ969728.1	434	T	7982	4	0	4	26	0.00425958			FJ969728.1	434	T	5256	2	0
FJ969728.1	435	T	12744	3	0	5	28	0.00282486			FJ969728.1	435	T	8393	4	0	3	21	0.00333611			FJ969728.1	435	T	7471	1	0	1	6	0.00107081			FJ969728.1	435	T	8232	2	0	0	16	0.00218659			FJ969728.1	435	T	5413	1	0
FJ969728.1	436	A	12573	0	3	21	0	0.00190885			FJ969728.1	436	A	8314	0	1	21	2	0.0028867			FJ969728.1	436	A	7365	0	0	12	0	0.00162933			FJ969728.1	436	A	8178	0	3	17	1	0.00256787			FJ969728.1	436	A	5362	0	4
FJ969728.1	437	T	12755	3	0	3	24	0.00235202			FJ969728.1	437	T	8372	1	0	2	23	0.00310559			FJ969728.1	437	T	7494	3	0	4	24	0.00413664			FJ969728.1	437	T	8209	5	0	2	16	0.0028018			FJ969728.1	437	T	5383	1	0
FJ969728.1	438	C	12606	5	10	2	0	0.00134856			FJ969728.1	438	C	8293	4	10	5	0	0.00229109			FJ969728.1	438	C	7371	3	13	4	0	0.00271334			FJ969728.1	438	C	8073	6	8	3	0	0.00210578			FJ969728.1	438	C	5321	2	10
FJ969728.1	439	G	12699	9	2	0	2	0.0010237			FJ969728.1	439	G	8339	8	8	0	5	0.00251829			FJ969728.1	439	G	7412	10	2	0	4	0.00215866			FJ969728.1	439	G	8099	9	9	0	1	0.00234597			FJ969728.1	439	G	5365	4	3
FJ969728.1	440	A	12750	0	4	30	1	0.0027451			FJ969728.1	440	A	8440	0	3	22	1	0.00308057			FJ969728.1	440	A	7439	0	8	21	1	0.0040328			FJ969728.1	440	A	8220	0	5	24	0	0.00352798			FJ969728.1	440	A	5406	0	1
FJ969728.1	441	G	12611	9	4	0	0	0.00103085			FJ969728.1	441	G	8318	8	6	0	0	0.0016831			FJ969728.1	441	G	7339	5	0	0	1	0.00081755			FJ969728.1	441	G	8096	4	6	0	1	0.0013587			FJ969728.1	441	G	5317	4	0
FJ969728.1	442	T	12322	17	0	3	31	0.00413894			FJ969728.1	442	T	8178	3	0	1	34	0.00464661			FJ969728.1	442	T	7189	5	0	1	32	0.00528585			FJ969728.1	442	T	7958	5	0	0	20	0.00314149			FJ969728.1	442	T	5252	8	0
FJ969728.1	443	G	12666	10	6	0	0	0.00126322			FJ969728.1	443	G	8348	6	3	0	4	0.00155726			FJ969728.1	443	G	7363	9	5	0	1	0.00203721			FJ969728.1	443	G	8205	6	1	0	1	0.000975015			FJ969728.1	443	G	5382	7	1
FJ969728.1	444	A	12948	0	5	41	2	0.00370714			FJ969728.1	444	A	8565	0	8	32	1	0.00478692			FJ969728.1	444	A	7594	0	6	20	4	0.00395049			FJ969728.1	444	A	8397	0	8	31	3	0.00500179			FJ969728.1	444	A	5517	0	6
FJ969728.1	445	T	12870	5	0	7	17	0.0022533			FJ969728.1	445	T	8491	3	0	7	13	0.00270875			FJ969728.1	445	T	7508	1	0	4	18	0.0030634			FJ969728.1	445	T	8341	3	0	2	23	0.00335691			FJ969728.1	445	T	5457	3	0
FJ969728.1	446	A	12796	0	9	23	4	0.00281338			FJ969728.1	446	A	8425	0	4	17	0	0.00249258			FJ969728.1	446	A	7466	0	6	16	1	0.00308063			FJ969728.1	446	A	8290	0	4	14	1	0.00229192			FJ969728.1	446	A	5499	0	2
FJ969728.1	447	T	12816	7	0	4	23	0.00265293			FJ969728.1	447	T	8488	7	0	1	20	0.00329877			FJ969728.1	447	T	7532	7	0	1	21	0.00385024			FJ969728.1	447	T	8373	5	0	0	11	0.0019109			FJ969728.1	447	T	5506	3	0
FJ969728.1	448	G	12796	14	3	0	3	0.00156299			FJ969728.1	448	G	8422	15	6	0	7	0.00332463			FJ969728.1	448	G	7415	9	5	0	1	0.00202293			FJ969728.1	448	G	8348	7	10	0	1	0.00215621			FJ969728.1	448	G	5467	7	0
FJ969728.1	449	A	12523	0	4	43	0	0.00375309			FJ969728.1	449	A	8262	0	7	31	1	0.00472041			FJ969728.1	449	A	7267	0	4	16	1	0.00288978			FJ969728.1	449	A	8196	0	9	29	1	0.00475842			FJ969728.1	449	A	5341	0	2
FJ969728.1	450	G	12992	6	7	0	0	0.00100062			FJ969728.1	450	G	8608	10	3	0	1	0.00162639			FJ969728.1	450	G	7624	0	5	0	1	0.000786988			FJ969728.1	450	G	8484	4	5	0	2	0.00129656			FJ969728.1	450	G	5555	3	1
FJ969728.1	451	C	12993	8	15	11	0	0.00261679			FJ969728.1	451	C	8509	6	10	5	0	0.00246798			FJ969728.1	451	C	7563	4	5	11	0	0.00264445			FJ969728.1	451	C	8433	3	22	8	0	0.0039132			FJ969728.1	451	C	5532	1	7
FJ969728.1	452	G	13516	9	4	0	1	0.00103581			FJ969728.1	452	G	8926	5	4	0	2	0.00123235			FJ969728.1	452	G	7935	6	3	0	1	0.00126024			FJ969728.1	452	G	8779	7	1	0	1	0.00102517			FJ969728.1	452	G	5715	4	1
FJ969728.1	453	T	12248	11	0	5	33	0.00400065			FJ969728.1	453	T	8004	6	0	6	27	0.00487256			FJ969728.1	453	T	7181	10	0	6	17	0.00459546			FJ969728.1	453	T	7954	13	0	6	28	0.00590898			FJ969728.1	453	T	5243	3	0
FJ969728.1	454	G	13479	12	4	0	1	0.00126122			FJ969728.1	454	G	8899	6	2	0	3	0.00123609			FJ969728.1	454	G	7896	9	0	0	0	0.00113982			FJ969728.1	454	G	8745	9	2	0	1	0.00137221			FJ969728.1	454	G	5718	2	1
FJ969728.1	455	G	13500	12	6	0	1	0.00140741			FJ969728.1	455	G	8849	6	4	0	2	0.00135609			FJ969728.1	455	G	7902	9	5	0	0	0.0017717			FJ969728.1	455	G	8704	4	5	0	0	0.00103401			FJ969728.1	455	G	5729	1	3
FJ969728.1	456	C	13437	2	19	1	0	0.00163727			FJ969728.1	456	C	8829	4	11	0	0	0.00169895			FJ969728.1	456	C	7817	4	5	1	0	0.00127926			FJ969728.1	456	C	8646	1	14	2	0	0.00196623			FJ969728.1	456	C	5717	3	7
FJ969728.1	457	G	13654	9	6	0	2	0.00124506			FJ969728.1	457	G	9001	6	6	0	0	0.00133319			FJ969728.1	457	G	7971	5	2	0	0	0.000878183			FJ969728.1	457	G	8841	4	7	0	1	0.00135731			FJ969728.1	457	G	5816	2	1
FJ969728.1	458	T	12878	4	0	3	34	0.00318372			FJ969728.1	458	T	8552	4	0	3	27	0.00397568			FJ969728.1	458	T	7572	3	0	3	27	0.00435816			FJ969728.1	458	T	8333	2	0	4	33	0.00468019			FJ969728.1	458	T	5505	0	0
FJ969728.1	459	T	13256	7	0	2	28	0.00279119			FJ969728.1	459	T	8794	0	0	1	22	0.00261542			FJ969728.1	459	T	7777	3	0	2	29	0.00437187			FJ969728.1	459	T	8630	1	0	1	13	0.00173812			FJ969728.1	459	T	5611	2	0
FJ969728.1	460	T	13722	4	0	0	21	0.00182189			FJ969728.1	460	T	9085	2	0	1	25	0.003082			FJ969728.1	460	T	8036	0	0	0	9	0.00111996			FJ969728.1	460	T	8987	8	0	1	14	0.00255925			FJ969728.1	460	T	5869	2	0
FJ969728.1	461	A	13678	0	5	14	1	0.0014622			FJ969728.1	461	A	9053	0	9	10	0	0.00209875			FJ969728.1	461	A	7973	0	2	17	1	0.00250847			FJ969728.1	461	A	8900	0	4	10	2	0.00179775			FJ969728.1	461	A	5828	0	4
FJ969728.1	462	A	13327	0	10	41	1	0.00390185			FJ969728.1	462	A	8831	0	9	20	1	0.00339712			FJ969728.1	462	A	7813	0	2	18	1	0.00268783			FJ969728.1	462	A	8670	0	3	17	3	0.00265283			FJ969728.1	462	A	5650	0	2
FJ969728.1	463	G	13444	11	3	0	3	0.0012645			FJ969728.1	463	G	8868	7	3	0	1	0.00124041			FJ969728.1	463	G	7767	8	3	0	3	0.0018025			FJ969728.1	463	G	8675	2	5	0	0	0.000806916			FJ969728.1	463	G	5632	0	3
FJ969728.1	464	C	13352	9	14	4	0	0.00202217			FJ969728.1	464	C	8806	6	11	1	0	0.00204406			FJ969728.1	464	C	7739	6	5	1	0	0.00155059			FJ969728.1	464	C	8654	1	4	2	0	0.000808875			FJ969728.1	464	C	5649	2	7
FJ969728.1	465	T	13700	3	0	0	22	0.00182482			FJ969728.1	465	T	9057	4	0	0	19	0.00253947			FJ969728.1	465	T	7966	1	0	1	18	0.00251067			FJ969728.1	465	T	8935	1	0	0	25	0.0029099			FJ969728.1	465	T	5772	7	0
FJ969728.1	466	A	13155	0	2	38	0	0.00304067			FJ969728.1	466	A	8741	0	2	23	1	0.00297449			FJ969728.1	466	A	7695	0	3	16	1	0.00259909			FJ969728.1	466	A	8471	0	4	20	1	0.00295125			FJ969728.1	466	A	5558	0	0
FJ969728.1	467	A	13636	0	10	34	2	0.00337342			FJ969728.1	467	A	9030	0	1	26	1	0.00310078			FJ969728.1	467	A	7941	0	5	19	1	0.00314822			FJ969728.1	467	A	8824	0	6	13	1	0.00226655			FJ969728.1	467	A	5767	0	2
FJ969728.1	468	A	13360	0	1	41	1	0.00321856			FJ969728.1	468	A	8813	0	3	17	1	0.00238284			FJ969728.1	468	A	7769	0	0	25	0	0.00321792			FJ969728.1	468	A	8608	0	2	29	1	0.00371747			FJ969728.1	468	A	5661	0	1
FJ969728.1	469	T	13479	12	0	9	30	0.00378366			FJ969728.1	469	T	8887	3	0	3	22	0.00315067			FJ969728.1	469	T	7792	9	0	2	17	0.00359343			FJ969728.1	469	T	8738	20	0	3	22	0.00514992			FJ969728.1	469	T	5727	11	0
FJ969728.1	470	G	13079	15	2	0	3	0.00152917			FJ969728.1	470	G	8571	5	14	0	6	0.00291681			FJ969728.1	470	G	7530	16	5	0	6	0.00358566			FJ969728.1	470	G	8380	4	5	0	7	0.00190931			FJ969728.1	470	G	5482	3	10
FJ969728.1	471	G	12941	13	1	0	4	0.00139093			FJ969728.1	471	G	8483	7	4	0	4	0.00176824			FJ969728.1	471	G	7428	11	4	0	2	0.00228864			FJ969728.1	471	G	8251	4	1	0	1	0.000727185			FJ969728.1	471	G	5430	2	2
FJ969728.1	472	T	12858	14	0	3	35	0.00404417			FJ969728.1	472	T	8412	4	0	1	23	0.00332858			FJ969728.1	472	T	7380	4	0	2	14	0.00271003			FJ969728.1	472	T	8268	7	0	1	18	0.00314465			FJ969728.1	472	T	5430	2	0
FJ969728.1	473	A	13291	0	12	27	3	0.00316003			FJ969728.1	473	A	8743	0	2	18	3	0.00263068			FJ969728.1	473	A	7623	0	4	16	3	0.00301718			FJ969728.1	473	A	8564	0	4	25	0	0.00338627			FJ969728.1	473	A	5591	0	1
FJ969728.1	474	C	13291	7	14	3	0	0.00180573			FJ969728.1	474	C	8726	4	4	1	0	0.0010314			FJ969728.1	474	C	7618	5	8	1	0	0.00183775			FJ969728.1	474	C	8506	2	5	1	0	0.000940513			FJ969728.1	474	C	5623	1	6
FJ969728.1	475	A	13147	0	4	40	1	0.00342283			FJ969728.1	475	A	8625	0	5	34	4	0.00498551			FJ969728.1	475	A	7532	0	8	25	0	0.00438131			FJ969728.1	475	A	8422	0	4	27	3	0.00403705			FJ969728.1	475	A	5513	0	1
FJ969728.1	476	T	13266	6	0	4	29	0.00293985			FJ969728.1	476	T	8784	3	0	3	27	0.00375683			FJ969728.1	476	T	7657	5	0	2	28	0.00457098			FJ969728.1	476	T	8629	5	0	3	24	0.00370843			FJ969728.1	476	T	5605	1	0
FJ969728.1	477	C	13155	7	11	0	0	0.0013683			FJ969728.1	477	C	8650	11	8	5	0	0.00277457			FJ969728.1	477	C	7543	8	13	5	0	0.0034469			FJ969728.1	477	C	8512	5	5	6	0	0.0018797			FJ969728.1	477	C	5540	6	2
FJ969728.1	478	A	13296	0	7	51	12	0.00526474			FJ969728.1	478	A	8727	0	6	17	6	0.00332302			FJ969728.1	478	A	7626	0	3	27	1	0.00406504			FJ969728.1	478	A	8493	0	4	32	2	0.00447427			FJ969728.1	478	A	5616	0	2
FJ969728.1	479	G	13096	15	4	0	9	0.00213806			FJ969728.1	479	G	8634	6	1	0	5	0.00138985			FJ969728.1	479	G	7559	6	4	0	2	0.00158751			FJ969728.1	479	G	8379	11	4	0	1	0.00190954			FJ969728.1	479	G	5551	6	2
FJ969728.1	480	C	13136	1	12	3	0	0.00121803			FJ969728.1	480	C	8730	3	10	0	0	0.00148912			FJ969728.1	480	C	7576	6	6	0	0	0.00158395			FJ969728.1	480	C	8470	9	3	1	0	0.00153483			FJ969728.1	480	C	5590	6	1
FJ969728.1	481	T	12965	15	0	10	43	0.00524489			FJ969728.1	481	T	8596	6	0	0	22	0.00325733			FJ969728.1	481	T	7458	3	0	2	28	0.00442478			FJ969728.1	481	T	8326	12	0	4	24	0.00480423			FJ969728.1	481	T	5507	3	0
FJ969728.1	482	G	12920	20	9	0	2	0.00239938			FJ969728.1	482	G	8635	11	4	0	5	0.00231616			FJ969728.1	482	G	7441	18	1	0	1	0.00268781			FJ969728.1	482	G	8288	11	2	0	0	0.00156853			FJ969728.1	482	G	5443	8	2
FJ969728.1	483	A	12979	0	10	52	1	0.00485399			FJ969728.1	483	A	8583	0	7	38	2	0.00547594			FJ969728.1	483	A	7469	0	3	24	1	0.00374883			FJ969728.1	483	A	8328	0	4	33	3	0.00480307			FJ969728.1	483	A	5484	0	4
FJ969728.1	484	G	12676	11	7	0	3	0.00165667			FJ969728.1	484	G	8374	8	12	0	4	0.00286601			FJ969728.1	484	G	7299	9	8	0	1	0.00246609			FJ969728.1	484	G	8157	17	12	0	1	0.00367782			FJ969728.1	484	G	5378	12	3
FJ969728.1	485	A	12585	0	6	35	1	0.00333731			FJ969728.1	485	A	8369	0	4	27	0	0.00370415			FJ969728.1	485	A	7217	0	4	23	2	0.00401829			FJ969728.1	485	A	8068	0	9	39	4	0.00644522			FJ969728.1	485	A	5277	0	3
FJ969728.1	486	T	12836	7	0	4	49	0.00467435			FJ969728.1	486	T	8574	8	0	1	34	0.00501516			FJ969728.1	486	T	7451	8	0	2	25	0.00469736			FJ969728.1	486	T	8303	16	0	4	39	0.00710587			FJ969728.1	486	T	5473	1	0
FJ969728.1	487	A	12254	0	7	45	3	0.00448833			FJ969728.1	487	A	8204	0	3	24	3	0.00365675			FJ969728.1	487	A	7070	0	0	14	4	0.00254597			FJ969728.1	487	A	7876	0	2	16	4	0.0027933			FJ969728.1	487	A	5244	0	1
FJ969728.1	488	C	12046	6	9	2	0	0.00141126			FJ969728.1	488	C	8020	3	7	0	0	0.00124688			FJ969728.1	488	C	6918	11	4	4	0	0.00274646			FJ969728.1	488	C	7725	3	3	5	0	0.00142395			FJ969728.1	488	C	5145	5	6
FJ969728.1	489	C	11491	11	11	3	0	0.00217562			FJ969728.1	489	C	7717	7	2	2	0	0.00142542			FJ969728.1	489	C	6614	6	4	2	0	0.00181433			FJ969728.1	489	C	7423	13	9	0	0	0.00296376			FJ969728.1	489	C	4945	5	4
FJ969728.1	490	T	11755	9	0	10	67	0.00731604			FJ969728.1	490	T	7880	11	0	1	38	0.00634518			FJ969728.1	490	T	6812	18	0	5	17	0.00587199			FJ969728.1	490	T	7568	14	0	7	42	0.00832452			FJ969728.1	490	T	5041	6	0
FJ969728.1	491	C	11318	1	8	1	0	0.000883548			FJ969728.1	491	C	7575	3	8	0	0	0.00145215			FJ969728.1	491	C	6548	3	4	3	0	0.00152718			FJ969728.1	491	C	7307	2	1	0	0	0.000410565			FJ969728.1	491	C	4904	0	4
FJ969728.1	492	A	11269	0	11	26	3	0.00354956			FJ969728.1	492	A	7635	0	6	16	1	0.00301244			FJ969728.1	492	A	6581	0	7	19	1	0.00410272			FJ969728.1	492	A	7328	0	11	18	0	0.00395742			FJ969728.1	492	A	4923	0	9
FJ969728.1	493	A	11055	0	18	25	1	0.0039801			FJ969728.1	493	A	7449	0	20	8	0	0.00375889			FJ969728.1	493	A	6449	0	8	25	3	0.00558226			FJ969728.1	493	A	7147	0	18	16	3	0.005177			FJ969728.1	493	A	4809	0	12
FJ969728.1	494	T	11204	4	0	4	27	0.00312388			FJ969728.1	494	T	7568	5	0	6	19	0.00396406			FJ969728.1	494	T	6583	3	0	1	11	0.0022786			FJ969728.1	494	T	7282	1	0	0	25	0.00357045			FJ969728.1	494	T	4896	3	0
FJ969728.1	495	G	10877	17	8	0	2	0.0024823			FJ969728.1	495	G	7350	11	2	0	1	0.00190476			FJ969728.1	495	G	6292	4	4	0	1	0.00143039			FJ969728.1	495	G	7027	6	4	0	1	0.00156539			FJ969728.1	495	G	4735	4	6
FJ969728.1	496	G	10860	6	3	0	3	0.00110497			FJ969728.1	496	G	7330	10	2	0	2	0.00190996			FJ969728.1	496	G	6293	9	1	0	1	0.00174797			FJ969728.1	496	G	7049	3	2	0	0	0.00070932			FJ969728.1	496	G	4741	6	6
FJ969728.1	497	T	10353	9	0	7	27	0.00415339			FJ969728.1	497	T	6982	2	0	5	29	0.00515612			FJ969728.1	497	T	5989	2	0	3	25	0.00500918			FJ969728.1	497	T	6743	3	0	4	30	0.00548717			FJ969728.1	497	T	4562	2	0
FJ969728.1	498	T	10862	8	0	4	31	0.00395876			FJ969728.1	498	T	7310	3	0	1	13	0.00232558			FJ969728.1	498	T	6371	0	0	1	13	0.00219746			FJ969728.1	498	T	7104	5	0	2	27	0.00478604			FJ969728.1	498	T	4769	0	0
FJ969728.1	499	T	11043	3	0	1	15	0.00172055			FJ969728.1	499	T	7464	5	0	0	9	0.00187567			FJ969728.1	499	T	6489	5	0	0	7	0.00184928			FJ969728.1	499	T	7258	3	0	1	17	0.00289336			FJ969728.1	499	T	4815	3	0
FJ969728.1	500	A	10917	0	7	19	4	0.00274801			FJ969728.1	500	A	7357	0	1	19	0	0.0027185			FJ969728.1	500	A	6395	0	1	7	1	0.00140735			FJ969728.1	500	A	7143	0	7	7	0	0.00195996			FJ969728.1	500	A	4787	0	4
FJ969728.1	501	A	10756	0	2	28	1	0.00288211			FJ969728.1	501	A	7192	0	4	20	1	0.00347608			FJ969728.1	501	A	6293	0	2	21	0	0.00365485			FJ969728.1	501	A	6995	0	3	22	0	0.00357398			FJ969728.1	501	A	4717	0	1
FJ969728.1	502	G	10801	5	4	0	1	0.00092584			FJ969728.1	502	G	7254	6	6	0	1	0.00179211			FJ969728.1	502	G	6296	6	1	0	1	0.00127065			FJ969728.1	502	G	7008	3	2	0	8	0.00185502			FJ969728.1	502	G	4681	8	4
FJ969728.1	503	A	10804	0	5	25	0	0.00277675			FJ969728.1	503	A	7258	0	4	14	2	0.00275558			FJ969728.1	503	A	6337	0	2	20	0	0.00347167			FJ969728.1	503	A	7031	0	5	19	0	0.00341345			FJ969728.1	503	A	4734	0	2
FJ969728.1	504	G	10726	4	0	0	1	0.000466157			FJ969728.1	504	G	7221	5	6	0	1	0.00166182			FJ969728.1	504	G	6295	5	1	0	2	0.00127085			FJ969728.1	504	G	6922	3	7	0	4	0.00202254			FJ969728.1	504	G	4658	1	4
FJ969728.1	505	T	9843	11	0	7	34	0.00528294			FJ969728.1	505	T	6615	0	0	4	20	0.00362812			FJ969728.1	505	T	5777	3	0	1	15	0.0032889			FJ969728.1	505	T	6471	4	0	5	23	0.00494514			FJ969728.1	505	T	4349	4	0
FJ969728.1	506	C	10776	3	4	1	0	0.00074239			FJ969728.1	506	C	7200	6	0	3	0	0.00125			FJ969728.1	506	C	6291	1	4	4	0	0.00143062			FJ969728.1	506	C	6997	5	2	3	0	0.00142918			FJ969728.1	506	C	4682	6	0
FJ969728.1	507	T	10670	8	0	1	28	0.00346767			FJ969728.1	507	T	7156	6	0	0	28	0.00475126			FJ969728.1	507	T	6287	5	0	0	17	0.00349928			FJ969728.1	507	T	6966	7	0	1	28	0.00516796			FJ969728.1	507	T	4632	9	0
FJ969728.1	508	G	10455	14	4	0	0	0.00172166			FJ969728.1	508	G	6994	7	3	0	1	0.00157278			FJ969728.1	508	G	6126	6	9	0	1	0.00261182			FJ969728.1	508	G	6766	3	6	0	1	0.00147798			FJ969728.1	508	G	4516	5	3
FJ969728.1	509	A	10089	0	4	34	4	0.00416295			FJ969728.1	509	A	6718	0	2	25	1	0.00416791			FJ969728.1	509	A	5965	0	2	19	2	0.00385583			FJ969728.1	509	A	6537	0	6	14	1	0.00321248			FJ969728.1	509	A	4388	0	3
FJ969728.1	510	A	9393	0	2	47	4	0.0056425			FJ969728.1	510	A	6187	0	2	34	2	0.00614191			FJ969728.1	510	A	5454	0	1	18	1	0.00366703			FJ969728.1	510	A	5950	0	3	32	2	0.00621849			FJ969728.1	510	A	4025	0	3
FJ969728.1	511	C	10583	5	4	2	0	0.0010394			FJ969728.1	511	C	7008	1	6	1	0	0.00114155			FJ969728.1	511	C	6128	2	8	0	0	0.00163185			FJ969728.1	511	C	6766	5	1	1	0	0.00103458			FJ969728.1	511	C	4537	1	4
FJ969728.1	512	C	10360	2	4	0	0	0.000579151			FJ969728.1	512	C	6802	2	3	0	0	0.000735078			FJ969728.1	512	C	5998	1	5	2	0	0.00133378			FJ969728.1	512	C	6604	5	6	1	0	0.00181708			FJ969728.1	512	C	4442	4	6
FJ969728.1	513	C	10450	5	5	2	0	0.00114833			FJ969728.1	513	C	6933	2	6	3	0	0.00158661			FJ969728.1	513	C	6071	2	2	2	0	0.000988305			FJ969728.1	513	C	6714	5	6	1	0	0.00178731			FJ969728.1	513	C	4530	1	4
FJ969728.1	514	A	10622	0	9	31	5	0.00423649			FJ969728.1	514	A	7084	0	8	22	4	0.00479955			FJ969728.1	514	A	6173	0	1	14	4	0.00307792			FJ969728.1	514	A	6888	0	5	17	1	0.00333914			FJ969728.1	514	A	4576	0	7
FJ969728.1	515	A	10199	0	2	26	1	0.00284342			FJ969728.1	515	A	6783	0	0	16	1	0.00250627			FJ969728.1	515	A	5934	0	0	11	1	0.00202224			FJ969728.1	515	A	6592	0	2	12	1	0.00227549			FJ969728.1	515	A	4410	0	1
FJ969728.1	516	T	10613	7	0	0	26	0.00310939			FJ969728.1	516	T	7062	3	0	1	17	0.00297366			FJ969728.1	516	T	6179	4	0	0	15	0.00307493			FJ969728.1	516	T	6809	5	0	0	23	0.0041122			FJ969728.1	516	T	4597	3	0
FJ969728.1	517	G	10514	6	0	0	1	0.000665779			FJ969728.1	517	G	6913	7	1	0	1	0.00130189			FJ969728.1	517	G	6098	3	2	0	0	0.000819941			FJ969728.1	517	G	6707	1	1	0	3	0.00074549			FJ969728.1	517	G	4528	1	0
FJ969728.1	518	T	10373	7	0	1	30	0.00366336			FJ969728.1	518	T	6889	3	0	3	16	0.0031935			FJ969728.1	518	T	6107	2	0	1	17	0.00327493			FJ969728.1	518	T	6647	5	0	2	24	0.00466376			FJ969728.1	518	T	4556	5	0
FJ969728.1	519	T	10694	2	0	0	19	0.00196372			FJ969728.1	519	T	7115	3	0	1	18	0.00309206			FJ969728.1	519	T	6292	5	0	0	9	0.00222505			FJ969728.1	519	T	6901	2	0	1	11	0.00202869			FJ969728.1	519	T	4708	0	0
FJ969728.1	520	A	10210	0	5	28	4	0.0036239			FJ969728.1	520	A	6809	0	2	27	0	0.00425907			FJ969728.1	520	A	6052	0	4	13	0	0.00280899			FJ969728.1	520	A	6568	0	8	11	3	0.00334957			FJ969728.1	520	A	4498	0	4
FJ969728.1	521	G	10542	7	4	0	0	0.00104345			FJ969728.1	521	G	6997	5	2	0	1	0.00114335			FJ969728.1	521	G	6186	3	3	0	0	0.000969932			FJ969728.1	521	G	6746	3	3	0	1	0.00103765			FJ969728.1	521	G	4579	3	7
FJ969728.1	522	G	10703	10	2	0	2	0.00130804			FJ969728.1	522	G	7060	12	1	0	1	0.001983			FJ969728.1	522	G	6251	0	2	0	0	0.000319949			FJ969728.1	522	G	6850	6	4	0	2	0.00175182			FJ969728.1	522	G	4683	2	1
FJ969728.1	523	T	10087	7	0	5	30	0.00416378			FJ969728.1	523	T	6682	4	0	2	26	0.00478899			FJ969728.1	523	T	5918	4	0	2	15	0.0035485			FJ969728.1	523	T	6515	9	0	2	23	0.00521873			FJ969728.1	523	T	4410	4	0
FJ969728.1	524	G	10950	7	7	0	2	0.00146119			FJ969728.1	524	G	7185	8	2	0	3	0.00180932			FJ969728.1	524	G	6357	5	1	0	1	0.00110115			FJ969728.1	524	G	6995	7	0	0	4	0.00157255			FJ969728.1	524	G	4739	1	0
FJ969728.1	525	T	10136	7	0	5	26	0.00374901			FJ969728.1	525	T	6618	8	0	2	14	0.00362647			FJ969728.1	525	T	5885	3	0	2	12	0.0028887			FJ969728.1	525	T	6530	10	0	4	23	0.00566616			FJ969728.1	525	T	4430	7	0
FJ969728.1	526	G	10547	10	5	0	2	0.00161183			FJ969728.1	526	G	6855	1	7	0	0	0.00116703			FJ969728.1	526	G	6114	10	6	0	0	0.00261694			FJ969728.1	526	G	6732	4	7	0	2	0.00193108			FJ969728.1	526	G	4540	4	1
FJ969728.1	527	G	10668	6	1	0	2	0.000843645			FJ969728.1	527	G	6896	5	2	0	1	0.00116009			FJ969728.1	527	G	6193	2	0	0	0	0.000322945			FJ969728.1	527	G	6755	3	0	0	0	0.000444115			FJ969728.1	527	G	4612	1	0
FJ969728.1	528	T	9925	0	0	2	31	0.00332494			FJ969728.1	528	T	6395	0	0	2	21	0.00359656			FJ969728.1	528	T	5751	5	0	2	29	0.00625978			FJ969728.1	528	T	6319	5	0	3	19	0.00427283			FJ969728.1	528	T	4271	1	0
FJ969728.1	529	G	10615	11	3	0	0	0.00131889			FJ969728.1	529	G	6881	4	5	0	1	0.00145328			FJ969728.1	529	G	6149	0	2	0	1	0.000487884			FJ969728.1	529	G	6766	2	2	0	1	0.000738989			FJ969728.1	529	G	4580	2	4
FJ969728.1	530	A	10954	0	2	28	2	0.00292131			FJ969728.1	530	A	6986	0	5	9	0	0.00200401			FJ969728.1	530	A	6274	0	4	16	0	0.00318776			FJ969728.1	530	A	6933	0	2	19	1	0.00317323			FJ969728.1	530	A	4677	0	1
FJ969728.1	531	A	10339	0	1	25	1	0.00261147			FJ969728.1	531	A	6600	0	0	18	0	0.00272727			FJ969728.1	531	A	5933	0	2	8	1	0.00185404			FJ969728.1	531	A	6556	0	3	28	0	0.00472849			FJ969728.1	531	A	4461	0	1
FJ969728.1	532	T	10693	2	0	3	20	0.00233798			FJ969728.1	532	T	6842	3	0	2	10	0.00219234			FJ969728.1	532	T	6122	5	0	2	14	0.00343025			FJ969728.1	532	T	6693	3	0	0	17	0.0029882			FJ969728.1	532	T	4612	3	0
FJ969728.1	533	T	10564	8	0	0	30	0.00359712			FJ969728.1	533	T	6740	2	0	1	12	0.00222552			FJ969728.1	533	T	6070	9	0	0	11	0.00329489			FJ969728.1	533	T	6654	4	0	0	12	0.00240457			FJ969728.1	533	T	4565	1	0
FJ969728.1	534	T	10904	6	0	4	19	0.00265957			FJ969728.1	534	T	6923	6	0	4	14	0.00346671			FJ969728.1	534	T	6192	7	0	1	13	0.00339147			FJ969728.1	534	T	6864	4	0	1	10	0.00218531			FJ969728.1	534	T	4767	5	0
FJ969728.1	535	G	12627	7	9	0	0	0.00126713			FJ969728.1	535	G	7927	6	2	0	1	0.00113536			FJ969728.1	535	G	7294	9	3	0	1	0.00178229			FJ969728.1	535	G	8056	4	2	0	0	0.000744786			FJ969728.1	535	G	5834	5	0
FJ969728.1	536	G	12481	5	2	0	2	0.000721096			FJ969728.1	536	G	7790	3	9	0	2	0.00179718			FJ969728.1	536	G	7181	5	4	0	0	0.00125331			FJ969728.1	536	G	7959	7	7	0	4	0.00226159			FJ969728.1	536	G	5749	7	4
FJ969728.1	537	G	11961	7	9	0	2	0.00150489			FJ969728.1	537	G	7450	3	4	0	2	0.00120805			FJ969728.1	537	G	6845	3	2	0	0	0.00073046			FJ969728.1	537	G	7567	5	3	0	2	0.00132153			FJ969728.1	537	G	5504	4	3
FJ969728.1	538	G	12529	5	5	0	1	0.000877963			FJ969728.1	538	G	7745	2	2	0	2	0.000774693			FJ969728.1	538	G	7178	5	4	0	2	0.00153246			FJ969728.1	538	G	8026	8	0	0	1	0.00112136			FJ969728.1	538	G	5763	3	0
FJ969728.1	539	G	12469	7	8	0	6	0.00168418			FJ969728.1	539	G	7717	6	2	0	1	0.00116626			FJ969728.1	539	G	7176	4	3	0	0	0.000975474			FJ969728.1	539	G	8028	6	3	0	4	0.00161933			FJ969728.1	539	G	5723	2	5
FJ969728.1	540	C	12702	4	13	2	0	0.00149583			FJ969728.1	540	C	7774	4	6	0	0	0.00128634			FJ969728.1	540	C	7269	3	4	1	0	0.00110056			FJ969728.1	540	C	8161	1	8	3	0	0.00147041			FJ969728.1	540	C	5795	2	7
FJ969728.1	541	T	12087	1	0	5	19	0.00206834			FJ969728.1	541	T	7174	2	0	1	16	0.00264845			FJ969728.1	541	T	6897	3	0	0	7	0.00144991			FJ969728.1	541	T	7802	4	0	2	13	0.00243527			FJ969728.1	541	T	5503	1	0
FJ969728.1	542	A	11815	0	2	25	1	0.00236987			FJ969728.1	542	A	6960	0	5	14	2	0.00301724			FJ969728.1	542	A	6723	0	6	13	3	0.00327235			FJ969728.1	542	A	7618	0	0	15	1	0.00210029			FJ969728.1	542	A	5388	0	3
FJ969728.1	543	C	11921	2	6	4	0	0.00100663			FJ969728.1	543	C	6977	1	3	0	0	0.000573312			FJ969728.1	543	C	6769	2	3	3	0	0.00118186			FJ969728.1	543	C	7574	1	4	1	0	0.000792184			FJ969728.1	543	C	5401	2	8
FJ969728.1	544	C	11846	3	12	1	0	0.00135067			FJ969728.1	544	C	6904	3	7	0	0	0.00144844			FJ969728.1	544	C	6717	3	9	4	0	0.00238202			FJ969728.1	544	C	7578	5	11	1	0	0.00224334			FJ969728.1	544	C	5320	2	2
FJ969728.1	545	T	11948	5	0	1	44	0.0041848			FJ969728.1	545	T	6998	3	0	0	24	0.00385825			FJ969728.1	545	T	6820	3	0	1	24	0.00410557			FJ969728.1	545	T	7721	4	0	2	24	0.00388551			FJ969728.1	545	T	5408	1	0
FJ969728.1	546	T	12028	6	0	1	56	0.00523778			FJ969728.1	546	T	7080	4	0	3	29	0.00508475			FJ969728.1	546	T	6875	6	0	1	39	0.00669091			FJ969728.1	546	T	7734	4	0	1	35	0.00517197			FJ969728.1	546	T	5452	4	0
FJ969728.1	547	C	11764	4	10	4	0	0.00153009			FJ969728.1	547	C	6830	6	6	4	0	0.00234261			FJ969728.1	547	C	6609	10	8	6	0	0.00363141			FJ969728.1	547	C	7523	14	6	6	0	0.00345607			FJ969728.1	547	C	5320	5	1
FJ969728.1	548	C	11739	0	9	1	0	0.000851861			FJ969728.1	548	C	6788	5	1	1	0	0.00103123			FJ969728.1	548	C	6594	9	5	1	0	0.0022748			FJ969728.1	548	C	7473	2	7	1	0	0.00133815			FJ969728.1	548	C	5334	3	1
FJ969728.1	549	T	12023	12	0	5	27	0.00365965			FJ969728.1	549	T	6992	5	0	1	29	0.00500572			FJ969728.1	549	T	6815	4	0	2	16	0.00322817			FJ969728.1	549	T	7757	7	0	0	23	0.00386747			FJ969728.1	549	T	5484	3	0
FJ969728.1	550	G	12019	16	5	0	1	0.00183044			FJ969728.1	550	G	6900	7	4	0	2	0.00188406			FJ969728.1	550	G	6791	5	6	0	2	0.0019143			FJ969728.1	550	G	7714	12	6	0	1	0.00246305			FJ969728.1	550	G	5452	3	3
FJ969728.1	551	A	12104	0	10	23	7	0.00330469			FJ969728.1	551	A	6973	0	1	21	1	0.00329844			FJ969728.1	551	A	6776	0	4	17	1	0.00324675			FJ969728.1	551	A	7848	0	4	26	1	0.00395005			FJ969728.1	551	A	5521	0	0
FJ969728.1	552	T	11988	4	0	1	21	0.00216884			FJ969728.1	552	T	6900	1	0	1	26	0.00405797			FJ969728.1	552	T	6725	1	0	2	23	0.00386617			FJ969728.1	552	T	7722	5	0	1	22	0.003626			FJ969728.1	552	T	5476	4	0
FJ969728.1	553	G	12338	7	5	0	3	0.00121576			FJ969728.1	553	G	7080	1	5	0	0	0.000847458			FJ969728.1	553	G	6887	7	4	0	2	0.00188761			FJ969728.1	553	G	7963	4	3	0	4	0.00138139			FJ969728.1	553	G	5594	5	3
FJ969728.1	554	A	12233	0	5	28	0	0.00269762			FJ969728.1	554	A	6979	0	5	21	0	0.00372546			FJ969728.1	554	A	6851	0	2	22	0	0.00350314			FJ969728.1	554	A	7945	0	2	27	2	0.00390183			FJ969728.1	554	A	5568	0	6
FJ969728.1	555	T	11885	4	0	4	22	0.00252419			FJ969728.1	555	T	6866	2	0	0	15	0.00247597			FJ969728.1	555	T	6659	5	0	0	8	0.00195225			FJ969728.1	555	T	7733	0	0	1	18	0.002457			FJ969728.1	555	T	5461	4	0
FJ969728.1	556	G	11288	12	7	0	2	0.00186038			FJ969728.1	556	G	6443	12	3	0	1	0.00248332			FJ969728.1	556	G	6281	7	4	0	1	0.00191052			FJ969728.1	556	G	7187	11	1	0	1	0.00180882			FJ969728.1	556	G	5123	4	2
FJ969728.1	557	G	12018	7	6	0	1	0.00116492			FJ969728.1	557	G	6847	4	4	0	0	0.00116839			FJ969728.1	557	G	6717	2	2	0	1	0.00074438			FJ969728.1	557	G	7702	3	4	0	6	0.00168787			FJ969728.1	557	G	5483	5	5
FJ969728.1	558	T	10546	6	0	6	23	0.00331879			FJ969728.1	558	T	6140	3	0	6	25	0.00553746			FJ969728.1	558	T	5942	6	0	4	25	0.00589027			FJ969728.1	558	T	6906	2	0	1	27	0.00434405			FJ969728.1	558	T	4841	5	0
FJ969728.1	559	C	12188	3	8	1	0	0.000984575			FJ969728.1	559	C	6903	7	2	2	0	0.00159351			FJ969728.1	559	C	6770	9	5	1	0	0.00221566			FJ969728.1	559	C	7827	6	9	2	0	0.00217197			FJ969728.1	559	C	5577	7	4
FJ969728.1	560	T	11909	7	0	2	31	0.0033588			FJ969728.1	560	T	6803	4	0	0	23	0.00396884			FJ969728.1	560	T	6689	6	0	1	29	0.00538197			FJ969728.1	560	T	7701	5	0	3	30	0.00493442			FJ969728.1	560	T	5517	7	0
FJ969728.1	561	G	11870	13	6	0	4	0.00193766			FJ969728.1	561	G	6755	4	7	0	2	0.0019245			FJ969728.1	561	G	6653	5	6	0	0	0.00165339			FJ969728.1	561	G	7607	6	8	0	2	0.00210333			FJ969728.1	561	G	5412	5	3
FJ969728.1	562	C	11979	4	13	4	0	0.00175307			FJ969728.1	562	C	6795	3	3	0	0	0.000883002			FJ969728.1	562	C	6682	2	4	0	0	0.000897935			FJ969728.1	562	C	7672	1	4	1	0	0.000782065			FJ969728.1	562	C	5534	1	3
FJ969728.1	563	G	11636	14	5	0	3	0.00189068			FJ969728.1	563	G	6644	9	6	0	0	0.00225768			FJ969728.1	563	G	6550	7	2	0	3	0.00183206			FJ969728.1	563	G	7424	15	7	0	0	0.00296336			FJ969728.1	563	G	5334	7	1
FJ969728.1	564	C	11880	4	11	5	0	0.0016835			FJ969728.1	564	C	6731	5	6	4	0	0.0022285			FJ969728.1	564	C	6670	4	7	4	0	0.00224888			FJ969728.1	564	C	7677	3	4	3	0	0.00130259			FJ969728.1	564	C	5508	2	7
FJ969728.1	565	A	12397	0	6	524	1	0.0428329			FJ969728.1	565	A	6993	0	4	290	3	0.042471			FJ969728.1	565	A	6964	0	0	323	0	0.0463814			FJ969728.1	565	A	7998	0	4	316	0	0.04001			FJ969728.1	565	A	5790	0	4
FJ969728.1	566	A	12443	0	7	24	2	0.00265209			FJ969728.1	566	A	7004	0	8	21	0	0.00414049			FJ969728.1	566	A	6999	0	4	19	1	0.00342906			FJ969728.1	566	A	8037	0	4	26	0	0.00373274			FJ969728.1	566	A	5814	0	5
FJ969728.1	567	A	12460	0	5	40	1	0.00369181			FJ969728.1	567	A	7043	0	0	17	0	0.00241374			FJ969728.1	567	A	7046	0	3	14	1	0.00255464			FJ969728.1	567	A	8029	0	2	26	2	0.00373646			FJ969728.1	567	A	5832	0	3
FJ969728.1	568	A	12201	0	2	46	6	0.00442587			FJ969728.1	568	A	6952	0	6	24	2	0.00460299			FJ969728.1	568	A	6932	0	0	21	2	0.00331795			FJ969728.1	568	A	7930	0	5	22	3	0.0037831			FJ969728.1	568	A	5746	0	3
FJ969728.1	569	A	12333	0	6	38	1	0.00364875			FJ969728.1	569	A	6988	0	1	25	0	0.00372066			FJ969728.1	569	A	7004	0	2	24	1	0.00385494			FJ969728.1	569	A	7990	0	4	27	1	0.00400501			FJ969728.1	569	A	5765	0	0
FJ969728.1	570	G	12563	20	3	0	1	0.00191037			FJ969728.1	570	G	7134	9	4	0	0	0.00182226			FJ969728.1	570	G	7191	5	5	0	0	0.00139063			FJ969728.1	570	G	8078	14	7	0	2	0.00284724			FJ969728.1	570	G	5866	3	2
FJ969728.1	571	C	12829	14	19	5	0	0.00296204			FJ969728.1	571	C	7271	10	9	2	0	0.00288819			FJ969728.1	571	C	7300	3	4	4	0	0.00150685			FJ969728.1	571	C	8241	6	8	2	0	0.00194151			FJ969728.1	571	C	6035	11	8
FJ969728.1	572	G	13000	3	2	0	0	0.000384615			FJ969728.1	572	G	7374	6	3	0	1	0.00135612			FJ969728.1	572	G	7414	3	8	0	0	0.00148368			FJ969728.1	572	G	8390	8	9	0	2	0.0022646			FJ969728.1	572	G	6105	7	4
FJ969728.1	573	A	13262	0	7	32	5	0.00331775			FJ969728.1	573	A	7526	0	6	26	1	0.0043848			FJ969728.1	573	A	7524	0	3	25	1	0.00385433			FJ969728.1	573	A	8617	0	4	27	2	0.00382964			FJ969728.1	573	A	6237	0	6
FJ969728.1	574	G	13172	5	5	0	1	0.000835105			FJ969728.1	574	G	7427	6	1	0	3	0.00134644			FJ969728.1	574	G	7401	7	1	0	2	0.00135117			FJ969728.1	574	G	8530	12	6	0	3	0.0024619			FJ969728.1	574	G	6179	10	10
FJ969728.1	575	A	13419	0	7	43	2	0.0038751			FJ969728.1	575	A	7535	0	8	23	1	0.00424685			FJ969728.1	575	A	7594	0	1	21	2	0.00316039			FJ969728.1	575	A	8731	0	5	36	2	0.00492498			FJ969728.1	575	A	6274	0	1
FJ969728.1	576	G	13323	5	6	0	3	0.00105081			FJ969728.1	576	G	7512	6	9	0	5	0.00266241			FJ969728.1	576	G	7564	1	11	0	7	0.0025119			FJ969728.1	576	G	8635	9	12	0	3	0.00277939			FJ969728.1	576	G	6213	2	14
FJ969728.1	577	A	13253	0	8	58	2	0.00513091			FJ969728.1	577	A	7443	0	5	44	1	0.00671772			FJ969728.1	577	A	7473	0	6	42	1	0.00655694			FJ969728.1	577	A	8613	0	9	51	0	0.00696621			FJ969728.1	577	A	6132	0	5
FJ969728.1	578	A	13399	0	3	34	3	0.0029853			FJ969728.1	578	A	7448	0	1	32	2	0.00469925			FJ969728.1	578	A	7548	0	1	28	1	0.00397456			FJ969728.1	578	A	8674	0	7	24	2	0.00380447			FJ969728.1	578	A	6187	0	1
FJ969728.1	579	G	13504	7	8	0	3	0.00133294			FJ969728.1	579	G	7515	4	4	0	0	0.00106454			FJ969728.1	579	G	7620	2	6	0	4	0.0015748			FJ969728.1	579	G	8723	6	3	0	4	0.00149031			FJ969728.1	579	G	6234	3	2
FJ969728.1	580	C	13460	4	7	4	0	0.00111441			FJ969728.1	580	C	7445	8	4	0	0	0.00161182			FJ969728.1	580	C	7592	4	5	4	0	0.00171233			FJ969728.1	580	C	8696	9	3	1	0	0.00149494			FJ969728.1	580	C	6262	5	5
FJ969728.1	581	T	13000	7	0	4	30	0.00315385			FJ969728.1	581	T	7182	2	0	0	23	0.00348092			FJ969728.1	581	T	7315	4	0	1	26	0.00423787			FJ969728.1	581	T	8439	2	0	6	20	0.00331793			FJ969728.1	581	T	5991	4	0
FJ969728.1	582	T	13255	8	0	4	36	0.00362127			FJ969728.1	582	T	7409	6	0	0	26	0.00431907			FJ969728.1	582	T	7505	6	0	0	22	0.00373085			FJ969728.1	582	T	8639	3	0	4	31	0.00439866			FJ969728.1	582	T	6139	7	0
FJ969728.1	583	G	13648	12	8	0	2	0.00161196			FJ969728.1	583	G	7522	9	5	0	2	0.00212709			FJ969728.1	583	G	7638	8	8	0	4	0.00261849			FJ969728.1	583	G	8786	10	6	0	1	0.0019349			FJ969728.1	583	G	6329	11	4
FJ969728.1	584	A	13221	0	6	44	3	0.00400877			FJ969728.1	584	A	7205	0	1	27	3	0.00430257			FJ969728.1	584	A	7391	0	7	14	5	0.00351779			FJ969728.1	584	A	8524	0	4	26	3	0.00387142			FJ969728.1	584	A	6094	0	3
FJ969728.1	585	A	12622	0	3	45	1	0.00388211			FJ969728.1	585	A	6831	0	2	28	0	0.00439174			FJ969728.1	585	A	7092	0	1	35	1	0.00521715			FJ969728.1	585	A	8150	0	3	38	1	0.00515337			FJ969728.1	585	A	5890	0	2
FJ969728.1	586	C	13402	5	12	2	0	0.0014177			FJ969728.1	586	C	7301	2	8	1	0	0.00150664			FJ969728.1	586	C	7505	1	3	4	0	0.00106596			FJ969728.1	586	C	8565	7	8	1	0	0.00186807			FJ969728.1	586	C	6142	0	8
FJ969728.1	587	C	13415	9	15	0	0	0.00178904			FJ969728.1	587	C	7339	2	4	0	0	0.00081755			FJ969728.1	587	C	7528	2	9	0	0	0.00146121			FJ969728.1	587	C	8592	11	10	1	0	0.00256052			FJ969728.1	587	C	6140	4	6
FJ969728.1	588	A	13719	0	7	37	3	0.00342591			FJ969728.1	588	A	7452	0	4	11	1	0.00214707			FJ969728.1	588	A	7713	0	4	15	1	0.00259302			FJ969728.1	588	A	8912	0	8	26	5	0.00437612			FJ969728.1	588	A	6336	0	8
FJ969728.1	589	G	13204	13	6	0	0	0.00143896			FJ969728.1	589	G	7246	5	4	0	3	0.00165609			FJ969728.1	589	G	7368	5	4	0	4	0.00176439			FJ969728.1	589	G	8499	9	5	0	1	0.00176491			FJ969728.1	589	G	6081	3	1
FJ969728.1	590	C	13624	3	14	5	0	0.0016148			FJ969728.1	590	C	7397	1	6	1	0	0.00108152			FJ969728.1	590	C	7618	5	4	1	0	0.00131268			FJ969728.1	590	C	8769	3	15	1	0	0.00216672			FJ969728.1	590	C	6276	2	4
FJ969728.1	591	A	13486	0	6	43	3	0.00385585			FJ969728.1	591	A	7374	0	5	22	4	0.00420396			FJ969728.1	591	A	7608	0	5	32	2	0.00512618			FJ969728.1	591	A	8685	0	8	24	3	0.00402994			FJ969728.1	591	A	6181	0	6
FJ969728.1	592	A	13725	0	6	38	0	0.00320583			FJ969728.1	592	A	7509	0	2	19	1	0.00292982			FJ969728.1	592	A	7728	0	3	19	1	0.00297619			FJ969728.1	592	A	8899	0	6	20	0	0.00292168			FJ969728.1	592	A	6346	0	3
FJ969728.1	593	A	13823	0	6	42	2	0.00361716			FJ969728.1	593	A	7531	0	3	20	1	0.00318683			FJ969728.1	593	A	7777	0	1	14	2	0.00218593			FJ969728.1	593	A	8965	0	4	11	1	0.00178472			FJ969728.1	593	A	6399	0	2
FJ969728.1	594	T	13817	6	0	2	39	0.00340161			FJ969728.1	594	T	7503	2	0	2	13	0.00226576			FJ969728.1	594	T	7700	2	0	3	5	0.0012987			FJ969728.1	594	T	8913	6	0	2	15	0.0025805			FJ969728.1	594	T	6373	1	0
FJ969728.1	595	T	14148	6	0	0	36	0.00296862			FJ969728.1	595	T	7625	6	0	4	27	0.00485246			FJ969728.1	595	T	7873	5	0	2	28	0.00444557			FJ969728.1	595	T	9092	4	0	0	24	0.00307963			FJ969728.1	595	T	6545	4	0
FJ969728.1	596	G	14430	16	6	0	4	0.0018018			FJ969728.1	596	G	7693	7	1	0	2	0.00129988			FJ969728.1	596	G	7970	8	3	0	0	0.00138018			FJ969728.1	596	G	9188	9	4	0	1	0.00152373			FJ969728.1	596	G	6701	6	1
FJ969728.1	597	A	14531	0	8	36	5	0.0033721			FJ969728.1	597	A	7724	0	5	17	0	0.00284827			FJ969728.1	597	A	8086	0	11	25	1	0.00457581			FJ969728.1	597	A	9282	0	11	19	2	0.00344753			FJ969728.1	597	A	6719	0	8
FJ969728.1	598	C	14297	3	19	0	0	0.00153878			FJ969728.1	598	C	7610	3	8	1	0	0.00157687			FJ969728.1	598	C	7888	2	7	1	0	0.00126775			FJ969728.1	598	C	8995	2	12	3	0	0.00188994			FJ969728.1	598	C	6598	1	9
FJ969728.1	599	A	14731	0	13	41	5	0.00400516			FJ969728.1	599	A	7769	0	7	21	2	0.0038615			FJ969728.1	599	A	8062	0	8	18	2	0.00347308			FJ969728.1	599	A	9270	0	2	30	1	0.00355987			FJ969728.1	599	A	6792	0	2
FJ969728.1	600	T	14643	2	0	2	33	0.0025268			FJ969728.1	600	T	7711	6	0	0	24	0.00389055			FJ969728.1	600	T	8022	4	0	2	17	0.00286712			FJ969728.1	600	T	9197	5	0	2	21	0.00304447			FJ969728.1	600	T	6749	6	0
FJ969728.1	601	G	14464	60	9	0	1	0.0048396			FJ969728.1	601	G	7571	25	6	0	2	0.00435874			FJ969728.1	601	G	7873	32	5	0	2	0.00495364			FJ969728.1	601	G	9028	32	5	0	1	0.00420913			FJ969728.1	601	G	6645	20	0
FJ969728.1	602	A	15102	0	6	25	4	0.00231757			FJ969728.1	602	A	7867	0	1	21	1	0.0029236			FJ969728.1	602	A	8286	0	5	27	0	0.00386194			FJ969728.1	602	A	9500	0	3	12	2	0.00178947			FJ969728.1	602	A	6966	0	3
FJ969728.1	603	T	14828	11	0	2	33	0.00310224			FJ969728.1	603	T	7692	7	0	1	23	0.00403016			FJ969728.1	603	T	8043	5	0	0	17	0.0027353			FJ969728.1	603	T	9218	7	0	3	17	0.00292905			FJ969728.1	603	T	6748	9	0
FJ969728.1	604	T	15073	13	0	1	23	0.00245472			FJ969728.1	604	T	7883	0	0	0	9	0.0011417			FJ969728.1	604	T	8224	1	0	0	22	0.00279669			FJ969728.1	604	T	9452	4	0	2	19	0.00264494			FJ969728.1	604	T	6937	6	0
FJ969728.1	605	A	14655	0	4	16	0	0.00136472			FJ969728.1	605	A	7558	0	3	13	0	0.00211696			FJ969728.1	605	A	7955	0	7	11	0	0.00226273			FJ969728.1	605	A	9111	0	4	15	0	0.00208539			FJ969728.1	605	A	6685	0	4
FJ969728.1	606	A	14981	0	10	43	1	0.00360457			FJ969728.1	606	A	7821	0	3	18	2	0.0029408			FJ969728.1	606	A	8174	0	5	23	1	0.00354783			FJ969728.1	606	A	9395	0	7	22	1	0.00319319			FJ969728.1	606	A	6867	0	4
FJ969728.1	607	G	14993	27	4	0	2	0.00220103			FJ969728.1	607	G	7814	25	4	0	16	0.00575889			FJ969728.1	607	G	8192	16	3	0	5	0.00292969			FJ969728.1	607	G	9409	10	4	0	6	0.00212562			FJ969728.1	607	G	6886	11	3
FJ969728.1	608	A	15053	0	15	61	9	0.00564671			FJ969728.1	608	A	7782	0	8	31	7	0.00591108			FJ969728.1	608	A	8218	0	12	39	3	0.00657094			FJ969728.1	608	A	9458	0	9	46	3	0.00613237			FJ969728.1	608	A	6887	0	8
FJ969728.1	609	A	14963	0	10	60	4	0.00494553			FJ969728.1	609	A	7723	0	3	35	6	0.00569727			FJ969728.1	609	A	8200	0	3	36	1	0.00487805			FJ969728.1	609	A	9395	0	7	36	2	0.00478978			FJ969728.1	609	A	6829	0	8
FJ969728.1	610	G	14619	6	9	0	3	0.00123127			FJ969728.1	610	G	7562	4	21	0	2	0.00357048			FJ969728.1	610	G	7998	5	8	0	1	0.00175044			FJ969728.1	610	G	9085	7	15	0	8	0.00330215			FJ969728.1	610	G	6694	4	4
FJ969728.1	611	G	14657	13	5	0	1	0.00129631			FJ969728.1	611	G	7632	6	4	0	6	0.00209644			FJ969728.1	611	G	8029	5	6	0	3	0.00174368			FJ969728.1	611	G	9137	5	4	0	2	0.0012039			FJ969728.1	611	G	6738	9	7
FJ969728.1	612	A	15212	0	9	44	5	0.00381278			FJ969728.1	612	A	7773	0	4	29	1	0.00437412			FJ969728.1	612	A	8372	0	3	24	1	0.00334448			FJ969728.1	612	A	9537	0	2	29	0	0.0032505			FJ969728.1	612	A	6935	0	3
FJ969728.1	613	A	14104	0	6	32	2	0.00283607			FJ969728.1	613	A	7134	0	3	19	0	0.00308382			FJ969728.1	613	A	7717	0	2	25	2	0.00375794			FJ969728.1	613	A	8763	0	4	31	5	0.00456465			FJ969728.1	613	A	6349	0	3
FJ969728.1	614	G	13795	4	2	0	2	0.00057992			FJ969728.1	614	G	6962	1	3	0	5	0.00129273			FJ969728.1	614	G	7588	2	3	0	2	0.000922509			FJ969728.1	614	G	8622	7	4	0	3	0.00162375			FJ969728.1	614	G	6221	2	3
FJ969728.1	615	T	12999	8	0	5	25	0.0029233			FJ969728.1	615	T	6646	6	0	1	26	0.00496539			FJ969728.1	615	T	7197	11	0	2	26	0.00541892			FJ969728.1	615	T	8130	6	0	7	18	0.00381304			FJ969728.1	615	T	5851	6	0
FJ969728.1	616	G	13519	13	7	0	4	0.00177528			FJ969728.1	616	G	6815	4	3	0	1	0.00117388			FJ969728.1	616	G	7406	10	2	0	0	0.00162031			FJ969728.1	616	G	8399	8	6	0	2	0.00190499			FJ969728.1	616	G	6111	8	2
FJ969728.1	617	A	13951	0	3	48	1	0.00372733			FJ969728.1	617	A	6992	0	1	14	1	0.00228833			FJ969728.1	617	A	7669	0	0	27	1	0.00365106			FJ969728.1	617	A	8732	0	6	24	2	0.00366468			FJ969728.1	617	A	6256	0	2
FJ969728.1	618	T	12945	12	0	4	87	0.00795674			FJ969728.1	618	T	6556	13	0	1	72	0.0131178			FJ969728.1	618	T	7123	6	0	2	48	0.00786186			FJ969728.1	618	T	8124	9	0	1	67	0.00947809			FJ969728.1	618	T	5862	4	0
FJ969728.1	619	G	13546	51	2	0	2	0.00406024			FJ969728.1	619	G	6846	20	2	0	1	0.00335963			FJ969728.1	619	G	7407	22	4	0	0	0.00351019			FJ969728.1	619	G	8419	19	4	0	4	0.00320703			FJ969728.1	619	G	6073	12	2
FJ969728.1	620	A	14006	0	6	47	4	0.00406968			FJ969728.1	620	A	7041	0	3	34	0	0.00525494			FJ969728.1	620	A	7677	0	9	26	1	0.00468933			FJ969728.1	620	A	8739	0	5	28	1	0.00389061			FJ969728.1	620	A	6238	0	1
FJ969728.1	621	A	13861	0	4	58	7	0.004978			FJ969728.1	621	A	6932	0	4	22	0	0.00375072			FJ969728.1	621	A	7639	0	3	33	4	0.00523629			FJ969728.1	621	A	8663	0	8	28	2	0.00438647			FJ969728.1	621	A	6216	0	1
FJ969728.1	622	G	13757	13	3	0	1	0.00123573			FJ969728.1	622	G	6933	13	5	0	3	0.00302899			FJ969728.1	622	G	7573	8	8	0	4	0.00264096			FJ969728.1	622	G	8628	7	6	0	5	0.00208623			FJ969728.1	622	G	6188	11	5
FJ969728.1	623	A	13902	0	2	50	2	0.00388433			FJ969728.1	623	A	6931	0	4	24	1	0.0041841			FJ969728.1	623	A	7657	0	5	18	2	0.00326499			FJ969728.1	623	A	8713	0	5	18	2	0.00286928			FJ969728.1	623	A	6241	0	7
FJ969728.1	624	A	13822	0	6	45	2	0.00383447			FJ969728.1	624	A	6900	0	3	27	2	0.00463768			FJ969728.1	624	A	7594	0	3	27	0	0.00395049			FJ969728.1	624	A	8552	0	5	27	2	0.00397568			FJ969728.1	624	A	6153	0	2
FJ969728.1	625	A	13707	0	4	53	6	0.00459619			FJ969728.1	625	A	6873	0	4	16	3	0.00334643			FJ969728.1	625	A	7566	0	6	28	0	0.00449379			FJ969728.1	625	A	8503	0	2	41	4	0.00552746			FJ969728.1	625	A	6108	0	2
FJ969728.1	626	C	13814	4	6	1	0	0.000796294			FJ969728.1	626	C	6898	1	5	2	0	0.00115976			FJ969728.1	626	C	7631	1	5	5	0	0.00144149			FJ969728.1	626	C	8598	3	5	1	0	0.00104676			FJ969728.1	626	C	6164	1	4
FJ969728.1	627	A	14142	0	11	34	4	0.00346486			FJ969728.1	627	A	7075	0	3	13	0	0.00226148			FJ969728.1	627	A	7774	0	7	19	0	0.00334448			FJ969728.1	627	A	8778	0	8	25	1	0.00387332			FJ969728.1	627	A	6262	0	4
FJ969728.1	628	A	14032	0	1	28	3	0.0022805			FJ969728.1	628	A	7002	0	1	13	2	0.00228506			FJ969728.1	628	A	7672	0	1	26	0	0.00351929			FJ969728.1	628	A	8699	0	1	24	0	0.00287389			FJ969728.1	628	A	6211	0	4
FJ969728.1	629	T	14197	10	0	3	25	0.00267662			FJ969728.1	629	T	7109	3	0	0	18	0.002954			FJ969728.1	629	T	7803	4	0	1	25	0.00384468			FJ969728.1	629	T	8868	7	0	0	15	0.00248083			FJ969728.1	629	T	6322	4	0
FJ969728.1	630	C	13756	3	8	1	0	0.000872347			FJ969728.1	630	C	6890	5	5	2	0	0.00174165			FJ969728.1	630	C	7564	7	10	0	0	0.00224749			FJ969728.1	630	C	8478	7	13	2	0	0.00259495			FJ969728.1	630	C	6115	2	8
FJ969728.1	631	A	14071	0	3	31	5	0.00277166			FJ969728.1	631	A	7001	0	4	13	4	0.00299957			FJ969728.1	631	A	7691	0	12	18	3	0.00429073			FJ969728.1	631	A	8715	0	6	9	1	0.00183592			FJ969728.1	631	A	6230	0	4
FJ969728.1	632	T	13760	11	0	0	29	0.00290698			FJ969728.1	632	T	6953	0	0	1	14	0.00215734			FJ969728.1	632	T	7509	2	0	0	12	0.00186443			FJ969728.1	632	T	8521	3	0	0	14	0.00199507			FJ969728.1	632	T	6072	3	0
FJ969728.1	633	A	13889	0	5	11	1	0.00122399			FJ969728.1	633	A	6961	0	2	16	0	0.00258584			FJ969728.1	633	A	7635	0	2	17	2	0.00275049			FJ969728.1	633	A	8596	0	2	9	1	0.001396			FJ969728.1	633	A	6142	0	3
FJ969728.1	634	T	13205	1	0	2	21	0.00181749			FJ969728.1	634	T	6672	3	0	1	10	0.00209832			FJ969728.1	634	T	7247	4	0	2	14	0.00275976			FJ969728.1	634	T	8178	5	0	1	17	0.00281242			FJ969728.1	634	T	5846	4	0
FJ969728.1	635	A	13775	0	6	25	0	0.00225045			FJ969728.1	635	A	6888	0	2	22	1	0.0036295			FJ969728.1	635	A	7592	0	3	14	1	0.00237092			FJ969728.1	635	A	8530	0	2	28	3	0.0038687			FJ969728.1	635	A	6047	0	4
FJ969728.1	636	A	13532	0	5	25	2	0.00236477			FJ969728.1	636	A	6830	0	2	17	1	0.00292826			FJ969728.1	636	A	7383	0	4	18	0	0.00297982			FJ969728.1	636	A	8400	0	2	17	5	0.00285714			FJ969728.1	636	A	5939	0	2
FJ969728.1	637	T	13800	3	0	7	51	0.00442029			FJ969728.1	637	T	6993	4	0	7	30	0.00586301			FJ969728.1	637	T	7555	4	0	4	33	0.00542687			FJ969728.1	637	T	8569	4	0	6	53	0.00735208			FJ969728.1	637	T	6094	7	0
FJ969728.1	638	G	13792	14	4	0	4	0.00159513			FJ969728.1	638	G	6903	18	1	0	4	0.00333188			FJ969728.1	638	G	7468	15	0	0	2	0.00227638			FJ969728.1	638	G	8525	17	2	0	8	0.00316716			FJ969728.1	638	G	6060	15	2
FJ969728.1	639	A	13557	0	2	33	11	0.00339308			FJ969728.1	639	A	6791	0	3	29	9	0.0060374			FJ969728.1	639	A	7314	0	8	23	4	0.00478534			FJ969728.1	639	A	8395	0	3	20	4	0.0032162			FJ969728.1	639	A	5937	0	4
FJ969728.1	640	T	13419	3	0	14	54	0.00529101			FJ969728.1	640	T	6663	3	0	2	24	0.00435239			FJ969728.1	640	T	7262	6	0	6	29	0.00564583			FJ969728.1	640	T	8296	4	0	10	28	0.00506268			FJ969728.1	640	T	5838	4	0
FJ969728.1	641	G	13794	16	6	0	5	0.00195737			FJ969728.1	641	G	6879	10	0	0	2	0.00174444			FJ969728.1	641	G	7405	4	5	0	1	0.00135044			FJ969728.1	641	G	8499	14	1	0	0	0.00176491			FJ969728.1	641	G	6024	6	0
FJ969728.1	642	C	13414	4	26	4	0	0.00253467			FJ969728.1	642	C	6730	2	10	2	0	0.00208024			FJ969728.1	642	C	7263	3	5	3	0	0.00151453			FJ969728.1	642	C	8237	6	9	0	0	0.00182105			FJ969728.1	642	C	5820	2	11
FJ969728.1	643	G	13085	103	6	0	7	0.00886511			FJ969728.1	643	G	6523	66	5	0	2	0.0111912			FJ969728.1	643	G	7083	80	5	0	4	0.0125653			FJ969728.1	643	G	7965	53	2	0	1	0.00703076			FJ969728.1	643	G	5718	42	5
FJ969728.1	644	G	12856	8	5	0	1	0.00108899			FJ969728.1	644	G	6412	7	0	0	1	0.00124766			FJ969728.1	644	G	6913	7	0	0	1	0.00115724			FJ969728.1	644	G	7773	5	0	0	2	0.000900553			FJ969728.1	644	G	5596	5	1
FJ969728.1	645	T	10638	8	0	4	27	0.0036661			FJ969728.1	645	T	5273	4	0	1	12	0.00322397			FJ969728.1	645	T	5776	3	0	4	13	0.0034626			FJ969728.1	645	T	6452	3	0	0	23	0.00402976			FJ969728.1	645	T	4595	11	0
FJ969728.1	646	G	12875	22	3	0	1	0.00201942			FJ969728.1	646	G	6424	18	1	0	0	0.00295766			FJ969728.1	646	G	6928	20	2	0	3	0.00360855			FJ969728.1	646	G	7850	5	3	0	0	0.00101911			FJ969728.1	646	G	5679	5	1
FJ969728.1	647	A	12792	0	3	41	2	0.003596			FJ969728.1	647	A	6295	0	5	20	3	0.00444797			FJ969728.1	647	A	6888	0	3	23	1	0.00391986			FJ969728.1	647	A	7771	0	7	22	3	0.00411787			FJ969728.1	647	A	5562	0	5
FJ969728.1	648	G	12726	11	5	0	0	0.00125727			FJ969728.1	648	G	6304	10	3	0	3	0.00253807			FJ969728.1	648	G	6824	9	3	0	2	0.00205158			FJ969728.1	648	G	7662	13	2	0	1	0.00208823			FJ969728.1	648	G	5560	8	1
FJ969728.1	649	G	12627	19	7	0	2	0.00221747			FJ969728.1	649	G	6255	13	3	0	0	0.00255795			FJ969728.1	649	G	6790	16	2	0	1	0.00279823			FJ969728.1	649	G	7611	8	6	0	1	0.00197083			FJ969728.1	649	G	5541	12	3
FJ969728.1	650	A	12616	0	8	31	4	0.00340837			FJ969728.1	650	A	6254	0	2	16	2	0.00319795			FJ969728.1	650	A	6776	0	1	20	0	0.00309917			FJ969728.1	650	A	7615	0	2	16	3	0.00275772			FJ969728.1	650	A	5527	0	5
FJ969728.1	651	T	11408	10	0	8	38	0.00490884			FJ969728.1	651	T	5627	4	0	0	15	0.00337658			FJ969728.1	651	T	6101	1	0	2	28	0.00508113			FJ969728.1	651	T	6869	7	0	1	24	0.00465861			FJ969728.1	651	T	5001	1	0
FJ969728.1	652	G	12012	167	4	0	1	0.014319			FJ969728.1	652	G	6005	53	11	0	4	0.0113239			FJ969728.1	652	G	6472	72	7	0	3	0.01267			FJ969728.1	652	G	7271	71	15	0	9	0.0130656			FJ969728.1	652	G	5328	69	6
FJ969728.1	653	A	11857	0	2780	18	15	0.237244			FJ969728.1	653	A	5876	0	1217	11	2	0.209326			FJ969728.1	653	A	6372	0	1489	21	9	0.238387			FJ969728.1	653	A	7165	0	1613	15	8	0.228332			FJ969728.1	653	A	5226	0	1081
FJ969728.1	654	G	12216	8	5	0	2	0.0012279			FJ969728.1	654	G	6014	2	0	0	1	0.000498836			FJ969728.1	654	G	6556	5	1	0	3	0.00137279			FJ969728.1	654	G	7389	7	3	0	1	0.0014887			FJ969728.1	654	G	5383	5	1
FJ969728.1	655	C	12039	0	6	1	0	0.000581444			FJ969728.1	655	C	5953	5	2	1	0	0.00134386			FJ969728.1	655	C	6514	1	5	0	0	0.000921093			FJ969728.1	655	C	7287	8	5	0	0	0.001784			FJ969728.1	655	C	5315	1	5
FJ969728.1	656	T	11526	1	0	2	43	0.00399098			FJ969728.1	656	T	5703	1	0	3	17	0.00368227			FJ969728.1	656	T	6203	1	0	0	27	0.00451394			FJ969728.1	656	T	6980	1	0	1	25	0.00386819			FJ969728.1	656	T	5064	0	0
FJ969728.1	657	T	11714	8	0	2	24	0.00290251			FJ969728.1	657	T	5844	4	0	0	6	0.00171116			FJ969728.1	657	T	6321	6	0	0	17	0.00363866			FJ969728.1	657	T	7118	5	0	3	14	0.00309076			FJ969728.1	657	T	5178	2	0
FJ969728.1	658	T	11969	2	0	1	19	0.00183808			FJ969728.1	658	T	5996	0	0	1	15	0.00266845			FJ969728.1	658	T	6468	2	0	0	8	0.00154607			FJ969728.1	658	T	7321	2	0	1	8	0.00150253			FJ969728.1	658	T	5324	2	0
FJ969728.1	659	A	11759	0	4	23	0	0.00229611			FJ969728.1	659	A	5861	0	3	7	2	0.00204743			FJ969728.1	659	A	6363	0	1	10	0	0.00172874			FJ969728.1	659	A	7175	0	2	13	0	0.00209059			FJ969728.1	659	A	5255	0	1
FJ969728.1	660	C	11585	8	6	2	0	0.0013811			FJ969728.1	660	C	5779	1	3	1	0	0.000865202			FJ969728.1	660	C	6258	2	4	0	0	0.000958773			FJ969728.1	660	C	6994	3	5	0	0	0.00114384			FJ969728.1	660	C	5179	2	5
FJ969728.1	661	G	11561	16	9	0	1	0.00224894			FJ969728.1	661	G	5788	8	3	0	2	0.00224603			FJ969728.1	661	G	6254	14	5	0	1	0.00319795			FJ969728.1	661	G	6974	11	3	0	1	0.00215085			FJ969728.1	661	G	5196	5	4
FJ969728.1	662	G	11703	26	5	0	4	0.00299069			FJ969728.1	662	G	5836	12	7	0	1	0.003427			FJ969728.1	662	G	6292	13	4	0	1	0.00286078			FJ969728.1	662	G	7065	14	1	0	1	0.00226469			FJ969728.1	662	G	5187	13	4
FJ969728.1	663	A	11871	0	4	25	2	0.00261141			FJ969728.1	663	A	5948	0	6	10	0	0.00268998			FJ969728.1	663	A	6380	0	4	17	4	0.0039185			FJ969728.1	663	A	7177	0	6	21	1	0.00390135			FJ969728.1	663	A	5285	0	5
FJ969728.1	664	A	11544	0	0	24	2	0.00225225			FJ969728.1	664	A	5763	0	4	14	1	0.00329689			FJ969728.1	664	A	6188	0	1	16	2	0.00307046			FJ969728.1	664	A	6965	0	13	12	0	0.00358938			FJ969728.1	664	A	5160	0	4
FJ969728.1	665	T	11527	7	0	1	26	0.0029496			FJ969728.1	665	T	5751	3	0	1	12	0.00278212			FJ969728.1	665	T	6173	4	0	0	21	0.00404989			FJ969728.1	665	T	6997	3	0	4	27	0.00485923			FJ969728.1	665	T	5113	1	0
FJ969728.1	666	T	11509	6	0	2	52	0.00521331			FJ969728.1	666	T	5776	3	0	1	19	0.00398199			FJ969728.1	666	T	6179	0	0	0	25	0.00404596			FJ969728.1	666	T	6995	3	0	0	27	0.00428878			FJ969728.1	666	T	5167	2	0
FJ969728.1	667	T	11381	0	0	1	39	0.00351463			FJ969728.1	667	T	5655	2	0	2	34	0.00671972			FJ969728.1	667	T	6117	1	0	2	31	0.00555828			FJ969728.1	667	T	6902	2	0	0	27	0.00420168			FJ969728.1	667	T	5085	1	0
FJ969728.1	668	T	11485	4	0	2	39	0.00391815			FJ969728.1	668	T	5719	2	0	0	23	0.00437139			FJ969728.1	668	T	6207	9	0	2	25	0.0057999			FJ969728.1	668	T	6986	3	0	2	24	0.00415116			FJ969728.1	668	T	5131	2	0
FJ969728.1	669	C	11628	1	14	3	0	0.00154799			FJ969728.1	669	C	5763	1	3	0	0	0.000694083			FJ969728.1	669	C	6201	3	7	0	0	0.00161264			FJ969728.1	669	C	7016	1	8	0	0	0.00128278			FJ969728.1	669	C	5156	0	7
FJ969728.1	670	A	11455	0	10	48	3	0.00532519			FJ969728.1	670	A	5689	0	0	34	1	0.00615222			FJ969728.1	670	A	6181	0	4	21	3	0.00453001			FJ969728.1	670	A	6934	0	3	20	2	0.00360542			FJ969728.1	670	A	5129	0	3
FJ969728.1	671	T	11531	10	0	1	37	0.00416269			FJ969728.1	671	T	5722	7	0	0	15	0.00384481			FJ969728.1	671	T	6258	3	0	1	18	0.0035155			FJ969728.1	671	T	7068	5	0	0	17	0.00311262			FJ969728.1	671	T	5114	2	0
FJ969728.1	672	C	11446	3	6	2	0	0.000961034			FJ969728.1	672	C	5680	3	3	0	0	0.00105634			FJ969728.1	672	C	6187	3	4	3	0	0.00161629			FJ969728.1	672	C	6959	2	6	4	0	0.00172439			FJ969728.1	672	C	5081	4	1
FJ969728.1	673	A	11444	0	8	24	2	0.00297099			FJ969728.1	673	A	5668	0	1	21	1	0.00405787			FJ969728.1	673	A	6218	0	4	12	0	0.00257317			FJ969728.1	673	A	6950	0	5	28	1	0.00489209			FJ969728.1	673	A	5117	0	3
FJ969728.1	674	G	11422	4	5	0	2	0.000963054			FJ969728.1	674	G	5679	1	2	0	3	0.00105652			FJ969728.1	674	G	6194	3	4	0	4	0.00177591			FJ969728.1	674	G	6958	1	0	0	1	0.000287439			FJ969728.1	674	G	5121	4	0
FJ969728.1	675	T	10291	3	0	0	25	0.00272082			FJ969728.1	675	T	5132	7	0	0	16	0.00448168			FJ969728.1	675	T	5647	4	0	1	9	0.00247919			FJ969728.1	675	T	6365	8	0	1	19	0.00439906			FJ969728.1	675	T	4622	5	0
FJ969728.1	676	C	11050	4	2	2	0	0.000723982			FJ969728.1	676	C	5482	1	3	10	0	0.00255381			FJ969728.1	676	C	5995	9	4	0	0	0.00216847			FJ969728.1	676	C	6679	2	1	4	0	0.00104806			FJ969728.1	676	C	4972	2	6
FJ969728.1	677	C	10625	4	8	1	0	0.00122353			FJ969728.1	677	C	5254	12	4	0	0	0.0030453			FJ969728.1	677	C	5738	14	5	0	0	0.00331126			FJ969728.1	677	C	6380	17	2	3	0	0.00344828			FJ969728.1	677	C	4759	16	3
FJ969728.1	678	C	10744	4	23	2	0	0.00269918			FJ969728.1	678	C	5269	9	6	2	0	0.00322642			FJ969728.1	678	C	5787	6	14	3	0	0.00397443			FJ969728.1	678	C	6501	6	4	1	0	0.00169205			FJ969728.1	678	C	4828	6	5
FJ969728.1	679	G	10901	31	2	0	4	0.00339418			FJ969728.1	679	G	5416	5	1	0	2	0.0014771			FJ969728.1	679	G	5914	11	4	0	1	0.00270544			FJ969728.1	679	G	6623	16	1	0	3	0.00301978			FJ969728.1	679	G	4918	13	2
FJ969728.1	680	C	10699	8	6	0	0	0.00130853			FJ969728.1	680	C	5242	2	4	0	0	0.0011446			FJ969728.1	680	C	5718	5	4	1	0	0.00174886			FJ969728.1	680	C	6419	4	3	1	0	0.0012463			FJ969728.1	680	C	4828	1	5
FJ969728.1	681	T	10782	1	0	0	32	0.00306066			FJ969728.1	681	T	5337	1	0	0	12	0.00243583			FJ969728.1	681	T	5861	1	0	0	17	0.00307115			FJ969728.1	681	T	6545	3	0	1	19	0.00351413			FJ969728.1	681	T	4900	1	0
FJ969728.1	682	A	10621	0	9	21	3	0.00310705			FJ969728.1	682	A	5268	0	3	21	4	0.00531511			FJ969728.1	682	A	5790	0	3	15	4	0.00379965			FJ969728.1	682	A	6414	0	6	16	2	0.00374181			FJ969728.1	682	A	4814	0	5
FJ969728.1	683	G	10753	10	4	0	0	0.00130196			FJ969728.1	683	G	5368	2	6	0	1	0.0016766			FJ969728.1	683	G	5877	6	3	0	2	0.0018717			FJ969728.1	683	G	6526	10	5	0	0	0.0022985			FJ969728.1	683	G	4904	6	5
FJ969728.1	684	A	10393	0	4	44	4	0.00500337			FJ969728.1	684	A	5227	0	4	13	1	0.00344366			FJ969728.1	684	A	5721	0	2	25	0	0.00471945			FJ969728.1	684	A	6361	0	8	13	2	0.00361578			FJ969728.1	684	A	4738	0	0
FJ969728.1	685	T	10001	14	0	1	30	0.00449955			FJ969728.1	685	T	5005	5	0	1	22	0.00559441			FJ969728.1	685	T	5462	3	0	0	10	0.00238008			FJ969728.1	685	T	6162	2	0	0	15	0.00275884			FJ969728.1	685	T	4582	9	0
FJ969728.1	686	G	10324	9	2	0	3	0.00135606			FJ969728.1	686	G	5216	2	4	0	3	0.00172546			FJ969728.1	686	G	5691	4	2	0	0	0.0010543			FJ969728.1	686	G	6277	6	1	0	3	0.00159312			FJ969728.1	686	G	4741	5	5
FJ969728.1	687	G	10226	4	1	0	3	0.00078232			FJ969728.1	687	G	5176	0	0	0	5	0.000965997			FJ969728.1	687	G	5626	0	1	0	3	0.000710985			FJ969728.1	687	G	6287	0	1	0	2	0.000477175			FJ969728.1	687	G	4718	3	1
FJ969728.1	688	T	8513	3	0	2	41	0.0054035			FJ969728.1	688	T	4295	1	0	0	19	0.00465658			FJ969728.1	688	T	4794	1	0	1	18	0.00417188			FJ969728.1	688	T	5234	5	0	1	22	0.00534964			FJ969728.1	688	T	3906	0	0
FJ969728.1	689	T	9063	3	0	2	27	0.00353084			FJ969728.1	689	T	4600	1	0	1	24	0.00565217			FJ969728.1	689	T	5022	3	0	1	21	0.0049781			FJ969728.1	689	T	5534	6	0	1	28	0.00632454			FJ969728.1	689	T	4188	2	0
FJ969728.1	690	T	9359	6	0	1	26	0.00352602			FJ969728.1	690	T	4756	3	0	2	11	0.00336417			FJ969728.1	690	T	5213	7	0	3	19	0.00556302			FJ969728.1	690	T	5758	2	0	2	19	0.00399444			FJ969728.1	690	T	4293	4	0
FJ969728.1	691	C	9915	2	7	0	0	0.000907716			FJ969728.1	691	C	5018	1	2	3	0	0.0011957			FJ969728.1	691	C	5490	4	1	1	0	0.0010929			FJ969728.1	691	C	6051	3	5	1	0	0.00148736			FJ969728.1	691	C	4551	4	2
FJ969728.1	692	G	9714	9	5	0	1	0.00154416			FJ969728.1	692	G	4904	10	3	0	3	0.00326264			FJ969728.1	692	G	5380	4	5	0	2	0.00204461			FJ969728.1	692	G	5958	5	3	0	0	0.00134273			FJ969728.1	692	G	4483	5	2
FJ969728.1	693	A	10038	0	7	20	3	0.00298864			FJ969728.1	693	A	5095	0	4	25	0	0.00569185			FJ969728.1	693	A	5522	0	0	9	0	0.00162984			FJ969728.1	693	A	6161	0	4	11	1	0.00259698			FJ969728.1	693	A	4620	0	5
FJ969728.1	694	A	9483	0	5	30	1	0.00379627			FJ969728.1	694	A	4806	0	2	15	1	0.00374532			FJ969728.1	694	A	5290	0	2	7	3	0.00226843			FJ969728.1	694	A	5874	0	5	16	1	0.00374532			FJ969728.1	694	A	4380	0	3
FJ969728.1	695	T	9300	0	0	1	15	0.00172043			FJ969728.1	695	T	4757	3	0	0	9	0.0025226			FJ969728.1	695	T	5172	0	0	0	8	0.00154679			FJ969728.1	695	T	5750	2	0	0	6	0.0013913			FJ969728.1	695	T	4325	1	0
FJ969728.1	696	T	9212	7	0	0	28	0.00379939			FJ969728.1	696	T	4658	3	0	2	11	0.00343495			FJ969728.1	696	T	5121	2	0	0	5	0.00136692			FJ969728.1	696	T	5694	1	0	0	9	0.00175623			FJ969728.1	696	T	4264	2	0
FJ969728.1	697	A	9194	0	1	21	3	0.00271916			FJ969728.1	697	A	4640	0	2	11	1	0.00301724			FJ969728.1	697	A	5134	0	0	7	3	0.0019478			FJ969728.1	697	A	5660	0	1	12	0	0.00229682			FJ969728.1	697	A	4244	0	2
FJ969728.1	698	C	8769	6	7	0	0	0.0014825			FJ969728.1	698	C	4494	7	6	1	0	0.00311526			FJ969728.1	698	C	4910	1	5	1	0	0.00142566			FJ969728.1	698	C	5358	1	5	1	0	0.00130646			FJ969728.1	698	C	4049	5	3
FJ969728.1	699	C	8499	7	19	1	0	0.00317684			FJ969728.1	699	C	4320	6	10	1	0	0.00393519			FJ969728.1	699	C	4730	3	3	1	0	0.00147992			FJ969728.1	699	C	5183	8	4	1	0	0.0025082			FJ969728.1	699	C	3932	0	5
FJ969728.1	700	A	8727	0	4	14	0	0.00206256			FJ969728.1	700	A	4469	0	3	4	1	0.00179011			FJ969728.1	700	A	4888	0	7	10	4	0.00429624			FJ969728.1	700	A	5372	0	7	9	0	0.00297841			FJ969728.1	700	A	3997	0	5
FJ969728.1	701	T	8582	9	0	1	28	0.00442787			FJ969728.1	701	T	4402	1	0	0	8	0.00204453			FJ969728.1	701	T	4784	2	0	0	11	0.00271739			FJ969728.1	701	T	5328	0	0	0	10	0.00187688			FJ969728.1	701	T	3920	3	0
FJ969728.1	702	T	7991	4	0	1	20	0.00312852			FJ969728.1	702	T	4149	0	0	0	9	0.0021692			FJ969728.1	702	T	4487	0	0	3	8	0.00245153			FJ969728.1	702	T	4987	4	0	0	9	0.00260678			FJ969728.1	702	T	3710	2	0
FJ969728.1	703	A	8520	0	5	34	1	0.00469484			FJ969728.1	703	A	4399	0	7	20	1	0.00636508			FJ969728.1	703	A	4730	0	5	20	2	0.00570825			FJ969728.1	703	A	5249	0	2	31	0	0.00628691			FJ969728.1	703	A	3917	0	1
FJ969728.1	704	A	7863	0	5	69	27	0.012845			FJ969728.1	704	A	4028	0	3	32	25	0.0148957			FJ969728.1	704	A	4372	0	3	42	8	0.0121226			FJ969728.1	704	A	4830	0	2	24	24	0.010352			FJ969728.1	704	A	3610	0	2
FJ969728.1	705	C	7858	7	1	2	0	0.00127259			FJ969728.1	705	C	4056	3	7	3	0	0.00320513			FJ969728.1	705	C	4288	3	3	1	0	0.00163246			FJ969728.1	705	C	4827	1	5	2	0	0.00165734			FJ969728.1	705	C	3599	3	2
FJ969728.1	706	C	7569	2	2	1	0	0.000660589			FJ969728.1	706	C	3881	3	2	0	0	0.00128833			FJ969728.1	706	C	4178	1	0	1	0	0.000478698			FJ969728.1	706	C	4602	3	2	1	0	0.00130378			FJ969728.1	706	C	3467	1	3
FJ969728.1	707	T	7342	15	0	1	37	0.00721874			FJ969728.1	707	T	3713	2	0	0	15	0.00457851			FJ969728.1	707	T	4044	8	0	0	18	0.00642928			FJ969728.1	707	T	4453	13	0	0	13	0.00583876			FJ969728.1	707	T	3414	7	0
FJ969728.1	708	A	7295	0	7	20	2	0.00397533			FJ969728.1	708	A	3686	0	1	8	0	0.00244167			FJ969728.1	708	A	4025	0	1	10	0	0.00273292			FJ969728.1	708	A	4432	0	1	11	2	0.00315884			FJ969728.1	708	A	3383	0	1
FJ969728.1	709	A	6755	0	6	12	0	0.00266469			FJ969728.1	709	A	3310	0	2	6	4	0.00362538			FJ969728.1	709	A	3675	0	1	10	0	0.0029932			FJ969728.1	709	A	4016	0	3	4	3	0.00249004			FJ969728.1	709	A	3092	0	3
FJ969728.1	710	G	6677	6	3	0	2	0.00164745			FJ969728.1	710	G	3312	3	3	0	0	0.00181159			FJ969728.1	710	G	3588	3	2	0	1	0.00167224			FJ969728.1	710	G	3930	4	1	0	0	0.00127226			FJ969728.1	710	G	3078	1	4
FJ969728.1	711	A	6656	0	2	16	2	0.00300481			FJ969728.1	711	A	3311	0	1	14	1	0.00483238			FJ969728.1	711	A	3593	0	3	14	0	0.00473142			FJ969728.1	711	A	3963	0	2	10	0	0.00302801			FJ969728.1	711	A	3061	0	1
FJ969728.1	712	T	6033	1	0	1	21	0.00381237			FJ969728.1	712	T	2996	0	0	0	6	0.00200267			FJ969728.1	712	T	3309	0	0	1	5	0.00181324			FJ969728.1	712	T	3626	0	0	4	5	0.00248207			FJ969728.1	712	T	2824	0	0
FJ969728.1	713	C	6530	1	5	0	0	0.000918836			FJ969728.1	713	C	3243	2	1	3	0	0.00185014			FJ969728.1	713	C	3511	0	2	3	0	0.0014241			FJ969728.1	713	C	3813	3	1	2	0	0.00157356			FJ969728.1	713	C	3020	3	1
FJ969728.1	714	A	6222	0	5	9	3	0.00273224			FJ969728.1	714	A	3114	0	2	13	2	0.00545922			FJ969728.1	714	A	3431	0	3	10	2	0.0043719			FJ969728.1	714	A	3709	0	1	16	2	0.00512267			FJ969728.1	714	A	2912	0	1
FJ969728.1	715	G	6177	5	1	0	0	0.000971345			FJ969728.1	715	G	3130	0	1	0	0	0.000319489			FJ969728.1	715	G	3372	1	1	0	1	0.00088968			FJ969728.1	715	G	3607	2	0	0	2	0.00110895			FJ969728.1	715	G	2856	1	0
FJ969728.1	716	T	5792	0	0	0	11	0.00189917			FJ969728.1	716	T	2905	2	0	1	6	0.00309811			FJ969728.1	716	T	3165	0	0	0	4	0.00126382			FJ969728.1	716	T	3409	4	0	0	11	0.00440012			FJ969728.1	716	T	2711	2	0
FJ969728.1	717	A	5838	0	7	11	4	0.00376841			FJ969728.1	717	A	2898	0	2	9	2	0.00448585			FJ969728.1	717	A	3168	0	5	8	0	0.00410354			FJ969728.1	717	A	3411	0	3	5	1	0.00263852			FJ969728.1	717	A	2700	0	0
FJ969728.1	718	G	5913	4	0	0	0	0.000676476			FJ969728.1	718	G	2948	1	2	0	1	0.00135685			FJ969728.1	718	G	3200	3	2	0	1	0.001875			FJ969728.1	718	G	3435	1	4	0	2	0.00203785			FJ969728.1	718	G	2692	6	0
FJ969728.1	719	G	5794	4	1	0	3	0.00138074			FJ969728.1	719	G	2933	3	1	0	2	0.00204569			FJ969728.1	719	G	3149	2	2	0	1	0.00158781			FJ969728.1	719	G	3349	2	1	0	1	0.00119439			FJ969728.1	719	G	2663	1	0
FJ969728.1	720	T	5231	0	0	1	8	0.00172051			FJ969728.1	720	T	2632	0	0	1	5	0.00227964			FJ969728.1	720	T	2871	2	0	1	2	0.00174155			FJ969728.1	720	T	3083	1	0	0	8	0.00291923			FJ969728.1	720	T	2410	1	0
FJ969728.1	721	A	5795	0	1	8	2	0.00189819			FJ969728.1	721	A	2952	0	3	6	0	0.00304878			FJ969728.1	721	A	3138	0	0	6	2	0.00254939			FJ969728.1	721	A	3383	0	5	6	0	0.00325155			FJ969728.1	721	A	2678	0	3
FJ969728.1	722	G	5835	3	2	0	0	0.000856898			FJ969728.1	722	G	2953	1	2	0	1	0.00135455			FJ969728.1	722	G	3164	0	0	0	0	0			FJ969728.1	722	G	3393	1	0	0	0	0.000294724			FJ969728.1	722	G	2656	1	0
FJ969728.1	723	A	5711	0	5	23	0	0.00490282			FJ969728.1	723	A	2874	0	4	7	0	0.00382742			FJ969728.1	723	A	3095	0	3	15	0	0.00581583			FJ969728.1	723	A	3280	0	1	10	0	0.00335366			FJ969728.1	723	A	2607	0	0
FJ969728.1	724	G	5640	3	1	0	1	0.000886525			FJ969728.1	724	G	2853	1	1	0	1	0.00105152			FJ969728.1	724	G	3051	1	2	0	0	0.000983284			FJ969728.1	724	G	3254	1	0	0	0	0.000307314			FJ969728.1	724	G	2588	0	0
FJ969728.1	725	T	4293	8	0	6	6	0.00465875			FJ969728.1	725	T	2176	3	0	2	10	0.00689338			FJ969728.1	725	T	2379	1	0	4	10	0.00630517			FJ969728.1	725	T	2555	6	0	2	7	0.00587084			FJ969728.1	725	T	1989	1	0
FJ969728.1	726	G	5504	3	1	0	0	0.000726744			FJ969728.1	726	G	2808	0	1	0	2	0.00106838			FJ969728.1	726	G	2988	1	0	0	0	0.000334672			FJ969728.1	726	G	3158	0	0	0	0	0			FJ969728.1	726	G	2517	0	1
FJ969728.1	727	G	5448	4	0	0	2	0.00110132			FJ969728.1	727	G	2731	3	0	0	3	0.002197			FJ969728.1	727	G	2905	0	3	0	0	0.0010327			FJ969728.1	727	G	3120	0	0	0	2	0.000641026			FJ969728.1	727	G	2497	1	1
FJ969728.1	728	C	5497	0	1	0	0	0.000181917			FJ969728.1	728	C	2758	1	1	0	0	0.000725163			FJ969728.1	728	C	2930	2	0	0	0	0.000682594			FJ969728.1	728	C	3162	4	4	0	0	0.00253004			FJ969728.1	728	C	2508	2	1
FJ969728.1	729	G	5385	6	2	0	0	0.00148561			FJ969728.1	729	G	2739	5	5	0	1	0.00401606			FJ969728.1	729	G	2898	3	0	0	1	0.00138026			FJ969728.1	729	G	3116	4	1	0	1	0.00192555			FJ969728.1	729	G	2457	1	1
FJ969728.1	730	C	5146	1	1	0	0	0.000388651			FJ969728.1	730	C	2624	2	0	0	0	0.000762195			FJ969728.1	730	C	2809	1	1	0	0	0.000711997			FJ969728.1	730	C	2953	0	0	1	0	0.000338639			FJ969728.1	730	C	2343	3	1
FJ969728.1	731	C	4702	1	1	0	0	0.000425351			FJ969728.1	731	C	2398	0	0	0	0	0			FJ969728.1	731	C	2575	1	2	3	0	0.0023301			FJ969728.1	731	C	2724	2	1	1	0	0.00146843			FJ969728.1	731	C	2136	1	0
FJ969728.1	732	C	4291	2	4	0	0	0.00139828			FJ969728.1	732	C	2221	1	0	0	0	0.000450248			FJ969728.1	732	C	2366	0	1	0	0	0.000422654			FJ969728.1	732	C	2508	1	2	1	0	0.0015949			FJ969728.1	732	C	1911	1	0
FJ969728.1	733	C	4244	0	3	0	0	0.00070688			FJ969728.1	733	C	2172	0	4	1	0	0.00230203			FJ969728.1	733	C	2350	0	1	3	0	0.00170213			FJ969728.1	733	C	2482	4	4	0	0	0.00322321			FJ969728.1	733	C	1886	0	2
FJ969728.1	734	G	4343	2	0	0	1	0.000690767			FJ969728.1	734	G	2259	4	1	0	0	0.00221337			FJ969728.1	734	G	2398	1	0	0	2	0.00125104			FJ969728.1	734	G	2556	0	0	0	1	0.000391236			FJ969728.1	734	G	1942	0	1
FJ969728.1	735	A	4138	0	3	6	1	0.00241663			FJ969728.1	735	A	2124	0	0	6	0	0.00282486			FJ969728.1	735	A	2277	0	0	7	0	0.00307422			FJ969728.1	735	A	2422	0	2	8	0	0.00412882			FJ969728.1	735	A	1852	0	0
FJ969728.1	736	G	4017	1	0	0	0	0.000248942			FJ969728.1	736	G	2097	1	1	0	0	0.000953743			FJ969728.1	736	G	2220	5	0	0	0	0.00225225			FJ969728.1	736	G	2334	0	1	0	0	0.000428449			FJ969728.1	736	G	1827	0	1
FJ969728.1	737	G	3947	0	2	0	0	0.000506714			FJ969728.1	737	G	2085	0	0	0	1	0.000479616			FJ969728.1	737	G	2168	0	2	0	1	0.00138376			FJ969728.1	737	G	2300	2	0	0	2	0.00173913			FJ969728.1	737	G	1760	3	0
FJ969728.1	738	T	2488	0	0	15	11	0.0104502			FJ969728.1	738	T	1350	2	0	2	2	0.00444444			FJ969728.1	738	T	1430	2	0	2	8	0.00839161			FJ969728.1	738	T	1536	0	0	9	11	0.0130208			FJ969728.1	738	T	1136	2	0
FJ969728.1	739	C	3480	0	2	0	0	0.000574713			FJ969728.1	739	C	1827	0	0	0	0	0			FJ969728.1	739	C	1911	0	2	0	0	0.00104657			FJ969728.1	739	C	2015	0	2	0	0	0.000992556			FJ969728.1	739	C	1551	0	1
FJ969728.1	740	T	3203	2	0	2	10	0.0043709			FJ969728.1	740	T	1698	1	0	1	10	0.00706714			FJ969728.1	740	T	1777	1	0	0	2	0.00168824			FJ969728.1	740	T	1868	2	0	0	7	0.00481799			FJ969728.1	740	T	1428	1	0
FJ969728.1	741	G	3390	5	2	0	3	0.00294985			FJ969728.1	741	G	1783	1	2	0	0	0.00168256			FJ969728.1	741	G	1857	3	1	0	0	0.00215401			FJ969728.1	741	G	1927	2	0	0	1	0.00155682			FJ969728.1	741	G	1467	1	0
FJ969728.1	742	C	3253	1	3	0	0	0.00122963			FJ969728.1	742	C	1750	0	1	0	0	0.000571429			FJ969728.1	742	C	1791	0	1	1	0	0.00111669			FJ969728.1	742	C	1876	0	1	0	0	0.000533049			FJ969728.1	742	C	1438	1	0
FJ969728.1	743	A	3106	0	0	11	2	0.00418545			FJ969728.1	743	A	1681	0	0	0	0	0			FJ969728.1	743	A	1707	0	0	7	0	0.00410076			FJ969728.1	743	A	1776	0	0	4	0	0.00225225			FJ969728.1	743	A	1341	0	1
FJ969728.1	744	T	2743	1	0	0	6	0.00255195			FJ969728.1	744	T	1481	2	0	0	4	0.00405132			FJ969728.1	744	T	1517	0	0	0	4	0.00263678			FJ969728.1	744	T	1599	0	0	0	3	0.00187617			FJ969728.1	744	T	1168	0	0
FJ969728.1	745	C	3069	0	3	0	0	0.000977517			FJ969728.1	745	C	1658	1	3	0	0	0.00241255			FJ969728.1	745	C	1636	0	1	2	0	0.00183374			FJ969728.1	745	C	1753	2	3	0	0	0.00285225			FJ969728.1	745	C	1354	0	1
FJ969728.1	746	G	3013	0	0	0	1	0.000331895			FJ969728.1	746	G	1612	1	0	0	0	0.000620347			FJ969728.1	746	G	1616	2	0	0	1	0.00185644			FJ969728.1	746	G	1703	4	0	0	0	0.0023488			FJ969728.1	746	G	1317	2	0
FJ969728.1	747	T	2538	1	0	2	14	0.00669819			FJ969728.1	747	T	1375	2	0	0	5	0.00509091			FJ969728.1	747	T	1381	0	0	2	5	0.00506879			FJ969728.1	747	T	1467	1	0	0	5	0.00408998			FJ969728.1	747	T	1114	2	0
FJ969728.1	748	G	2863	0	1	0	0	0.000349284			FJ969728.1	748	G	1569	1	0	0	0	0.000637349			FJ969728.1	748	G	1526	2	1	0	0	0.00196592			FJ969728.1	748	G	1613	1	0	0	0	0.000619963			FJ969728.1	748	G	1247	2	0
FJ969728.1	749	T	2457	0	0	1	6	0.002849			FJ969728.1	749	T	1374	0	0	0	6	0.00436681			FJ969728.1	749	T	1333	0	0	0	3	0.00225056			FJ969728.1	749	T	1435	0	0	0	1	0.000696864			FJ969728.1	749	T	1118	0	0
FJ969728.1	750	A	2709	0	1	5	1	0.00258398			FJ969728.1	750	A	1491	0	0	3	1	0.00268276			FJ969728.1	750	A	1466	0	2	3	0	0.00341064			FJ969728.1	750	A	1547	0	2	3	0	0.00323206			FJ969728.1	750	A	1188	0	0
FJ969728.1	751	G	2785	0	1	0	0	0.000359066			FJ969728.1	751	G	1522	1	0	0	1	0.00131406			FJ969728.1	751	G	1477	1	0	0	0	0.000677048			FJ969728.1	751	G	1575	1	1	0	2	0.00253968			FJ969728.1	751	G	1204	0	2
FJ969728.1	752	A	2740	0	2	6	0	0.00291971			FJ969728.1	752	A	1481	0	0	3	0	0.00202566			FJ969728.1	752	A	1462	0	1	5	1	0.00478796			FJ969728.1	752	A	1563	0	0	3	0	0.00191939			FJ969728.1	752	A	1198	0	0
FJ969728.1	753	G	2661	3	2	0	0	0.00187899			FJ969728.1	753	G	1453	1	2	0	0	0.00206469			FJ969728.1	753	G	1407	1	0	0	0	0.000710732			FJ969728.1	753	G	1499	0	0	0	0	0			FJ969728.1	753	G	1182	0	0
FJ969728.1	754	T	2134	0	0	2	7	0.00421743			FJ969728.1	754	T	1186	1	0	0	2	0.00252951			FJ969728.1	754	T	1159	1	0	0	2	0.00258844			FJ969728.1	754	T	1209	0	0	0	1	0.00082713			FJ969728.1	754	T	953	0	0
FJ969728.1	755	G	2623	2	0	0	1	0.00114373			FJ969728.1	755	G	1423	0	0	0	0	0			FJ969728.1	755	G	1357	1	0	0	0	0.00073692			FJ969728.1	755	G	1480	0	1	0	0	0.000675676			FJ969728.1	755	G	1169	0	0
FJ969728.1	756	G	2506	3	1	0	1	0.00199521			FJ969728.1	756	G	1356	0	0	0	0	0			FJ969728.1	756	G	1315	0	0	0	0	0			FJ969728.1	756	G	1402	1	0	0	1	0.00142653			FJ969728.1	756	G	1125	0	1
FJ969728.1	757	T	1605	1	0	2	13	0.00996885			FJ969728.1	757	T	895	3	0	2	4	0			FJ969728.1	757	T	820	1	0	1	2	0			FJ969728.1	757	T	960	2	0	0	5	0			FJ969728.1	757	T	745	0	0
FJ969728.1	758	T	1903	3	0	0	11	0.00735681			FJ969728.1	758	T	1069	2	0	1	2	0.00467727			FJ969728.1	758	T	1042	2	0	1	5	0.00767754			FJ969728.1	758	T	1124	1	0	0	4	0.0044484			FJ969728.1	758	T	863	0	0
FJ969728.1	759	G	2314	0	1	0	1	0.000864304			FJ969728.1	759	G	1250	2	2	0	1	0.004			FJ969728.1	759	G	1171	1	0	0	1	0.00170794			FJ969728.1	759	G	1266	0	1	0	0	0.000789889			FJ969728.1	759	G	1005	0	0
FJ969728.1	760	A	2255	0	0	9	0	0.00399113			FJ969728.1	760	A	1250	0	2	1	0	0.0024			FJ969728.1	760	A	1143	0	0	2	1	0.00262467			FJ969728.1	760	A	1283	0	1	4	1	0.00467654			FJ969728.1	760	A	1021	0	0
FJ969728.1	761	T	1877	0	0	0	3	0.0015983			FJ969728.1	761	T	1074	0	0	1	3	0.00372439			FJ969728.1	761	T	986	0	0	0	5	0			FJ969728.1	761	T	1104	2	0	1	3	0.00543478			FJ969728.1	761	T	859	1	0
FJ969728.1	762	C	2160	2	1	0	0	0.00138889			FJ969728.1	762	C	1191	0	0	0	0	0			FJ969728.1	762	C	1080	2	0	0	0	0.00185185			FJ969728.1	762	C	1216	0	0	0	0	0			FJ969728.1	762	C	980	0	0
FJ969728.1	763	T	2025	3	0	1	7	0.0054321			FJ969728.1	763	T	1146	0	0	0	6	0.0052356			FJ969728.1	763	T	1036	3	0	0	1	0.003861			FJ969728.1	763	T	1173	0	0	0	5	0.00426257			FJ969728.1	763	T	939	1	0
FJ969728.1	764	C	2096	0	3	0	0	0.0014313			FJ969728.1	764	C	1170	0	0	0	0	0			FJ969728.1	764	C	1044	1	2	0	0	0.00287356			FJ969728.1	764	C	1184	0	0	0	0	0			FJ969728.1	764	C	952	0	1
FJ969728.1	765	A	2012	0	1	4	0	0.00248509			FJ969728.1	765	A	1117	0	0	2	1	0.00268577			FJ969728.1	765	A	1001	0	2	0	0	0.001998			FJ969728.1	765	A	1134	0	0	0	1	0.000881834			FJ969728.1	765	A	915	0	0
FJ969728.1	766	C	2041	0	0	0	0	0			FJ969728.1	766	C	1143	0	0	0	0	0			FJ969728.1	766	C	1022	1	0	0	0	0.000978474			FJ969728.1	766	C	1147	0	2	0	0	0.00174368			FJ969728.1	766	C	931	0	0
FJ969728.1	767	G	2039	1	3	0	2	0.00294262			FJ969728.1	767	G	1133	1	0	0	1	0.00176523			FJ969728.1	767	G	1021	2	0	0	0	0.00195886			FJ969728.1	767	G	1150	3	1	0	1	0.00434783			FJ969728.1	767	G	928	2	0
FJ969728.1	768	A	1913	0	0	2	0	0.00104548			FJ969728.1	768	A	1068	0	0	5	0	0.00468165			FJ969728.1	768	A	951	0	0	4	0	0			FJ969728.1	768	A	1081	0	0	3	0	0.00277521			FJ969728.1	768	A	884	0	0
FJ969728.1	769	T	1794	0	0	0	4	0.00222965			FJ969728.1	769	T	995	0	0	0	5	0			FJ969728.1	769	T	890	0	0	0	2	0			FJ969728.1	769	T	999	1	0	0	2	0			FJ969728.1	769	T	835	1	0
FJ969728.1	770	G	1855	0	0	0	1	0.000539084			FJ969728.1	770	G	1033	0	0	0	0	0			FJ969728.1	770	G	919	0	0	0	1	0			FJ969728.1	770	G	1017	2	0	0	0	0.00196657			FJ969728.1	770	G	867	0	0
FJ969728.1	771	C	1751	0	2	0	0	0.0011422			FJ969728.1	771	C	990	0	3	0	0	0			FJ969728.1	771	C	881	1	1	0	0	0			FJ969728.1	771	C	975	0	0	0	0	0			FJ969728.1	771	C	839	0	2
FJ969728.1	772	A	1711	0	1	9	1	0.00642899			FJ969728.1	772	A	949	0	0	3	0	0			FJ969728.1	772	A	851	0	2	1	0	0			FJ969728.1	772	A	945	0	2	0	0	0			FJ969728.1	772	A	819	0	1
FJ969728.1	773	G	1652	0	0	0	1	0.000605327			FJ969728.1	773	G	941	1	0	0	0	0			FJ969728.1	773	G	815	1	1	0	0	0			FJ969728.1	773	G	925	0	0	0	0	0			FJ969728.1	773	G	794	0	1
FJ969728.1	774	A	1474	0	1	2	0	0.00203528			FJ969728.1	774	A	818	0	0	2	0	0			FJ969728.1	774	A	726	0	0	4	0	0			FJ969728.1	774	A	800	0	1	2	0	0			FJ969728.1	774	A	734	0	0
FJ969728.1	775	C	1568	0	2	0	0	0.00127551			FJ969728.1	775	C	882	1	0	1	0	0			FJ969728.1	775	C	814	0	0	0	0	0			FJ969728.1	775	C	880	1	5	0	0	0			FJ969728.1	775	C	774	0	1
FJ969728.1	776	T	1308	2	0	0	5	0.00535168			FJ969728.1	776	T	750	0	0	0	1	0			FJ969728.1	776	T	697	0	0	0	2	0			FJ969728.1	776	T	744	0	0	0	4	0			FJ969728.1	776	T	655	0	0
FJ969728.1	777	C	1388	1	1	0	0	0.00144092			FJ969728.1	777	C	778	0	1	0	0	0			FJ969728.1	777	C	752	0	0	0	0	0			FJ969728.1	777	C	809	0	2	0	0	0			FJ969728.1	777	C	708	0	1
FJ969728.1	778	C	1306	1	0	1	0	0.00153139			FJ969728.1	778	C	750	0	0	0	0	0			FJ969728.1	778	C	717	0	2	0	0	0			FJ969728.1	778	C	755	0	0	0	0	0			FJ969728.1	778	C	666	3	0
FJ969728.1	779	T	1286	1	0	0	0	0.000777605			FJ969728.1	779	T	740	1	0	0	5	0			FJ969728.1	779	T	702	0	0	1	1	0			FJ969728.1	779	T	742	0	0	0	4	0			FJ969728.1	779	T	664	0	0
FJ969728.1	780	A	1247	0	0	0	0	0			FJ969728.1	780	A	704	0	1	2	0	0			FJ969728.1	780	A	678	0	0	0	0	0			FJ969728.1	780	A	727	0	0	0	0	0			FJ969728.1	780	A	642	0	1
FJ969728.1	781	C	1042	1	0	1	0	0.00191939			FJ969728.1	781	C	560	0	0	0	0	0			FJ969728.1	781	C	567	0	0	0	0	0			FJ969728.1	781	C	571	0	0	0	0	0			FJ969728.1	781	C	555	0	0
FJ969728.1	782	T	1025	0	0	1	1	0.00195122			FJ969728.1	782	T	554	0	0	0	0	0			FJ969728.1	782	T	552	0	0	0	1	0			FJ969728.1	782	T	553	1	0	0	3	0			FJ969728.1	782	T	542	0	0
FJ969728.1	783	G	972	0	0	0	0	0			FJ969728.1	783	G	517	0	0	0	0	0			FJ969728.1	783	G	513	0	0	0	0	0			FJ969728.1	783	G	519	0	0	0	0	0			FJ969728.1	783	G	512	0	0
FJ969728.1	784	C	821	0	1	0	0	0			FJ969728.1	784	C	438	0	0	0	0	0			FJ969728.1	784	C	409	0	0	0	0	0			FJ969728.1	784	C	432	0	1	0	0	0			FJ969728.1	784	C	434	0	0
FJ969728.1	785	T	776	0	0	0	0	0			FJ969728.1	785	T	414	0	0	0	2	0			FJ969728.1	785	T	376	1	0	0	0	0			FJ969728.1	785	T	411	0	0	0	0	0			FJ969728.1	785	T	402	0	0
FJ969728.1	786	G	759	1	0	0	0	0			FJ969728.1	786	G	383	0	0	0	0	0			FJ969728.1	786	G	360	0	0	0	0	0			FJ969728.1	786	G	393	0	1	0	0	0			FJ969728.1	786	G	369	0	0
FJ969728.1	787	T	640	0	0	1	3	0			FJ969728.1	787	T	344	0	0	0	1	0			FJ969728.1	787	T	305	0	0	0	0	0			FJ969728.1	787	T	347	0	0	1	1	0			FJ969728.1	787	T	315	0	0
FJ969728.1	788	C	682	0	2	0	0	0			FJ969728.1	788	C	345	0	0	0	0	0			FJ969728.1	788	C	314	0	0	0	0	0			FJ969728.1	788	C	340	0	1	0	0	0			FJ969728.1	788	C	325	0	0
FJ969728.1	789	T	674	0	0	0	1	0			FJ969728.1	789	T	335	0	0	0	1	0			FJ969728.1	789	T	304	0	0	0	2	0			FJ969728.1	789	T	342	0	0	0	1	0			FJ969728.1	789	T	317	0	0
FJ969728.1	790	A	661	0	1	0	0	0			FJ969728.1	790	A	328	0	0	1	0	0			FJ969728.1	790	A	297	0	0	2	0	0			FJ969728.1	790	A	336	0	0	1	0	0			FJ969728.1	790	A	313	0	0
FJ969728.1	791	A	609	0	0	3	0	0			FJ969728.1	791	A	284	0	0	0	0	0			FJ969728.1	791	A	269	0	0	2	0	0			FJ969728.1	791	A	296	0	0	1	0	0			FJ969728.1	791	A	276	0	0
FJ969728.1	792	C	628	1	2	0	0	0			FJ969728.1	792	C	306	0	0	0	0	0			FJ969728.1	792	C	284	0	0	0	0	0			FJ969728.1	792	C	308	1	2	0	0	0			FJ969728.1	792	C	290	0	0
FJ969728.1	793	G	627	0	0	0	0	0			FJ969728.1	793	G	295	1	0	0	0	0			FJ969728.1	793	G	285	0	0	0	0	0			FJ969728.1	793	G	300	0	0	0	0	0			FJ969728.1	793	G	284	0	0
FJ969728.1	794	G	610	0	0	0	0	0			FJ969728.1	794	G	297	2	0	0	0	0			FJ969728.1	794	G	273	0	1	0	0	0			FJ969728.1	794	G	280	0	0	0	0	0			FJ969728.1	794	G	279	0	0
FJ969728.1	795	G	597	1	0	0	0	0			FJ969728.1	795	G	281	0	0	0	0	0			FJ969728.1	795	G	267	0	0	0	0	0			FJ969728.1	795	G	284	3	0	0	0	0			FJ969728.1	795	G	271	0	0
FJ969728.1	796	G	590	0	0	0	0	0			FJ969728.1	796	G	291	0	0	0	0	0			FJ969728.1	796	G	261	0	0	0	0	0			FJ969728.1	796	G	282	1	0	0	0	0			FJ969728.1	796	G	260	0	0
FJ969728.1	797	G	574	0	0	0	0	0			FJ969728.1	797	G	275	0	0	0	0	0			FJ969728.1	797	G	250	1	0	0	0	0			FJ969728.1	797	G	278	0	0	0	1	0			FJ969728.1	797	G	261	0	0
FJ969728.1	798	A	502	0	0	1	1	0			FJ969728.1	798	A	219	0	0	0	0	0			FJ969728.1	798	A	210	0	0	0	0	0			FJ969728.1	798	A	231	0	0	0	0	0			FJ969728.1	798	A	212	0	0
FJ969728.1	799	G	499	0	0	0	0	0			FJ969728.1	799	G	203	0	0	0	0	0			FJ969728.1	799	G	196	0	0	0	0	0			FJ969728.1	799	G	218	0	0	0	0	0			FJ969728.1	799	G	210	0	0
FJ969728.1	800	G	448	0	0	0	0	0			FJ969728.1	800	G	168	0	0	0	0	0			FJ969728.1	800	G	173	1	0	0	0	0			FJ969728.1	800	G	192	0	0	0	0	0			FJ969728.1	800	G	185	0	0
FJ969728.1	801	G	423	0	0	0	0	0			FJ969728.1	801	G	168	0	0	0	0	0			FJ969728.1	801	G	183	0	0	0	0	0			FJ969728.1	801	G	194	0	0	0	0	0			FJ969728.1	801	G	190	0	0
FJ969728.1	802	T	352	0	0	0	0	0			FJ969728.1	802	T	143	0	0	0	1	0			FJ969728.1	802	T	139	0	0	0	2	0			FJ969728.1	802	T	166	0	0	0	0	0			FJ969728.1	802	T	160	0	0
FJ969728.1	803	A	352	0	0	1	0	0			FJ969728.1	803	A	155	0	0	0	0	0			FJ969728.1	803	A	153	0	0	0	0	0			FJ969728.1	803	A	167	0	0	0	0	0			FJ969728.1	803	A	157	0	0
FJ969728.1	804	T	316	0	0	0	0	0			FJ969728.1	804	T	144	0	0	0	2	0			FJ969728.1	804	T	135	0	0	0	1	0			FJ969728.1	804	T	153	0	0	0	1	0			FJ969728.1	804	T	143	0	0
FJ969728.1	805	G	299	0	0	0	0	0			FJ969728.1	805	G	134	0	0	0	0	0			FJ969728.1	805	G	135	0	0	0	0	0			FJ969728.1	805	G	133	0	0	0	0	0			FJ969728.1	805	G	130	0	1
FJ969728.1	806	C	268	0	0	0	0	0			FJ969728.1	806	C	132	0	3	0	0	0			FJ969728.1	806	C	126	0	0	0	0	0			FJ969728.1	806	C	129	0	0	0	0	0			FJ969728.1	806	C	123	0	0
FJ969728.1	807	G	263	0	0	0	0	0			FJ969728.1	807	G	130	2	0	0	0	0			FJ969728.1	807	G	119	0	0	0	0	0			FJ969728.1	807	G	129	0	0	0	0	0			FJ969728.1	807	G	120	0	0
FJ969728.1	808	G	233	0	0	0	0	0			FJ969728.1	808	G	110	0	0	0	0	0			FJ969728.1	808	G	109	0	0	0	0	0			FJ969728.1	808	G	114	0	0	0	0	0			FJ969728.1	808	G	106	0	0
FJ969728.1	809	C	219	0	1	0	0	0			FJ969728.1	809	C	103	0	0	0	0	0			FJ969728.1	809	C	105	0	0	0	0	0			FJ969728.1	809	C	117	0	1	0	0	0			FJ969728.1	809	C	104	0	0
FJ969728.1	810	G	188	0	0	0	0	0			FJ969728.1	810	G	100	0	0	0	0	0			FJ969728.1	810	G	88	0	0	0	0	0			FJ969728.1	810	G	98	0	0	0	0	0			FJ969728.1	810	G	90	0	0
FJ969728.1	811	C	121	0	0	0	0	0			FJ969728.1	811	C	66	0	0	0	0	0			FJ969728.1	811	C	64	0	0	0	0	0			FJ969728.1	811	C	68	0	0	0	0	0			FJ969728.1	811	C	58	0	0
FJ969728.1	812	T	96	0	0	0	0	0			FJ969728.1	812	T	58	0	0	0	0	0			FJ969728.1	812	T	54	0	0	0	0	0			FJ969728.1	812	T	51	0	0	0	0	0			FJ969728.1	812	T	48	0	0
FJ969728.1	813	A	85	0	0	0	0	0			FJ969728.1	813	A	45	0	0	0	0	0			FJ969728.1	813	A	52	0	0	0	0	0			FJ969728.1	813	A	44	0	0	0	0	0			FJ969728.1	813	A	43	0	0
FJ969728.1	814	C	75	0	0	0	0	0			FJ969728.1	814	C	41	0	0	0	0	0			FJ969728.1	814	C	50	0	0	0	0	0			FJ969728.1	814	C	36	0	0	0	0	0			FJ969728.1	814	C	35	0	0
FJ969728.1	815	A	60	0	0	0	0	0			FJ969728.1	815	A	35	0	0	0	0	0			FJ969728.1	815	A	41	0	0	0	0	0			FJ969728.1	815	A	28	0	0	0	0	0			FJ969728.1	815	A	27	0	0
FJ969728.1	816	C	48	0	0	0	0	0			FJ969728.1	816	C	29	0	0	0	0	0			FJ969728.1	816	C	42	0	0	0	0	0			FJ969728.1	816	C	24	0	0	0	0	0			FJ969728.1	816	C	25	0	0
FJ969728.1	817	A	38	0	0	0	0	0			FJ969728.1	817	A	25	0	0	0	0	0			FJ969728.1	817	A	34	0	0	0	0	0			FJ969728.1	817	A	22	0	0	0	0	0			FJ969728.1	817	A	21	0	0
FJ969728.1	818	C	24	0	0	0	0	0			FJ969728.1	818	C	10	0	0	0	0	0			FJ969728.1	818	C	18	0	0	0	0	0			FJ969728.1	818	C	9	0	0	0	0	0			FJ969728.1	818	C	8	0	0
FJ969728.1	819	T	14	0	0	0	0	0			FJ969728.1	819	T	8	0	0	0	0	0			FJ969728.1	819	T	10	0	0	0	0	0			FJ969728.1	819	T	2	0	0	0	0	0			FJ969728.1	819	T	1	0	0
FJ969728.1	820	T	10	0	0	0	0	0			FJ969728.1	820	T	5	0	0	0	0	0			FJ969728.1	820	T	6	0	0	0	0	0			FJ969728.1	820	T	1	0	0	0	0	0			FJ969728.1	820	G	0	0	0
FJ969728.1	821	A	9	0	0	0	0	0			FJ969728.1	821	A	4	0	0	0	0	0			FJ969728.1	821	A	4	0	0	0	0	0			FJ969728.1	821	T	0	0	0	0	0	0			FJ969728.1	821	T	0	0	0
FJ969728.1	822	C	0	0	0	0	0	0			FJ969728.1	822	C	0	0	0	0	0	0			FJ969728.1	822	C	1	0	0	0	0	0			FJ969728.1	822	T	0	0	0	0	0	0			FJ969728.1	822	T	0	0	0
FJ969727.1	1	G	7	0	0	0	0	0			FJ969727.1	1	G	1	0	0	0	0	0			FJ969727.1	1	G	4	0	0	0	0	0			FJ969727.1	1	G	4	0	0	0	0	0			FJ969727.1	1	G	4	0	0
FJ969727.1	2	T	780	0	0	0	0	0			FJ969727.1	2	T	480	0	0	0	0	0			FJ969727.1	2	T	336	0	0	0	0	0			FJ969727.1	2	T	472	0	0	0	0	0			FJ969727.1	2	T	330	0	0
FJ969727.1	3	T	1314	0	0	0	0	0			FJ969727.1	3	T	794	0	0	0	0	0			FJ969727.1	3	T	629	0	0	0	0	0			FJ969727.1	3	T	783	0	0	0	0	0			FJ969727.1	3	T	556	0	0
FJ969727.1	4	A	1547	0	0	0	0	0			FJ969727.1	4	A	969	0	0	0	0	0			FJ969727.1	4	A	800	0	0	0	0	0			FJ969727.1	4	A	981	0	0	0	0	0			FJ969727.1	4	A	735	0	0
FJ969727.1	5	A	2251	0	1	2	0	0.00133274			FJ969727.1	5	A	1486	0	0	0	0	0			FJ969727.1	5	A	1276	0	0	1	1	0.0015674			FJ969727.1	5	A	1512	0	0	1	0	0.000661376			FJ969727.1	5	A	1126	0	0
FJ969727.1	6	A	4616	0	0	4	0	0.000866551			FJ969727.1	6	A	3124	0	0	4	0	0.00128041			FJ969727.1	6	A	2714	0	0	2	0	0.00073692			FJ969727.1	6	A	3353	0	0	0	0	0			FJ969727.1	6	A	2365	0	0
FJ969727.1	7	A	7354	0	0	2	0	0.000271961			FJ969727.1	7	A	5261	0	1	0	0	0.000190078			FJ969727.1	7	A	4386	0	0	1	0	0.000227998			FJ969727.1	7	A	5398	0	1	2	0	0.000555761			FJ969727.1	7	A	3760	0	0
FJ969727.1	8	A	11654	0	0	6	0	0.000514845			FJ969727.1	8	A	8184	0	0	4	0	0.000488759			FJ969727.1	8	A	6777	0	0	1	0	0.000147558			FJ969727.1	8	A	8436	0	1	1	0	0.000237079			FJ969727.1	8	A	5807	0	1
FJ969727.1	9	A	14902	0	0	4	0	0.00026842			FJ969727.1	9	A	10518	0	1	2	0	0.000285225			FJ969727.1	9	A	8573	0	1	2	1	0.000466581			FJ969727.1	9	A	10744	0	0	2	0	0.00018615			FJ969727.1	9	A	7374	0	0
FJ969727.1	10	T	17812	0	0	2	19	0.00117898			FJ969727.1	10	T	12532	1	0	0	5	0.000478774			FJ969727.1	10	T	10181	0	0	3	5	0.000785777			FJ969727.1	10	T	12506	0	0	2	13	0.00119942			FJ969727.1	10	T	8619	0	0
FJ969727.1	11	C	21470	2	6	1	0	0.00041919			FJ969727.1	11	C	15028	5	6	2	0	0.000865052			FJ969727.1	11	C	12079	4	2	2	0	0.000662306			FJ969727.1	11	C	15055	4	5	2	0	0.000730654			FJ969727.1	11	C	10287	2	5
FJ969727.1	12	G	22470	15	2	0	1	0.000801068			FJ969727.1	12	G	15722	12	1	0	4	0.00108129			FJ969727.1	12	G	12542	5	2	0	2	0.000717589			FJ969727.1	12	G	15581	9	0	0	2	0.000705988			FJ969727.1	12	G	10670	4	3
FJ969727.1	13	C	23281	4	6	7	0	0.000730209			FJ969727.1	13	C	16321	1	5	3	0	0.000551437			FJ969727.1	13	C	12989	0	10	2	0	0.000923859			FJ969727.1	13	C	16024	1	10	2	0	0.000811283			FJ969727.1	13	C	11000	1	8
FJ969727.1	14	A	27166	0	12	52	2	0.00242951			FJ969727.1	14	A	19362	0	8	39	0	0.00242744			FJ969727.1	14	A	15069	0	7	35	2	0.0029199			FJ969727.1	14	A	18489	0	10	42	2	0.00292066			FJ969727.1	14	A	12815	0	5
FJ969727.1	15	T	27822	14	0	12	72	0.00352239			FJ969727.1	15	T	19837	6	0	4	65	0.00378081			FJ969727.1	15	T	15402	4	0	6	52	0.00402545			FJ969727.1	15	T	18898	9	0	15	49	0.00386284			FJ969727.1	15	T	13069	1	0
FJ969727.1	16	A	33553	0	4	29	4	0.00110273			FJ969727.1	16	A	24614	0	7	39	0	0.00186886			FJ969727.1	16	A	18778	0	5	19	0	0.00127809			FJ969727.1	16	A	23100	0	2	19	1	0.000952381			FJ969727.1	16	A	15895	0	2
FJ969727.1	17	T	34282	13	0	10	64	0.00253777			FJ969727.1	17	T	25181	10	0	9	43	0.00246217			FJ969727.1	17	T	19258	15	0	11	41	0.00347907			FJ969727.1	17	T	23530	3	0	12	40	0.00233744			FJ969727.1	17	T	16226	12	0
FJ969727.1	18	G	38449	23	4	0	9	0.000936305			FJ969727.1	18	G	28621	14	6	0	3	0.000803606			FJ969727.1	18	G	21509	10	1	0	3	0.00065089			FJ969727.1	18	G	26335	3	4	0	6	0.00049364			FJ969727.1	18	G	18201	6	0
FJ969727.1	19	T	43351	27	0	9	113	0.00343706			FJ969727.1	19	T	32580	15	0	10	67	0.00282382			FJ969727.1	19	T	24056	22	0	9	52	0.00345028			FJ969727.1	19	T	29728	28	0	7	65	0.00336383			FJ969727.1	19	T	20509	22	0
FJ969727.1	20	C	44970	11	22	7	0	0.000889482			FJ969727.1	20	C	33857	6	27	11	0	0.00129958			FJ969727.1	20	C	25022	7	15	6	0	0.00111902			FJ969727.1	20	C	30783	10	14	2	0	0.000844622			FJ969727.1	20	C	21251	5	18
FJ969727.1	21	A	44316	0	29	155	5	0.00426483			FJ969727.1	21	A	33459	0	13	87	5	0.00313817			FJ969727.1	21	A	24740	0	14	65	3	0.00331447			FJ969727.1	21	A	30209	0	19	72	1	0.00304545			FJ969727.1	21	A	20908	0	11
FJ969727.1	22	G	45805	25	11	0	4	0.000873267			FJ969727.1	22	G	34464	18	12	0	5	0.00101555			FJ969727.1	22	G	25480	25	17	0	2	0.00172684			FJ969727.1	22	G	31072	13	13	0	2	0.000901133			FJ969727.1	22	G	21549	9	7
FJ969727.1	23	C	57406	8	27	3	0	0.000661952			FJ969727.1	23	C	43498	13	28	4	0	0.00103453			FJ969727.1	23	C	31929	4	27	9	0	0.00125278			FJ969727.1	23	C	38778	7	18	11	0	0.000928361			FJ969727.1	23	C	26873	10	14
FJ969727.1	24	T	60700	24	0	19	113	0.00257002			FJ969727.1	24	T	45843	15	0	6	130	0.00329385			FJ969727.1	24	T	33780	10	0	7	89	0.00313795			FJ969727.1	24	T	40631	14	0	9	122	0.0035687			FJ969727.1	24	T	28210	14	0
FJ969727.1	25	G	60904	21	7	0	3	0.000508998			FJ969727.1	25	G	45983	25	9	0	3	0.000804645			FJ969727.1	25	G	33832	13	4	0	1	0.000532041			FJ969727.1	25	G	40422	20	4	0	0	0.000593736			FJ969727.1	25	G	28184	11	7
FJ969727.1	26	C	65065	23	58	20	0	0.00155229			FJ969727.1	26	C	49025	7	48	12	0	0.00136665			FJ969727.1	26	C	36103	9	33	14	0	0.00155112			FJ969727.1	26	C	43223	12	35	8	0	0.00127247			FJ969727.1	26	C	30079	17	30
FJ969727.1	27	G	68328	36	17	0	8	0.000892753			FJ969727.1	27	G	51477	29	62	0	13	0.00202032			FJ969727.1	27	G	37683	23	49	0	31	0.00273333			FJ969727.1	27	G	44946	27	61	0	25	0.00251413			FJ969727.1	27	G	31445	25	43
FJ969727.1	28	A	64186	0	23	170	27	0.00342754			FJ969727.1	28	A	48481	0	19	133	15	0.00344465			FJ969727.1	28	A	35461	0	33	83	16	0.0037224			FJ969727.1	28	A	42343	0	23	113	20	0.0036842			FJ969727.1	28	A	29519	0	10
FJ969727.1	29	T	71718	23	0	23	138	0.0025656			FJ969727.1	29	T	54055	23	0	16	147	0.00344094			FJ969727.1	29	T	39575	15	0	6	101	0.00308275			FJ969727.1	29	T	47288	23	0	8	125	0.00329893			FJ969727.1	29	T	32914	21	0
FJ969727.1	30	G	80551	58	14	0	3	0.000931087			FJ969727.1	30	G	60407	45	28	0	5	0.00129124			FJ969727.1	30	G	44230	30	15	0	1	0.00104002			FJ969727.1	30	G	53018	25	30	0	4	0.00111283			FJ969727.1	30	G	36909	28	16
FJ969727.1	31	C	84310	21	48	12	0	0.00096074			FJ969727.1	31	C	63091	11	31	14	0	0.000887607			FJ969727.1	31	C	46137	12	24	12	0	0.00104038			FJ969727.1	31	C	55086	19	26	8	0	0.000962132			FJ969727.1	31	C	38531	9	16
FJ969727.1	32	T	90265	17	0	13	198	0.0025259			FJ969727.1	32	T	67560	13	0	18	128	0.00235346			FJ969727.1	32	T	49205	9	0	8	117	0.0027233			FJ969727.1	32	T	58514	15	0	13	153	0.00309328			FJ969727.1	32	T	41015	14	0
FJ969727.1	33	T	93030	41	0	14	200	0.00274105			FJ969727.1	33	T	69670	32	0	17	186	0.00337304			FJ969727.1	33	T	50807	31	0	13	167	0.00415297			FJ969727.1	33	T	60366	33	0	13	214	0.00430706			FJ969727.1	33	T	42291	23	0
FJ969727.1	34	C	94749	28	52	14	0	0.000992095			FJ969727.1	34	C	70962	37	51	13	0	0.0014233			FJ969727.1	34	C	51818	21	45	11	0	0.00148597			FJ969727.1	34	C	61467	25	42	11	0	0.00126897			FJ969727.1	34	C	43160	16	36
FJ969727.1	35	T	94944	71	0	35	268	0.00393916			FJ969727.1	35	T	71109	61	0	15	195	0.00381105			FJ969727.1	35	T	51986	50	0	16	145	0.00405879			FJ969727.1	35	T	61518	62	0	14	169	0.00398257			FJ969727.1	35	T	43283	43	0
FJ969727.1	36	T	96082	28	0	25	258	0.00323682			FJ969727.1	36	T	71996	24	0	13	246	0.00393077			FJ969727.1	36	T	52648	24	0	12	219	0.00484349			FJ969727.1	36	T	62182	29	0	11	230	0.00434209			FJ969727.1	36	T	43771	19	0
FJ969727.1	37	G	97195	81	22	0	24	0.00130665			FJ969727.1	37	G	72869	72	19	0	19	0.00150956			FJ969727.1	37	G	53373	49	13	0	19	0.00151762			FJ969727.1	37	G	62640	55	19	0	15	0.00142082			FJ969727.1	37	G	44244	37	17
FJ969727.1	38	C	102900	28	88	29	0	0.00140914			FJ969727.1	38	C	77537	13	72	19	0	0.0013413			FJ969727.1	38	C	56844	12	53	19	0	0.00147773			FJ969727.1	38	C	66464	20	66	15	0	0.00151962			FJ969727.1	38	C	47073	11	50
FJ969727.1	39	A	90820	0	48	320	22	0.00429421			FJ969727.1	39	A	69021	0	35	219	23	0.00401327			FJ969727.1	39	A	51830	0	29	176	15	0.00424465			FJ969727.1	39	A	58440	0	30	204	26	0.00444901			FJ969727.1	39	A	41480	0	27
FJ969727.1	40	C	117084	24	72	31	0	0.00108469			FJ969727.1	40	C	89255	21	54	30	0	0.0011764			FJ969727.1	40	C	65093	15	37	25	0	0.00118292			FJ969727.1	40	C	75103	22	46	20	0	0.00117172			FJ969727.1	40	C	53702	10	45
FJ969727.1	41	C	131714	64	85	23	0	0.00130586			FJ969727.1	41	C	102326	53	60	26	0	0.0013584			FJ969727.1	41	C	73809	26	37	12	0	0.00101614			FJ969727.1	41	C	85437	44	46	20	0	0.0012875			FJ969727.1	41	C	61184	32	34
FJ969727.1	42	C	139458	49	115	32	0	0.00140544			FJ969727.1	42	C	109217	39	81	22	0	0.00130016			FJ969727.1	42	C	78138	35	82	14	0	0.00167652			FJ969727.1	42	C	91778	28	85	22	0	0.00147094			FJ969727.1	42	C	65106	33	44
FJ969727.1	43	G	136633	129	38	0	249	0.00304465			FJ969727.1	43	G	106757	97	23	0	143	0.00246354			FJ969727.1	43	G	76313	65	29	0	114	0.00272562			FJ969727.1	43	G	89051	67	30	0	119	0.00242558			FJ969727.1	43	G	63476	44	27
FJ969727.1	44	G	138805	85	4	0	7	0.000691618			FJ969727.1	44	G	108795	58	32	0	14	0.000955926			FJ969727.1	44	G	77587	51	12	0	8	0.000915102			FJ969727.1	44	G	90317	48	18	0	9	0.000830408			FJ969727.1	44	G	64316	29	19
FJ969727.1	45	T	158249	47	0	31	355	0.00273619			FJ969727.1	45	T	127564	49	0	30	406	0.00380201			FJ969727.1	45	T	88589	35	0	18	306	0.00405242			FJ969727.1	45	T	105319	51	0	18	340	0.00388344			FJ969727.1	45	T	73405	41	0
FJ969727.1	46	G	164495	74	17	0	10	0.000614			FJ969727.1	46	G	133217	58	16	0	26	0.000750655			FJ969727.1	46	G	92342	39	15	0	17	0.000768881			FJ969727.1	46	G	109781	42	25	0	18	0.000774269			FJ969727.1	46	G	76315	52	10
FJ969727.1	47	A	151153	0	82	480	42	0.00399595			FJ969727.1	47	A	123272	0	59	352	29	0.00356934			FJ969727.1	47	A	84493	0	38	276	22	0.00397666			FJ969727.1	47	A	101339	0	60	303	39	0.00396688			FJ969727.1	47	A	70342	0	42
FJ969727.1	48	C	170797	30	154	40	0	0.0013115			FJ969727.1	48	C	139281	25	116	48	0	0.00135697			FJ969727.1	48	C	95885	24	77	37	0	0.00143922			FJ969727.1	48	C	114690	27	96	26	0	0.00129915			FJ969727.1	48	C	79609	6	74
FJ969727.1	49	G	175489	193	16	0	25	0.00133342			FJ969727.1	49	G	143757	174	34	0	17	0.00156514			FJ969727.1	49	G	98599	131	15	0	10	0.00158217			FJ969727.1	49	G	117958	150	33	0	22	0.00173791			FJ969727.1	49	G	81631	99	27
FJ969727.1	50	T	175692	125	0	57	409	0.00336384			FJ969727.1	50	T	144335	82	0	37	379	0.00345031			FJ969727.1	50	T	98843	77	0	34	266	0.00381413			FJ969727.1	50	T	118620	108	0	36	344	0.00411398			FJ969727.1	50	T	81858	76	0
FJ969727.1	51	G	180397	141	45	0	19	0.00113638			FJ969727.1	51	G	148499	104	64	0	23	0.0012862			FJ969727.1	51	G	101432	64	46	0	20	0.00128165			FJ969727.1	51	G	121931	101	50	0	43	0.00159106			FJ969727.1	51	G	84282	62	22
FJ969727.1	52	A	180811	0	73	529	19	0.00343453			FJ969727.1	52	A	149654	0	54	437	19	0.00340786			FJ969727.1	52	A	101960	0	45	355	9	0.00401138			FJ969727.1	52	A	122660	0	42	409	14	0.00379097			FJ969727.1	52	A	84609	0	34
FJ969727.1	53	T	189729	102	0	51	483	0.00335215			FJ969727.1	53	T	156957	75	0	55	420	0.00350414			FJ969727.1	53	T	107190	64	0	27	279	0.00345181			FJ969727.1	53	T	128648	72	0	29	351	0.00351346			FJ969727.1	53	T	88888	49	0
FJ969727.1	54	C	199170	81	118	49	0	0.00124517			FJ969727.1	54	C	166308	48	119	47	0	0.00128677			FJ969727.1	54	C	113166	38	73	37	0	0.00130781			FJ969727.1	54	C	136501	46	105	31	0	0.00133332			FJ969727.1	54	C	94411	27	69
FJ969727.1	55	A	198194	0	104	486	30	0.00312825			FJ969727.1	55	A	166079	0	95	422	22	0.00324544			FJ969727.1	55	A	112730	0	71	296	15	0.00338863			FJ969727.1	55	A	136582	0	95	384	23	0.00367545			FJ969727.1	55	A	94433	0	70
FJ969727.1	56	A	192613	0	66	617	33	0.0037173			FJ969727.1	56	A	161625	0	49	532	22	0.00373086			FJ969727.1	56	A	109713	0	41	363	15	0.00381906			FJ969727.1	56	A	132513	0	44	381	20	0.00335816			FJ969727.1	56	A	91641	0	26
FJ969727.1	57	G	218663	88	47	0	19	0.00070428			FJ969727.1	57	G	182537	81	47	0	20	0.000810795			FJ969727.1	57	G	124465	47	39	0	21	0.000859679			FJ969727.1	57	G	150138	80	39	0	22	0.000939136			FJ969727.1	57	G	103732	50	33
FJ969727.1	58	C	241184	95	188	63	0	0.00143459			FJ969727.1	58	C	203503	68	193	48	0	0.00151841			FJ969727.1	58	C	137553	38	124	27	0	0.00137402			FJ969727.1	58	C	167524	67	151	47	0	0.00158186			FJ969727.1	58	C	114175	23	106
FJ969727.1	59	G	248101	1197	9664	0	92	0.0441473			FJ969727.1	59	G	208887	948	7662	0	104	0.0417163			FJ969727.1	59	G	141283	702	5352	0	97	0.0435367			FJ969727.1	59	G	170949	743	6580	0	86	0.0433404			FJ969727.1	59	G	116706	554	4449
FJ969727.1	60	T	247629	66	0	62	750	0.00354563			FJ969727.1	60	T	209173	89	0	51	643	0.00374331			FJ969727.1	60	T	141158	37	0	39	415	0.00347837			FJ969727.1	60	T	170584	45	0	44	514	0.00353492			FJ969727.1	60	T	116620	39	0
FJ969727.1	61	T	258926	163	0	47	692	0.00348362			FJ969727.1	61	T	219287	134	0	47	588	0.00350682			FJ969727.1	61	T	148014	93	0	40	409	0.00366182			FJ969727.1	61	T	179528	125	0	39	496	0.00367631			FJ969727.1	61	T	122439	102	0
FJ969727.1	62	C	262123	75	253	55	0	0.00146115			FJ969727.1	62	C	221996	60	259	59	0	0.00170273			FJ969727.1	62	C	149939	32	164	32	0	0.00152062			FJ969727.1	62	C	181429	60	215	37	0	0.00171968			FJ969727.1	62	C	124294	35	170
FJ969727.1	63	A	256509	0	70	986	28	0.00422597			FJ969727.1	63	A	217301	0	81	821	30	0.00428898			FJ969727.1	63	A	146642	0	48	552	15	0.00419389			FJ969727.1	63	A	177712	0	59	620	28	0.00397835			FJ969727.1	63	A	121720	0	42
FJ969727.1	64	T	287045	93	0	62	668	0.00286715			FJ969727.1	64	T	241036	79	0	68	667	0.00337709			FJ969727.1	64	T	163703	67	0	46	423	0.00327422			FJ969727.1	64	T	196884	72	0	49	528	0.00329636			FJ969727.1	64	T	135222	42	0
FJ969727.1	65	C	304499	171	338	66	0	0.00188835			FJ969727.1	65	C	256433	146	384	63	0	0.00231249			FJ969727.1	65	C	174280	93	264	34	0	0.00224352			FJ969727.1	65	C	209636	117	278	57	0	0.00215612			FJ969727.1	65	C	144068	75	191
FJ969727.1	66	C	307214	224	332	84	0	0.00208324			FJ969727.1	66	C	258469	163	276	86	0	0.00203119			FJ969727.1	66	C	175543	132	203	60	0	0.00225016			FJ969727.1	66	C	210756	173	241	44	0	0.00217313			FJ969727.1	66	C	145190	125	188
FJ969727.1	67	G	308498	241	160	0	40	0.00142951			FJ969727.1	67	G	259072	255	167	0	55	0.00184119			FJ969727.1	67	G	176256	159	129	0	57	0.00195738			FJ969727.1	67	G	211232	214	155	0	42	0.00194573			FJ969727.1	67	G	145658	125	117
FJ969727.1	68	A	317487	0	175	818	23	0.00320013			FJ969727.1	68	A	267684	0	166	595	30	0.00295498			FJ969727.1	68	A	181885	0	96	433	12	0.00297441			FJ969727.1	68	A	219102	0	131	486	18	0.00289819			FJ969727.1	68	A	150613	0	98
FJ969727.1	69	G	320394	222	81	0	29	0.00103622			FJ969727.1	69	G	269286	226	243	0	128	0.00221697			FJ969727.1	69	G	183151	122	225	0	94	0.00240785			FJ969727.1	69	G	219219	163	249	0	129	0.00246785			FJ969727.1	69	G	151722	107	145
FJ969727.1	70	G	344133	140	109	0	22	0.000787486			FJ969727.1	70	G	290945	130	207	0	152	0.00168073			FJ969727.1	70	G	197152	86	161	0	111	0.00181586			FJ969727.1	70	G	237095	85	176	0	179	0.0018558			FJ969727.1	70	G	163217	71	165
FJ969727.1	71	A	390256	0	226	941	37	0.00308515			FJ969727.1	71	A	331751	0	171	753	24	0.00285756			FJ969727.1	71	A	224457	0	118	490	17	0.0027845			FJ969727.1	71	A	271197	0	128	615	29	0.00284664			FJ969727.1	71	A	184813	0	92
FJ969727.1	72	G	400695	186	69	0	19	0.000683812			FJ969727.1	72	G	340216	133	65	0	18	0.000634891			FJ969727.1	72	G	230032	84	66	0	22	0.000747722			FJ969727.1	72	G	277009	118	72	0	26	0.000779758			FJ969727.1	72	G	188927	92	36
FJ969727.1	73	T	441961	164	0	85	764	0.00229206			FJ969727.1	73	T	376478	146	0	87	678	0.0024198			FJ969727.1	73	T	254497	116	0	63	486	0.002613			FJ969727.1	73	T	307105	168	0	51	498	0.00233471			FJ969727.1	73	T	208104	111	0
FJ969727.1	74	T	453881	246	0	77	686	0.00222305			FJ969727.1	74	T	386991	225	0	74	692	0.00256078			FJ969727.1	74	T	261915	134	0	54	421	0.00232518			FJ969727.1	74	T	317016	187	0	53	494	0.00231534			FJ969727.1	74	T	214962	152	0
FJ969727.1	75	A	454250	0	239	915	24	0.00259329			FJ969727.1	75	A	387860	0	197	893	15	0.00284897			FJ969727.1	75	A	263049	0	139	535	17	0.00262689			FJ969727.1	75	A	317366	0	192	592	11	0.00250499			FJ969727.1	75	A	215510	0	137
FJ969727.1	76	A	459510	0	231	1321	53	0.00349285			FJ969727.1	76	A	392219	0	223	1112	44	0.00351589			FJ969727.1	76	A	266342	0	137	770	32	0.00352554			FJ969727.1	76	A	322427	0	169	913	38	0.00347365			FJ969727.1	76	A	218222	0	131
FJ969727.1	77	A	467195	0	173	1461	72	0.00365158			FJ969727.1	77	A	399014	0	147	1365	62	0.00394472			FJ969727.1	77	A	272894	0	102	862	49	0.00371206			FJ969727.1	77	A	329872	0	120	981	49	0.0034862			FJ969727.1	77	A	223658	0	113
FJ969727.1	78	A	491771	0	189	1413	214	0.00369278			FJ969727.1	78	A	419795	0	141	1287	201	0.00388047			FJ969727.1	78	A	288166	0	93	821	145	0.00367497			FJ969727.1	78	A	348865	0	145	980	135	0.00361171			FJ969727.1	78	A	236145	0	104
FJ969727.1	79	C	517179	156	280	137	0	0.00110793			FJ969727.1	79	C	441990	110	242	103	0	0.00102944			FJ969727.1	79	C	304387	85	155	75	0	0.00103487			FJ969727.1	79	C	368549	108	238	94	0	0.00119387			FJ969727.1	79	C	249176	74	156
FJ969727.1	80	A	543516	0	382	1447	65	0.00348472			FJ969727.1	80	A	466445	0	316	1247	53	0.0034645			FJ969727.1	80	A	320470	0	223	884	25	0.00353231			FJ969727.1	80	A	389947	0	283	1005	48	0.00342611			FJ969727.1	80	A	262182	0	209
FJ969727.1	81	G	542889	247	129	0	88	0.000854687			FJ969727.1	81	G	465130	214	445	0	127	0.00168985			FJ969727.1	81	G	319373	150	321	0	98	0.00178162			FJ969727.1	81	G	388036	197	431	0	129	0.00195085			FJ969727.1	81	G	261313	156	278
FJ969727.1	82	A	568639	0	299	1616	60	0.00347321			FJ969727.1	82	A	490594	0	281	1364	51	0.00345703			FJ969727.1	82	A	337057	0	200	885	38	0.00333178			FJ969727.1	82	A	409428	0	209	1108	40	0.00331438			FJ969727.1	82	A	274082	0	159
FJ969727.1	83	G	590926	290	151	0	51	0.000832592			FJ969727.1	83	G	509859	297	401	0	137	0.00163771			FJ969727.1	83	G	349857	188	225	0	88	0.00143201			FJ969727.1	83	G	424872	203	294	0	129	0.00147338			FJ969727.1	83	G	284730	160	194
FJ969727.1	84	A	584600	0	237	1711	140	0.00357167			FJ969727.1	84	A	505878	0	225	1409	98	0.00342375			FJ969727.1	84	A	347007	0	155	945	81	0.00340339			FJ969727.1	84	A	420037	0	215	1146	99	0.00347588			FJ969727.1	84	A	280104	0	134
FJ969727.1	85	C	646044	164	372	147	0	0.0010572			FJ969727.1	85	C	559372	89	340	111	0	0.000965368			FJ969727.1	85	C	384179	63	247	95	0	0.0010542			FJ969727.1	85	C	466040	97	287	110	0	0.00105999			FJ969727.1	85	C	310719	49	228
FJ969727.1	86	A	674522	0	491	2044	90	0.00389164			FJ969727.1	86	A	585188	0	430	1771	84	0.00390473			FJ969727.1	86	A	401403	0	325	1132	71	0.00380665			FJ969727.1	86	A	488032	0	366	1404	54	0.00373746			FJ969727.1	86	A	324158	0	260
FJ969727.1	87	G	672822	316	154	0	55	0.000780296			FJ969727.1	87	G	582847	297	799	0	90	0.00203484			FJ969727.1	87	G	399721	185	551	0	59	0.00198889			FJ969727.1	87	G	484898	295	767	0	84	0.00236338			FJ969727.1	87	G	322319	197	438
FJ969727.1	88	A	676907	0	273	1608	103	0.00293098			FJ969727.1	88	A	586126	0	245	1511	88	0.00314608			FJ969727.1	88	A	402212	0	144	983	62	0.00295615			FJ969727.1	88	A	487206	0	167	1220	80	0.00301105			FJ969727.1	88	A	323671	0	119
FJ969727.1	89	T	737299	228	0	182	1628	0.00276414			FJ969727.1	89	T	637824	248	0	145	1940	0.00365775			FJ969727.1	89	T	437745	178	0	135	1388	0.00388582			FJ969727.1	89	T	532168	203	0	140	1533	0.0035252			FJ969727.1	89	T	353022	132	0
FJ969727.1	90	C	747791	590	510	211	0	0.00175316			FJ969727.1	90	C	644036	419	680	214	0	0.00203871			FJ969727.1	90	C	443605	294	455	151	0	0.00202883			FJ969727.1	90	C	536403	394	536	154	0	0.00202087			FJ969727.1	90	C	357673	273	351
FJ969727.1	91	C	763637	577	559	209	0	0.00176131			FJ969727.1	91	C	658186	470	585	165	0	0.00185358			FJ969727.1	91	C	453454	373	319	108	0	0.00176424			FJ969727.1	91	C	549455	498	453	151	0	0.00200562			FJ969727.1	91	C	365779	291	277
FJ969727.1	92	A	773944	0	384	2585	104	0.00397057			FJ969727.1	92	A	668169	0	333	2255	102	0.00402593			FJ969727.1	92	A	460422	0	229	1547	84	0.00403977			FJ969727.1	92	A	558816	0	282	1809	95	0.00391184			FJ969727.1	92	A	371328	0	205
FJ969727.1	93	A	768710	0	388	1857	54	0.00299072			FJ969727.1	93	A	663646	0	306	1656	56	0.00304078			FJ969727.1	93	A	457199	0	233	1221	42	0.0032721			FJ969727.1	93	A	554045	0	297	1416	41	0.00316581			FJ969727.1	93	A	369218	0	217
FJ969727.1	94	A	790871	0	251	1778	64	0.00264645			FJ969727.1	94	A	681164	0	210	1551	42	0.00264694			FJ969727.1	94	A	471837	0	160	1117	29	0.00276791			FJ969727.1	94	A	572531	0	196	1252	34	0.00258851			FJ969727.1	94	A	381301	0	139
FJ969727.1	95	T	799816	337	0	235	1538	0.00263811			FJ969727.1	95	T	687055	393	0	230	1339	0.00285567			FJ969727.1	95	T	476927	279	0	143	905	0.0027824			FJ969727.1	95	T	578134	361	0	168	1116	0.00284536			FJ969727.1	95	T	385086	240	0
FJ969727.1	96	T	813761	272	0	153	1074	0.00184206			FJ969727.1	96	T	698801	236	0	157	1130	0.00217945			FJ969727.1	96	T	486446	165	0	108	790	0.00218524			FJ969727.1	96	T	589787	235	0	98	864	0.00202955			FJ969727.1	96	T	392399	155	0
FJ969727.1	97	A	778464	0	184	1298	49	0.00196669			FJ969727.1	97	A	670005	0	154	1124	28	0.00194924			FJ969727.1	97	A	467237	0	112	753	19	0.00189197			FJ969727.1	97	A	561617	0	162	898	27	0.00193548			FJ969727.1	97	A	376672	0	143
FJ969727.1	98	A	821444	0	264	1657	55	0.00240552			FJ969727.1	98	A	706929	0	241	1503	49	0.00253632			FJ969727.1	98	A	492507	0	201	993	37	0.00249946			FJ969727.1	98	A	597670	0	201	1273	49	0.00254823			FJ969727.1	98	A	397682	0	179
FJ969727.1	99	T	822711	416	0	281	1714	0.00293056			FJ969727.1	99	T	706313	430	0	244	1636	0.0032705			FJ969727.1	99	T	492941	268	0	182	1094	0.00313222			FJ969727.1	99	T	597508	378	0	236	1328	0.00325017			FJ969727.1	99	T	398078	295	0
FJ969727.1	100	T	829343	461	0	165	1974	0.00313501			FJ969727.1	100	T	712069	431	0	165	1716	0.00324688			FJ969727.1	100	T	498181	345	0	119	1250	0.00344052			FJ969727.1	100	T	602809	423	0	129	1478	0.00336757			FJ969727.1	100	T	402050	321	0
FJ969727.1	101	T	839128	292	0	175	1106	0.00187457			FJ969727.1	101	T	721459	249	0	137	1087	0.0020417			FJ969727.1	101	T	504766	184	0	94	851	0.00223668			FJ969727.1	101	T	611711	251	0	111	916	0.00208922			FJ969727.1	101	T	407622	153	0
FJ969727.1	102	A	822706	0	253	1283	32	0.00190591			FJ969727.1	102	A	708374	0	199	1055	24	0.00180413			FJ969727.1	102	A	496212	0	156	884	20	0.00213618			FJ969727.1	102	A	598329	0	227	916	31	0.00196213			FJ969727.1	102	A	400407	0	156
FJ969727.1	103	A	840419	0	162	1682	286	0.00253445			FJ969727.1	103	A	723796	0	183	1486	237	0.00263334			FJ969727.1	103	A	506776	0	120	1010	158	0.00254156			FJ969727.1	103	A	614340	0	158	1227	185	0.00255559			FJ969727.1	103	A	409338	0	121
FJ969727.1	104	T	853920	310	0	241	1732	0.00267355			FJ969727.1	104	T	735341	311	0	187	1528	0.00275518			FJ969727.1	104	T	515559	248	0	157	1103	0.00292498			FJ969727.1	104	T	625251	279	0	205	1347	0.00292842			FJ969727.1	104	T	416581	210	0
FJ969727.1	105	T	868288	587	0	190	1950	0.00314066			FJ969727.1	105	T	749119	530	0	191	2220	0.00392595			FJ969727.1	105	T	526115	432	0	139	1567	0.00406375			FJ969727.1	105	T	638000	553	0	121	1825	0.00391693			FJ969727.1	105	T	425442	353	0
FJ969727.1	106	G	865713	519	128	0	60	0.000816668			FJ969727.1	106	G	746225	487	308	0	153	0.00127039			FJ969727.1	106	G	524652	380	202	0	104	0.00130753			FJ969727.1	106	G	634577	459	253	0	130	0.00132687			FJ969727.1	106	G	424269	319	176
FJ969727.1	107	A	889556	0	285	2395	52	0.0030712			FJ969727.1	107	A	771266	0	250	1968	37	0.00292376			FJ969727.1	107	A	541414	0	180	1410	35	0.0030014			FJ969727.1	107	A	657955	0	258	1731	37	0.00307924			FJ969727.1	107	A	437883	0	182
FJ969727.1	108	T	879906	339	0	336	2051	0.00309806			FJ969727.1	108	T	761708	269	0	316	1815	0.00315081			FJ969727.1	108	T	535047	220	0	234	1160	0.00301656			FJ969727.1	108	T	648228	260	0	256	1560	0.00320258			FJ969727.1	108	T	432502	194	0
FJ969727.1	109	T	907286	1106	0	280	2297	0.00405936			FJ969727.1	109	T	788139	1097	0	252	2765	0.00521989			FJ969727.1	109	T	554501	722	0	163	2116	0.00541207			FJ969727.1	109	T	671385	983	0	196	2335	0.00523396			FJ969727.1	109	T	448680	651	0
FJ969727.1	110	G	897944	1037	621	0	152	0.00201572			FJ969727.1	110	G	779135	1030	984	0	349	0.00303285			FJ969727.1	110	G	548367	650	695	0	276	0.00295605			FJ969727.1	110	G	661238	870	845	0	346	0.00311688			FJ969727.1	110	G	443690	598	566
FJ969727.1	111	G	910349	644	300	0	123	0.00117208			FJ969727.1	111	G	791515	592	566	0	310	0.00185467			FJ969727.1	111	G	556500	398	357	0	236	0.00178077			FJ969727.1	111	G	669969	490	509	0	342	0.00200159			FJ969727.1	111	G	450429	370	295
FJ969727.1	112	A	932596	0	535	2698	213	0.00369506			FJ969727.1	112	A	862234	0	471	2348	158	0.00345266			FJ969727.1	112	A	602783	0	322	1624	136	0.00345398			FJ969727.1	112	A	726755	0	396	1968	165	0.00347985			FJ969727.1	112	A	488631	0	322
FJ969727.1	113	C	965368	1059	805	304	0	0.00224578			FJ969727.1	113	C	912329	711	713	261	0	0.00184692			FJ969727.1	113	C	637842	471	482	169	0	0.00175906			FJ969727.1	113	C	768887	643	622	237	0	0.00195347			FJ969727.1	113	C	517646	406	398
FJ969727.1	114	A	968472	0	756	3152	150	0.00419011			FJ969727.1	114	A	968272	0	721	2707	142	0.00368698			FJ969727.1	114	A	674581	0	507	1913	93	0.00372528			FJ969727.1	114	A	816819	0	598	2217	120	0.00359321			FJ969727.1	114	A	549442	0	441
FJ969727.1	115	G	964648	482	298	0	112	0.00092469			FJ969727.1	115	G	964223	499	652	0	165	0.00136483			FJ969727.1	115	G	675375	314	441	0	127	0.00130594			FJ969727.1	115	G	815784	462	599	0	162	0.00149917			FJ969727.1	115	G	549544	267	345
FJ969727.1	116	A	941721	0	429	2865	117	0.00362209			FJ969727.1	116	A	942987	0	493	2675	95	0.00346028			FJ969727.1	116	A	708229	0	332	1934	74	0.00330402			FJ969727.1	116	A	857018	0	392	2295	94	0.00324497			FJ969727.1	116	A	576711	0	299
FJ969727.1	117	G	957944	695	342	0	94	0.00118065			FJ969727.1	117	G	956968	800	877	0	265	0.00202933			FJ969727.1	117	G	727589	490	732	0	183	0.00193104			FJ969727.1	117	G	878858	657	888	0	263	0.00205722			FJ969727.1	117	G	592786	470	522
FJ969727.1	118	G	935058	809	459	0	149	0.00151541			FJ969727.1	118	G	934542	876	442	0	197	0.00162111			FJ969727.1	118	G	746117	588	318	0	144	0.00140729			FJ969727.1	118	G	897361	715	395	0	238	0.00150218			FJ969727.1	118	G	606574	511	302
FJ969727.1	119	G	942795	1022	248	0	126	0.0014807			FJ969727.1	119	G	941983	1000	287	0	177	0.00155417			FJ969727.1	119	G	792522	786	257	0	155	0.00151163			FJ969727.1	119	G	935246	873	304	0	216	0.00148945			FJ969727.1	119	G	643126	594	185
FJ969727.1	120	C	963735	530	947	297	0	0.00184075			FJ969727.1	120	C	962207	368	918	288	0	0.00163582			FJ969727.1	120	C	850964	320	720	223	0	0.0014842			FJ969727.1	120	C	957741	411	926	249	0	0.00165598			FJ969727.1	120	C	689317	252	679
FJ969727.1	121	G	955583	852	615	0	65	0.00160321			FJ969727.1	121	G	953729	869	597	0	101	0.00164302			FJ969727.1	121	G	870571	732	485	0	84	0.00149442			FJ969727.1	121	G	949175	872	568	0	102	0.00162457			FJ969727.1	121	G	704019	562	382
FJ969727.1	122	A	962954	0	721	2751	97	0.0037063			FJ969727.1	122	A	962788	0	723	2724	107	0.00369136			FJ969727.1	122	A	882286	0	633	2332	73	0.00344333			FJ969727.1	122	A	961607	0	739	2686	100	0.00366574			FJ969727.1	122	A	713862	0	498
FJ969727.1	123	G	963528	501	193	0	65	0.00078773			FJ969727.1	123	G	962986	523	1407	0	448	0.0024694			FJ969727.1	123	G	892674	468	1209	0	457	0.00239057			FJ969727.1	123	G	959225	527	1431	0	461	0.00252183			FJ969727.1	123	G	722073	405	974
FJ969727.1	124	A	907552	0	401	2914	135	0.00380144			FJ969727.1	124	A	910335	0	426	2920	146	0.00383595			FJ969727.1	124	A	894537	0	386	2595	131	0.00347889			FJ969727.1	124	A	907595	0	427	2785	155	0.0037098			FJ969727.1	124	A	724684	0	301
FJ969727.1	125	G	961088	561	209	0	76	0.000880252			FJ969727.1	125	G	960558	606	348	0	104	0.00110144			FJ969727.1	125	G	951650	484	315	0	99	0.000943624			FJ969727.1	125	G	956587	576	370	0	100	0.00109347			FJ969727.1	125	G	771685	442	245
FJ969727.1	126	C	965589	536	1050	283	0	0.00193561			FJ969727.1	126	C	964012	414	1164	290	0	0.00193774			FJ969727.1	126	C	967956	397	1021	270	0	0.00174388			FJ969727.1	126	C	958878	454	1163	291	0	0.00198983			FJ969727.1	126	C	806676	365	823
FJ969727.1	127	G	957201	1000	179	0	70	0.00130485			FJ969727.1	127	G	955301	959	256	0	114	0.00139118			FJ969727.1	127	G	962020	1030	239	0	155	0.00148022			FJ969727.1	127	G	949172	1042	297	0	139	0.00155715			FJ969727.1	127	G	816488	871	200
FJ969727.1	128	A	928409	0	548	3186	64	0.00409087			FJ969727.1	128	A	928821	0	594	3336	41	0.00427531			FJ969727.1	128	A	931439	0	576	3282	45	0.00419029			FJ969727.1	128	A	923774	0	562	3288	56	0.00422831			FJ969727.1	128	A	796316	0	468
FJ969727.1	129	A	851846	0	367	2378	121	0.00336446			FJ969727.1	129	A	855077	0	376	2524	136	0.00355056			FJ969727.1	129	A	866102	0	340	2700	145	0.0036774			FJ969727.1	129	A	845659	0	401	2713	132	0.00383843			FJ969727.1	129	A	748277	0	326
FJ969727.1	130	A	918442	0	379	3364	92	0.00417555			FJ969727.1	130	A	919129	0	389	3510	113	0.004365			FJ969727.1	130	A	923419	0	359	3477	95	0.00425701			FJ969727.1	130	A	913256	0	393	3469	85	0.0043219			FJ969727.1	130	A	807373	0	387
FJ969727.1	131	A	913610	0	260	2001	103	0.00258754			FJ969727.1	131	A	914943	0	267	2071	88	0.00265153			FJ969727.1	131	A	920334	0	292	2192	113	0.0028218			FJ969727.1	131	A	908790	0	295	2116	99	0.00276191			FJ969727.1	131	A	819971	0	233
FJ969727.1	132	A	919156	0	393	5132	91	0.00610995			FJ969727.1	132	A	920190	0	396	5187	77	0.0061509			FJ969727.1	132	A	924614	0	386	5121	110	0.00607497			FJ969727.1	132	A	914667	0	434	5130	97	0.00618914			FJ969727.1	132	A	835921	0	365
FJ969727.1	133	G	963642	4871	295	0	138	0.00550412			FJ969727.1	133	G	961461	4716	1191	0	712	0.00688431			FJ969727.1	133	G	968605	5062	1158	0	790	0.00723721			FJ969727.1	133	G	958947	4874	1279	0	812	0.00726318			FJ969727.1	133	G	882278	4389	952
FJ969727.1	134	A	956101	0	498	2944	72	0.00367534			FJ969727.1	134	A	954870	0	542	2907	89	0.00370522			FJ969727.1	134	A	961548	0	488	2990	73	0.003693			FJ969727.1	134	A	952647	0	526	2731	86	0.00350917			FJ969727.1	134	A	895492	0	498
FJ969727.1	135	G	960905	832	488	0	97	0.00147465			FJ969727.1	135	G	958647	934	1288	0	585	0.00292809			FJ969727.1	135	G	966458	829	1396	0	722	0.00304928			FJ969727.1	135	G	955651	852	1472	0	812	0.00328153			FJ969727.1	135	G	902698	700	1196
FJ969727.1	136	A	964098	0	523	3230	116	0.00401308			FJ969727.1	136	A	962183	0	491	3256	108	0.00400651			FJ969727.1	136	A	968564	0	513	3256	86	0.00398012			FJ969727.1	136	A	960594	0	536	3257	102	0.00405478			FJ969727.1	136	A	921189	0	488
FJ969727.1	137	G	957489	712	487	0	91	0.00134727			FJ969727.1	137	G	954780	744	678	0	175	0.00167264			FJ969727.1	137	G	962977	672	643	0	182	0.00155455			FJ969727.1	137	G	951153	621	751	0	176	0.0016275			FJ969727.1	137	G	919351	558	536
FJ969727.1	138	T	958470	531	0	217	1478	0.00232245			FJ969727.1	138	T	956402	558	0	176	1812	0.00266206			FJ969727.1	138	T	961753	617	0	253	1837	0.00281465			FJ969727.1	138	T	951824	653	0	211	1668	0.00266016			FJ969727.1	138	T	939184	576	0
FJ969727.1	139	A	966770	0	249	1696	48	0.0020615			FJ969727.1	139	A	966453	0	215	1707	54	0.00204459			FJ969727.1	139	A	971270	0	242	1729	49	0.00207975			FJ969727.1	139	A	962832	0	229	1658	48	0.0020097			FJ969727.1	139	A	950401	0	248
FJ969727.1	140	A	953301	0	462	2877	135	0.00364418			FJ969727.1	140	A	953558	0	471	2904	112	0.00365683			FJ969727.1	140	A	956655	0	471	2938	125	0.00369412			FJ969727.1	140	A	948905	0	467	2738	115	0.00349877			FJ969727.1	140	A	938181	0	491
FJ969727.1	141	A	933772	0	285	4564	198	0.00540496			FJ969727.1	141	A	934977	0	309	4485	156	0.00529425			FJ969727.1	141	A	940229	0	318	4623	181	0.00544761			FJ969727.1	141	A	929267	0	298	4429	180	0.00528051			FJ969727.1	141	A	933479	0	299
FJ969727.1	142	G	957175	718	322	0	101	0.00119205			FJ969727.1	142	G	956595	735	484	0	97	0.00137571			FJ969727.1	142	G	964296	646	418	0	124	0.00123199			FJ969727.1	142	G	952703	631	533	0	159	0.00138868			FJ969727.1	142	G	960955	734	444
FJ969727.1	143	C	956603	560	807	227	0	0.00166631			FJ969727.1	143	C	956613	525	829	209	0	0.00163389			FJ969727.1	143	C	963870	499	856	254	0	0.00166931			FJ969727.1	143	C	951779	569	833	206	0	0.00168947			FJ969727.1	143	C	966124	546	855
FJ969727.1	144	G	928454	1300	369	0	97	0.00190209			FJ969727.1	144	G	927123	1310	938	0	214	0.00265553			FJ969727.1	144	G	938726	1323	833	0	189	0.00249807			FJ969727.1	144	G	919615	1318	935	0	205	0.00267286			FJ969727.1	144	G	942230	1206	815
FJ969727.1	145	G	931852	736	294	0	99	0.00121157			FJ969727.1	145	G	931184	734	1410	0	142	0.00245494			FJ969727.1	145	G	941593	707	1414	0	128	0.00238851			FJ969727.1	145	G	923097	688	1468	0	181	0.00253169			FJ969727.1	145	G	944438	712	1222
FJ969727.1	146	A	944190	0	743	2690	205	0.00385304			FJ969727.1	146	A	943082	0	770	2845	254	0.00410251			FJ969727.1	146	A	947994	0	719	2634	191	0.00373842			FJ969727.1	146	A	939253	0	723	2526	200	0.00367207			FJ969727.1	146	A	950284	0	760
FJ969727.1	147	A	890006	0	493	4097	189	0.00536963			FJ969727.1	147	A	892864	0	552	4436	215	0.00582732			FJ969727.1	147	A	899120	0	454	4053	158	0.00518841			FJ969727.1	147	A	885749	0	478	4116	218	0.00543269			FJ969727.1	147	A	905515	0	513
FJ969727.1	148	G	954850	1288	335	0	339	0.00205477			FJ969727.1	148	G	953096	1434	511	0	512	0.00257791			FJ969727.1	148	G	961263	1143	414	0	387	0.00202234			FJ969727.1	148	G	949001	1228	547	0	449	0.00234352			FJ969727.1	148	G	963658	1075	450
FJ969727.1	149	C	960322	555	825	347	0	0.00179836			FJ969727.1	149	C	958690	458	850	397	0	0.00177847			FJ969727.1	149	C	965220	448	746	332	0	0.00158099			FJ969727.1	149	C	954600	511	785	339	0	0.00171276			FJ969727.1	149	C	966394	480	823
FJ969727.1	150	C	949989	404	774	182	0	0.0014316			FJ969727.1	150	C	949508	295	732	224	0	0.00131752			FJ969727.1	150	C	955245	311	751	179	0	0.00129914			FJ969727.1	150	C	943933	350	795	167	0	0.00138993			FJ969727.1	150	C	957470	289	836
FJ969727.1	151	A	955092	0	590	2597	150	0.0034939			FJ969727.1	151	A	954858	0	661	2663	139	0.00362672			FJ969727.1	151	A	960944	0	681	2616	147	0.00358398			FJ969727.1	151	A	951141	0	701	2538	131	0.00354311			FJ969727.1	151	A	963323	0	771
FJ969727.1	152	A	948446	0	433	2080	108	0.00276347			FJ969727.1	152	A	949127	0	457	2177	89	0.00286895			FJ969727.1	152	A	955787	0	402	2173	96	0.00279456			FJ969727.1	152	A	944705	0	416	2143	106	0.00282099			FJ969727.1	152	A	958723	0	462
FJ969727.1	153	A	953190	0	412	3548	110	0.00426987			FJ969727.1	153	A	952944	0	504	3659	122	0.00449659			FJ969727.1	153	A	959197	0	420	3450	104	0.00414305			FJ969727.1	153	A	948954	0	411	3341	113	0.00407291			FJ969727.1	153	A	961683	0	466
FJ969727.1	154	G	952290	739	358	0	242	0.00140608			FJ969727.1	154	G	951415	889	1009	0	437	0.00245424			FJ969727.1	154	G	961426	729	982	0	400	0.0021957			FJ969727.1	154	G	948994	790	973	0	448	0.00232984			FJ969727.1	154	G	964265	703	945
FJ969727.1	155	A	941010	0	3421	2884	258	0.00697442			FJ969727.1	155	A	941095	0	3646	2945	310	0.00733295			FJ969727.1	155	A	947642	0	3576	2992	194	0.00713561			FJ969727.1	155	A	937451	0	3517	2803	283	0.00704357			FJ969727.1	155	A	949814	0	3619
FJ969727.1	156	G	937689	861	389	0	108	0.00144824			FJ969727.1	156	G	933910	932	1369	0	527	0.00302813			FJ969727.1	156	G	946059	829	1401	0	581	0.00297127			FJ969727.1	156	G	930522	855	1513	0	545	0.0031305			FJ969727.1	156	G	949871	835	1404
FJ969727.1	157	G	918156	731	437	0	118	0.00140063			FJ969727.1	157	G	913450	856	836	0	398	0.00228803			FJ969727.1	157	G	927379	857	885	0	450	0.00236365			FJ969727.1	157	G	907067	790	945	0	492	0.00245517			FJ969727.1	157	G	931928	855	856
FJ969727.1	158	G	925022	737	239	0	90	0.00115241			FJ969727.1	158	G	921882	779	1402	0	771	0.00320215			FJ969727.1	158	G	934913	757	1594	0	908	0.00348589			FJ969727.1	158	G	916472	766	1598	0	942	0.00360731			FJ969727.1	158	G	939330	729	1416
FJ969727.1	159	A	945463	0	711	3105	96	0.00413766			FJ969727.1	159	A	945537	0	717	3112	88	0.00414262			FJ969727.1	159	A	953115	0	761	3047	93	0.0040929			FJ969727.1	159	A	943964	0	764	2975	107	0.00407431			FJ969727.1	159	A	956000	0	792
FJ969727.1	160	G	940024	954	249	0	162	0.00145209			FJ969727.1	160	G	939240	1029	447	0	301	0.00189196			FJ969727.1	160	G	950864	920	428	0	287	0.00171949			FJ969727.1	160	G	936716	984	462	0	345	0.001912			FJ969727.1	160	G	954336	1018	433
FJ969727.1	161	A	878827	0	501	3294	297	0.00465621			FJ969727.1	161	A	877565	0	545	3077	325	0.00449767			FJ969727.1	161	A	883941	0	549	3222	253	0.00455234			FJ969727.1	161	A	871411	0	523	3123	319	0.00455009			FJ969727.1	161	A	887912	0	551
FJ969727.1	162	C	963600	295	818	214	0	0.00137713			FJ969727.1	162	C	964367	241	812	195	0	0.00129411			FJ969727.1	162	C	968748	219	821	238	0	0.00131923			FJ969727.1	162	C	959937	246	780	167	0	0.00124279			FJ969727.1	162	C	970402	221	759
FJ969727.1	163	A	957285	0	624	3296	184	0.00428712			FJ969727.1	163	A	957171	0	656	3337	176	0.00435554			FJ969727.1	163	A	960497	0	677	3351	139	0.00433838			FJ969727.1	163	A	951934	0	654	3184	152	0.00419147			FJ969727.1	163	A	962513	0	659
FJ969727.1	164	A	950517	0	534	2757	249	0.00372429			FJ969727.1	164	A	950718	0	605	2940	259	0.00400119			FJ969727.1	164	A	953999	0	565	2933	234	0.00391195			FJ969727.1	164	A	944974	0	624	2796	218	0.00384984			FJ969727.1	164	A	956362	0	629
FJ969727.1	165	A	920665	0	436	3598	334	0.0047444			FJ969727.1	165	A	921175	0	445	3555	348	0.00472006			FJ969727.1	165	A	926585	0	451	3502	341	0.00463422			FJ969727.1	165	A	913661	0	419	3427	351	0.00459361			FJ969727.1	165	A	930255	0	408
FJ969727.1	166	G	938998	1337	289	0	154	0.00189564			FJ969727.1	166	G	938580	1413	319	0	198	0.0020563			FJ969727.1	166	G	948862	1410	284	0	182	0.00197711			FJ969727.1	166	G	933484	1405	361	0	216	0.00212323			FJ969727.1	166	G	952319	1300	303
FJ969727.1	167	C	954766	379	841	163	0	0.00144852			FJ969727.1	167	C	954943	329	782	201	0	0.0013739			FJ969727.1	167	C	960761	361	758	208	0	0.0013812			FJ969727.1	167	C	949664	400	778	221	0	0.00147315			FJ969727.1	167	C	962380	328	724
FJ969727.1	168	A	949573	0	805	2793	131	0.00392703			FJ969727.1	168	A	950258	0	841	2797	154	0.0039905			FJ969727.1	168	A	956206	0	792	2754	131	0.00384541			FJ969727.1	168	A	945888	0	821	2679	149	0.00385775			FJ969727.1	168	A	958633	0	826
FJ969727.1	169	G	930377	1000	257	0	197	0.00156281			FJ969727.1	169	G	928599	1165	562	0	310	0.00219363			FJ969727.1	169	G	940421	1001	594	0	297	0.00201186			FJ969727.1	169	G	924494	996	611	0	300	0.00206275			FJ969727.1	169	G	944199	879	553
FJ969727.1	170	A	944875	0	569	2994	174	0.00395502			FJ969727.1	170	A	942632	0	550	2993	213	0.00398459			FJ969727.1	170	A	949664	0	511	3037	184	0.00392981			FJ969727.1	170	A	940170	0	539	2688	165	0.00360786			FJ969727.1	170	A	951746	0	500
FJ969727.1	171	G	920588	807	259	0	104	0.00127093			FJ969727.1	171	G	915029	876	1040	0	413	0.00254527			FJ969727.1	171	G	929142	795	1232	0	476	0.00269388			FJ969727.1	171	G	910378	816	1336	0	499	0.00291198			FJ969727.1	171	G	933416	828	1229
FJ969727.1	172	G	922666	634	172	0	232	0.001125			FJ969727.1	172	G	916647	728	703	0	479	0.00208368			FJ969727.1	172	G	928819	735	690	0	544	0.0021199			FJ969727.1	172	G	910942	721	780	0	554	0.00225591			FJ969727.1	172	G	932510	726	691
FJ969727.1	173	A	947547	0	562	2245	79	0.00304576			FJ969727.1	173	A	945323	0	555	2330	67	0.00312274			FJ969727.1	173	A	952281	0	608	2423	102	0.00329			FJ969727.1	173	A	942567	0	613	2228	84	0.00310323			FJ969727.1	173	A	954768	0	662
FJ969727.1	174	A	900165	0	229	3001	46	0.00363933			FJ969727.1	174	A	899317	0	237	3158	47	0.00382735			FJ969727.1	174	A	911878	0	252	3142	60	0.00378779			FJ969727.1	174	A	895519	0	296	3131	60	0.00389383			FJ969727.1	174	A	916945	0	268
FJ969727.1	175	T	905533	712	0	878	2369	0.00437201			FJ969727.1	175	T	899139	806	0	952	2680	0.00493583			FJ969727.1	175	T	915649	747	0	870	2533	0.0045323			FJ969727.1	175	T	902777	835	0	841	2342	0.00445071			FJ969727.1	175	T	920556	875	0
FJ969727.1	176	T	915196	499	0	629	1857	0.0032616			FJ969727.1	176	T	906943	533	0	781	2206	0.00388117			FJ969727.1	176	T	925881	591	0	696	2137	0.0036981			FJ969727.1	176	T	913753	634	0	655	2140	0.00375266			FJ969727.1	176	T	931387	697	0
FJ969727.1	177	A	794741	0	339	1251	66	0.0020837			FJ969727.1	177	A	794253	0	342	1312	63	0.00216178			FJ969727.1	177	A	822207	0	387	1405	57	0.00224883			FJ969727.1	177	A	793704	0	400	1269	49	0.00216453			FJ969727.1	177	A	832343	0	465
FJ969727.1	178	A	886512	0	342	2757	122	0.00363334			FJ969727.1	178	A	882625	0	309	2745	106	0.00358023			FJ969727.1	178	A	904229	0	323	2833	113	0.00361523			FJ969727.1	178	A	891535	0	355	2787	126	0.00366559			FJ969727.1	178	A	911616	0	376
FJ969727.1	179	A	888110	0	391	2640	235	0.00367747			FJ969727.1	179	A	882305	0	374	2590	232	0.00362233			FJ969727.1	179	A	903976	0	412	2686	277	0.00373351			FJ969727.1	179	A	891191	0	411	2774	259	0.00386449			FJ969727.1	179	A	910906	0	454
FJ969727.1	180	A	884602	0	508	3916	111	0.0051266			FJ969727.1	180	A	876748	0	495	3865	119	0.00510865			FJ969727.1	180	A	900393	0	481	4126	139	0.00527103			FJ969727.1	180	A	887089	0	547	3957	129	0.0052227			FJ969727.1	180	A	908069	0	525
FJ969727.1	181	G	875146	798	289	0	117	0.00137577			FJ969727.1	181	G	864826	859	879	0	449	0.00252883			FJ969727.1	181	G	897903	907	936	0	500	0.00260941			FJ969727.1	181	G	880087	840	1044	0	466	0.00267019			FJ969727.1	181	G	907083	876	988
FJ969727.1	182	A	889956	0	241	2760	81	0.00346309			FJ969727.1	182	A	876770	0	258	2752	76	0.00351974			FJ969727.1	182	A	900944	0	290	2946	78	0.00367836			FJ969727.1	182	A	890462	0	286	2818	96	0.00359364			FJ969727.1	182	A	905607	0	298
FJ969727.1	183	T	880066	980	0	779	2147	0.0044383			FJ969727.1	183	T	864782	959	0	836	2890	0.00541755			FJ969727.1	183	T	893636	1046	0	798	3030	0.00545412			FJ969727.1	183	T	878385	1074	0	756	2730	0.00519135			FJ969727.1	183	T	898913	923	0
FJ969727.1	184	G	858941	1085	230	0	145	0.00169977			FJ969727.1	184	G	841386	1055	334	0	209	0.00189925			FJ969727.1	184	G	872659	1213	345	0	174	0.00198474			FJ969727.1	184	G	851136	1105	407	0	215	0.00202905			FJ969727.1	184	G	879663	1088	320
FJ969727.1	185	G	848614	1268	196	0	161	0.00191489			FJ969727.1	185	G	829383	1347	343	0	202	0.00228121			FJ969727.1	185	G	862300	1409	306	0	209	0.00223124			FJ969727.1	185	G	838115	1288	327	0	266	0.00224432			FJ969727.1	185	G	870395	1305	296
FJ969727.1	186	T	880307	1027	0	1047	4794	0.00780182			FJ969727.1	186	T	857590	1079	0	1187	5849	0.00946256			FJ969727.1	186	T	878275	1092	0	1118	6158	0.00952777			FJ969727.1	186	T	863805	1165	0	1170	5959	0.0096017			FJ969727.1	186	T	880967	1108	0
FJ969727.1	187	G	882032	2805	285	0	494	0.00406334			FJ969727.1	187	G	855486	3163	508	0	574	0.00496209			FJ969727.1	187	G	881645	3064	525	0	614	0.00476722			FJ969727.1	187	G	863439	3206	598	0	695	0.00521056			FJ969727.1	187	G	886817	3171	527
FJ969727.1	188	A	890628	0	1688	4461	995	0.00802131			FJ969727.1	188	A	864017	0	1718	4465	1008	0.00832275			FJ969727.1	188	A	883335	0	1696	4524	1046	0.00822564			FJ969727.1	188	A	874773	0	1720	4462	1152	0.00838389			FJ969727.1	188	A	886589	0	1659
FJ969727.1	189	G	847165	3999	465	0	1593	0.00714973			FJ969727.1	189	G	813714	4319	466	0	1710	0.00798192			FJ969727.1	189	G	838714	4243	428	0	1610	0.00748885			FJ969727.1	189	G	821146	4105	509	0	1755	0.00775623			FJ969727.1	189	G	844658	4141	491
FJ969727.1	190	G	829183	4556	973	0	1166	0.00807421			FJ969727.1	190	G	790514	4776	1057	0	1248	0.00895746			FJ969727.1	190	G	815097	4646	1136	0	1361	0.00876337			FJ969727.1	190	G	794613	4703	1205	0	1520	0.00934795			FJ969727.1	190	G	820609	4488	1155
FJ969727.1	191	G	828662	5349	3979	0	3377	0.0153319			FJ969727.1	191	G	785674	5411	4652	0	3944	0.017828			FJ969727.1	191	G	807048	5565	4930	0	3903	0.0178403			FJ969727.1	191	G	787338	5482	5171	0	3992	0.0186007			FJ969727.1	191	G	810658	5141	4920
FJ969727.1	192	G	845999	7902	1604	0	3534	0.0154137			FJ969727.1	192	G	794865	8790	2038	0	4136	0.0188258			FJ969727.1	192	G	809769	8536	1976	0	4313	0.0183077			FJ969727.1	192	G	794530	8470	2071	0	4219	0.018577			FJ969727.1	192	G	810692	8237	1993
FJ969727.1	193	A	719759	0	2617	5379	6010	0.0194593			FJ969727.1	193	A	664910	0	2605	5561	6604	0.0222135			FJ969727.1	193	A	655086	0	2759	5577	6629	0.0228443			FJ969727.1	193	A	653409	0	2685	5344	6635	0.0224423			FJ969727.1	193	A	643438	0	2724
FJ969727.1	194	C	811508	940	1116	449	0	0.00308685			FJ969727.1	194	C	744584	887	1062	473	0	0.00325282			FJ969727.1	194	C	753613	959	1204	464	0	0.00348587			FJ969727.1	194	C	745622	953	1168	448	0	0.00344545			FJ969727.1	194	C	751987	1033	1247
FJ969727.1	195	G	781640	1422	319	0	294	0.0026035			FJ969727.1	195	G	708561	1289	339	0	365	0.00281274			FJ969727.1	195	G	715868	1346	291	0	382	0.00282035			FJ969727.1	195	G	704830	1366	379	0	412	0.00306031			FJ969727.1	195	G	713430	1360	299
FJ969727.1	196	C	778449	408	480	151	0	0.00133471			FJ969727.1	196	C	703412	374	501	162	0	0.00147424			FJ969727.1	196	C	709369	346	505	170	0	0.00143931			FJ969727.1	196	C	701405	415	532	155	0	0.00157113			FJ969727.1	196	C	706716	401	481
FJ969727.1	197	A	752928	0	348	2178	82	0.00346381			FJ969727.1	197	A	670698	0	316	2100	79	0.00372001			FJ969727.1	197	A	671305	0	414	2098	88	0.00387305			FJ969727.1	197	A	667277	0	410	1972	89	0.00370311			FJ969727.1	197	A	666714	0	445
FJ969727.1	198	A	732165	0	178	1835	57	0.00282723			FJ969727.1	198	A	649901	0	153	1607	59	0.00279889			FJ969727.1	198	A	648955	0	160	1754	72	0.0030603			FJ969727.1	198	A	643734	0	161	1676	52	0.00293444			FJ969727.1	198	A	645146	0	169
FJ969727.1	199	T	756310	412	0	196	1473	0.00275152			FJ969727.1	199	T	670278	422	0	166	1484	0.00309125			FJ969727.1	199	T	671854	457	0	238	1674	0.00352606			FJ969727.1	199	T	667833	466	0	215	1593	0.00340504			FJ969727.1	199	T	668789	444	0
FJ969727.1	200	C	772712	524	625	188	0	0.00173027			FJ969727.1	200	C	684781	439	668	166	0	0.00185899			FJ969727.1	200	C	685662	468	727	182	0	0.00200828			FJ969727.1	200	C	683757	534	694	157	0	0.00202557			FJ969727.1	200	C	682507	456	765
FJ969727.1	201	G	738129	782	1374	0	116	0.00307805			FJ969727.1	201	G	651364	743	1643	0	228	0.00401312			FJ969727.1	201	G	653468	769	1647	0	280	0.00412568			FJ969727.1	201	G	644274	686	1624	0	276	0.00401382			FJ969727.1	201	G	651705	741	1614
FJ969727.1	202	G	740196	531	170	0	49	0.00101325			FJ969727.1	202	G	654086	535	240	0	107	0.00134845			FJ969727.1	202	G	656510	529	268	0	120	0.00139678			FJ969727.1	202	G	647771	529	319	0	104	0.00146966			FJ969727.1	202	G	655318	532	236
FJ969727.1	203	A	780516	0	410	2003	56	0.00316329			FJ969727.1	203	A	691046	0	354	1729	59	0.00309965			FJ969727.1	203	A	684620	0	416	1773	68	0.00329672			FJ969727.1	203	A	685371	0	397	1655	68	0.00309322			FJ969727.1	203	A	678628	0	399
FJ969727.1	204	G	770850	940	147	0	47	0.0014711			FJ969727.1	204	G	680347	858	535	0	202	0.00234439			FJ969727.1	204	G	676930	868	535	0	254	0.00244782			FJ969727.1	204	G	672470	886	630	0	269	0.00265439			FJ969727.1	204	G	671312	917	530
FJ969727.1	205	A	698330	0	302	2159	264	0.00390217			FJ969727.1	205	A	613955	0	245	1840	265	0.00382764			FJ969727.1	205	A	599950	0	282	2107	303	0.00448704			FJ969727.1	205	A	601237	0	265	1914	361	0.00422462			FJ969727.1	205	A	591084	0	279
FJ969727.1	206	G	775692	5978	177	0	608	0.00871867			FJ969727.1	206	G	682598	5203	367	0	582	0.00901263			FJ969727.1	206	G	677351	6769	338	0	820	0.0117029			FJ969727.1	206	G	672805	6289	362	0	747	0.0109958			FJ969727.1	206	G	671245	6409	312
FJ969727.1	207	C	784612	564	1266	157	0	0.00253246			FJ969727.1	207	C	693385	435	1143	154	0	0.00249789			FJ969727.1	207	C	687221	566	1206	147	0	0.00279241			FJ969727.1	207	C	684455	525	1151	152	0	0.00267074			FJ969727.1	207	C	681189	517	1215
FJ969727.1	208	A	742843	0	931	4741	888	0.00883094			FJ969727.1	208	A	654931	0	734	4646	871	0.00954452			FJ969727.1	208	A	639600	0	1014	5358	1181	0.0118089			FJ969727.1	208	A	640628	0	942	4978	1039	0.0108628			FJ969727.1	208	A	629962	0	1007
FJ969727.1	209	G	752002	3903	235	0	1126	0.00699998			FJ969727.1	209	G	661768	3872	413	0	1221	0.00832014			FJ969727.1	209	G	653851	4299	349	0	1359	0.00918711			FJ969727.1	209	G	649512	4075	351	0	1357	0.00890361			FJ969727.1	209	G	648952	4364	340
FJ969727.1	210	C	786705	934	1146	624	0	0.00343712			FJ969727.1	210	C	692786	786	1201	641	0	0.00379338			FJ969727.1	210	C	675038	907	1261	729	0	0.00429161			FJ969727.1	210	C	675725	842	1170	608	0	0.00387732			FJ969727.1	210	C	666409	921	1250
FJ969727.1	211	C	795539	318	762	260	0	0.00168439			FJ969727.1	211	C	698714	215	653	293	0	0.00166162			FJ969727.1	211	C	676270	228	699	300	0	0.00181436			FJ969727.1	211	C	679926	233	747	286	0	0.00186197			FJ969727.1	211	C	665940	189	711
FJ969727.1	212	A	755984	0	716	2041	244	0.00396966			FJ969727.1	212	A	654121	0	627	1881	243	0.00420564			FJ969727.1	212	A	614517	0	645	1811	198	0.00431884			FJ969727.1	212	A	628436	0	644	1711	225	0.00410543			FJ969727.1	212	A	601694	0	670
FJ969727.1	213	G	727615	1058	321	0	394	0.00243673			FJ969727.1	213	G	623729	1220	500	0	456	0.00348869			FJ969727.1	213	G	582247	1345	432	0	458	0.00383858			FJ969727.1	213	G	594667	1258	474	0	463	0.00369114			FJ969727.1	213	G	568447	1350	476
FJ969727.1	214	A	732221	0	670	2235	431	0.004556			FJ969727.1	214	A	627128	0	660	2023	428	0.00496071			FJ969727.1	214	A	576992	0	704	1923	453	0.00533803			FJ969727.1	214	A	595585	0	758	1913	448	0.00523687			FJ969727.1	214	A	560153	0	736
FJ969727.1	215	A	680703	0	427	3139	82	0.00535917			FJ969727.1	215	A	567408	0	449	3023	100	0.00629529			FJ969727.1	215	A	502244	0	478	3051	107	0.00723951			FJ969727.1	215	A	521806	0	438	2970	87	0.00669789			FJ969727.1	215	A	473354	0	472
FJ969727.1	216	G	683351	570	416	0	417	0.00205312			FJ969727.1	216	G	566521	510	658	0	615	0.00314728			FJ969727.1	216	G	500559	442	724	0	733	0.00379376			FJ969727.1	216	G	521461	512	723	0	623	0.00356307			FJ969727.1	216	G	469953	448	732
FJ969727.1	217	A	681310	0	562	2585	458	0.00529128			FJ969727.1	217	A	563481	0	568	2505	623	0.00655923			FJ969727.1	217	A	494293	0	634	2536	757	0.00794468			FJ969727.1	217	A	518539	0	576	2372	733	0.00709879			FJ969727.1	217	A	461993	0	679
FJ969727.1	218	A	673891	0	378	1907	129	0.00358218			FJ969727.1	218	A	556956	0	386	1679	138	0.00395543			FJ969727.1	218	A	488266	0	465	1409	189	0.00422516			FJ969727.1	218	A	510827	0	412	1454	184	0.0040131			FJ969727.1	218	A	456708	0	476
FJ969727.1	219	A	679850	0	268	2608	95	0.00437008			FJ969727.1	219	A	559555	0	209	2053	84	0.00419262			FJ969727.1	219	A	487685	0	185	1740	80	0.00411126			FJ969727.1	219	A	513516	0	213	1855	110	0.00424135			FJ969727.1	219	A	454150	0	179
FJ969727.1	220	G	673930	655	209	0	143	0.00149422			FJ969727.1	220	G	552830	729	259	0	175	0.00210372			FJ969727.1	220	G	481272	762	236	0	214	0.00251833			FJ969727.1	220	G	506899	795	260	0	195	0.00246597			FJ969727.1	220	G	447484	856	236
FJ969727.1	221	A	656106	0	379	2060	191	0.0040085			FJ969727.1	221	A	536831	0	311	1686	203	0.00409812			FJ969727.1	221	A	462511	0	320	1555	209	0.00450584			FJ969727.1	221	A	489277	0	294	1534	173	0.00408971			FJ969727.1	221	A	427211	0	313
FJ969727.1	222	G	669299	723	255	0	45	0.00152846			FJ969727.1	222	G	545949	833	699	0	225	0.00321825			FJ969727.1	222	G	469301	931	585	0	185	0.00362454			FJ969727.1	222	G	496395	861	656	0	212	0.00348311			FJ969727.1	222	G	433318	955	520
FJ969727.1	223	A	626242	0	257	2192	141	0.00413578			FJ969727.1	223	A	511663	0	241	1812	129	0.00426453			FJ969727.1	223	A	434992	0	212	1725	139	0.0047725			FJ969727.1	223	A	462007	0	207	1662	170	0.00441335			FJ969727.1	223	A	398838	0	199
FJ969727.1	224	G	670333	663	204	0	119	0.00147091			FJ969727.1	224	G	545837	659	343	0	211	0.00222228			FJ969727.1	224	G	465168	715	283	0	216	0.00260981			FJ969727.1	224	G	493774	605	346	0	202	0.00233508			FJ969727.1	224	G	427818	714	234
FJ969727.1	225	C	686202	454	859	196	0	0.00219906			FJ969727.1	225	C	560661	322	772	165	0	0.00224556			FJ969727.1	225	C	476290	309	734	141	0	0.00248588			FJ969727.1	225	C	507152	320	686	122	0	0.00222419			FJ969727.1	225	C	437840	286	762
FJ969727.1	226	A	671404	0	404	2463	101	0.00442059			FJ969727.1	226	A	547682	0	356	2162	83	0.00474911			FJ969727.1	226	A	460560	0	324	1941	82	0.00509597			FJ969727.1	226	A	492253	0	346	1957	70	0.00482069			FJ969727.1	226	A	419890	0	354
FJ969727.1	227	G	675939	1275	188	0	87	0.00229311			FJ969727.1	227	G	549238	1267	170	0	140	0.00287125			FJ969727.1	227	G	461204	1244	163	0	144	0.00336294			FJ969727.1	227	G	491673	1143	191	0	134	0.00298572			FJ969727.1	227	G	419930	1353	151
FJ969727.1	228	C	701484	679	554	192	0	0.00203141			FJ969727.1	228	C	571478	509	496	162	0	0.00204207			FJ969727.1	228	C	477231	492	449	131	0	0.00224629			FJ969727.1	228	C	512400	478	444	143	0	0.00207845			FJ969727.1	228	C	433700	576	386
FJ969727.1	229	A	696686	0	431	1895	84	0.00345923			FJ969727.1	229	A	566295	0	347	1527	73	0.00343814			FJ969727.1	229	A	469715	0	309	1313	66	0.00359367			FJ969727.1	229	A	505867	0	382	1326	76	0.00352662			FJ969727.1	229	A	425957	0	318
FJ969727.1	230	A	700073	0	226	1789	46	0.00294398			FJ969727.1	230	A	569214	0	193	1455	50	0.00298306			FJ969727.1	230	A	470398	0	150	1188	54	0.0029592			FJ969727.1	230	A	507669	0	168	1238	48	0.00286407			FJ969727.1	230	A	425503	0	142
FJ969727.1	231	A	702489	0	296	2768	78	0.00447267			FJ969727.1	231	A	570079	0	224	2243	59	0.00443096			FJ969727.1	231	A	468312	0	220	1930	56	0.00471053			FJ969727.1	231	A	508034	0	188	1989	51	0.00438553			FJ969727.1	231	A	422005	0	191
FJ969727.1	232	G	703250	428	186	0	89	0.000999645			FJ969727.1	232	G	569271	336	1030	0	449	0.00318829			FJ969727.1	232	G	466561	313	960	0	420	0.00362868			FJ969727.1	232	G	506209	318	1076	0	446	0.00363486			FJ969727.1	232	G	419362	271	851
FJ969727.1	233	A	682322	0	298	2033	89	0.00354671			FJ969727.1	233	A	553521	0	293	1657	59	0.00362949			FJ969727.1	233	A	450804	0	204	1326	67	0.00354256			FJ969727.1	233	A	491324	0	258	1445	59	0.00358623			FJ969727.1	233	A	404697	0	195
FJ969727.1	234	G	706152	562	504	0	74	0.00161438			FJ969727.1	234	G	571674	476	545	0	142	0.00203438			FJ969727.1	234	G	464730	414	468	0	168	0.00225938			FJ969727.1	234	G	507037	486	559	0	169	0.0023943			FJ969727.1	234	G	416562	390	394
FJ969727.1	235	A	674821	0	288	2264	131	0.00397587			FJ969727.1	235	A	547642	0	265	1819	126	0.00403548			FJ969727.1	235	A	442771	0	200	1506	105	0.00409015			FJ969727.1	235	A	483601	0	232	1645	132	0.00415425			FJ969727.1	235	A	396717	0	176
FJ969727.1	236	C	719466	368	422	601	0	0.00193338			FJ969727.1	236	C	584905	256	355	598	0	0.002067			FJ969727.1	236	C	473475	227	288	549	0	0.00224721			FJ969727.1	236	C	518132	286	326	568	0	0.00227741			FJ969727.1	236	C	425355	223	277
FJ969727.1	237	T	719441	405	0	143	1248	0.00249638			FJ969727.1	237	T	584178	347	0	134	1347	0.00312918			FJ969727.1	237	T	471502	318	0	126	1111	0.00329797			FJ969727.1	237	T	516730	370	0	104	1113	0.00307124			FJ969727.1	237	T	421977	313	0
FJ969727.1	238	A	708989	0	149	1399	58	0.0022652			FJ969727.1	238	A	576289	0	134	1080	36	0.00216905			FJ969727.1	238	A	465015	0	127	910	40	0.00231605			FJ969727.1	238	A	506843	0	131	970	29	0.00222949			FJ969727.1	238	A	416078	0	99
FJ969727.1	239	A	721911	0	306	2950	74	0.00461276			FJ969727.1	239	A	586747	0	259	2365	70	0.00459142			FJ969727.1	239	A	473501	0	224	2054	58	0.00493346			FJ969727.1	239	A	519120	0	214	2123	59	0.0046155			FJ969727.1	239	A	424257	0	194
FJ969727.1	240	A	725847	0	527	3592	89	0.00579737			FJ969727.1	240	A	590335	0	444	3035	67	0.00600676			FJ969727.1	240	A	475112	0	380	2677	71	0.00658371			FJ969727.1	240	A	521922	0	430	2870	64	0.00644541			FJ969727.1	240	A	424919	0	402
FJ969727.1	241	G	723877	1305	478	0	398	0.00301294			FJ969727.1	241	G	586697	1205	801	0	534	0.00432932			FJ969727.1	241	G	470427	1357	732	0	564	0.00563956			FJ969727.1	241	G	517204	1335	818	0	597	0.00531705			FJ969727.1	241	G	418917	1442	660
FJ969727.1	242	A	697713	0	365	2265	309	0.00421233			FJ969727.1	242	A	566232	0	317	1894	386	0.00458646			FJ969727.1	242	A	453425	0	316	1679	433	0.0053548			FJ969727.1	242	A	498576	0	383	1714	419	0.00504637			FJ969727.1	242	A	403257	0	341
FJ969727.1	243	T	727772	454	0	361	1933	0.00377591			FJ969727.1	243	T	589394	538	0	438	2358	0.00565666			FJ969727.1	243	T	470752	537	0	378	1889	0.00595643			FJ969727.1	243	T	518805	533	0	391	2027	0.00568807			FJ969727.1	243	T	417827	488	0
FJ969727.1	244	G	718528	779	141	0	163	0.00150725			FJ969727.1	244	G	580400	731	273	0	155	0.0019969			FJ969727.1	244	G	461690	581	212	0	171	0.00208798			FJ969727.1	244	G	507541	681	278	0	191	0.00226583			FJ969727.1	244	G	408523	570	168
FJ969727.1	245	C	724092	283	720	247	0	0.0017263			FJ969727.1	245	C	585778	235	547	194	0	0.00166616			FJ969727.1	245	C	465692	182	428	182	0	0.00170069			FJ969727.1	245	C	512076	243	506	175	0	0.00180442			FJ969727.1	245	C	412417	180	391
FJ969727.1	246	A	719799	0	776	2685	73	0.0049097			FJ969727.1	246	A	583555	0	607	2137	72	0.00482559			FJ969727.1	246	A	459560	0	538	1705	79	0.00505266			FJ969727.1	246	A	507530	0	591	1761	69	0.00477016			FJ969727.1	246	A	403839	0	539
FJ969727.1	247	G	723967	321	162	0	57	0.00074589			FJ969727.1	247	G	584771	303	197	0	129	0.00107563			FJ969727.1	247	G	459491	251	160	0	93	0.00109687			FJ969727.1	247	G	508710	256	237	0	99	0.00116373			FJ969727.1	247	G	402236	201	154
FJ969727.1	248	A	727307	0	296	1656	80	0.00279387			FJ969727.1	248	A	587883	0	219	1308	78	0.00273014			FJ969727.1	248	A	460519	0	209	1045	61	0.00285547			FJ969727.1	248	A	511926	0	199	1062	60	0.00258045			FJ969727.1	248	A	403813	0	195
FJ969727.1	249	T	733844	304	0	210	1969	0.00338355			FJ969727.1	249	T	590387	314	0	203	1932	0.00414813			FJ969727.1	249	T	461640	233	0	110	1666	0.00435188			FJ969727.1	249	T	513224	290	0	149	1742	0.00424961			FJ969727.1	249	T	403726	221	0
FJ969727.1	250	G	727820	581	82	0	101	0.00104971			FJ969727.1	250	G	580931	532	193	0	151	0.00150792			FJ969727.1	250	G	452853	396	153	0	104	0.00144197			FJ969727.1	250	G	501384	470	192	0	120	0.00155968			FJ969727.1	250	G	395165	345	116
FJ969727.1	251	T	737835	856	0	301	1814	0.00402665			FJ969727.1	251	T	590472	659	0	263	1753	0.00453027			FJ969727.1	251	T	459653	556	0	231	1451	0.00486889			FJ969727.1	251	T	510870	664	0	195	1503	0.00462349			FJ969727.1	251	T	401645	529	0
FJ969727.1	252	G	734279	712	166	0	114	0.00135099			FJ969727.1	252	G	586362	573	208	0	166	0.00161504			FJ969727.1	252	G	453194	432	173	0	120	0.00159976			FJ969727.1	252	G	502169	476	240	0	133	0.00169067			FJ969727.1	252	G	395243	399	161
FJ969727.1	253	G	739925	514	188	0	46	0.00101091			FJ969727.1	253	G	591523	451	486	0	184	0.00189511			FJ969727.1	253	G	456043	370	373	0	165	0.00199104			FJ969727.1	253	G	505108	349	435	0	221	0.00198967			FJ969727.1	253	G	397644	322	319
FJ969727.1	254	A	779267	0	449	2131	60	0.0033878			FJ969727.1	254	A	626536	0	363	1765	53	0.00348104			FJ969727.1	254	A	479986	0	272	1342	40	0.00344593			FJ969727.1	254	A	535126	0	356	1514	43	0.00357486			FJ969727.1	254	A	419453	0	310
FJ969727.1	255	T	779870	328	0	189	1183	0.00217985			FJ969727.1	255	T	626319	270	0	170	1188	0.00259931			FJ969727.1	255	T	475657	213	0	123	903	0.00260482			FJ969727.1	255	T	531163	248	0	135	966	0.00253971			FJ969727.1	255	T	415187	190	0
FJ969727.1	256	A	791697	0	344	1705	81	0.00269042			FJ969727.1	256	A	637308	0	248	1343	48	0.00257175			FJ969727.1	256	A	480512	0	183	1009	44	0.00257226			FJ969727.1	256	A	541219	0	263	1098	54	0.00261447			FJ969727.1	256	A	419664	0	175
FJ969727.1	257	G	787226	497	205	0	86	0.00100098			FJ969727.1	257	G	632232	462	341	0	129	0.00147414			FJ969727.1	257	G	473502	356	245	0	123	0.00152903			FJ969727.1	257	G	535826	337	335	0	134	0.00150422			FJ969727.1	257	G	412826	276	232
FJ969727.1	258	A	675829	0	278	2603	430	0.00489917			FJ969727.1	258	A	545406	0	243	2069	350	0.00488077			FJ969727.1	258	A	406148	0	202	1542	295	0.00502034			FJ969727.1	258	A	458821	0	249	1709	408	0.0051567			FJ969727.1	258	A	353320	0	216
FJ969727.1	259	C	810004	284	699	177	0	0.00143209			FJ969727.1	259	C	652515	194	576	153	0	0.00141453			FJ969727.1	259	C	486233	128	368	124	0	0.00127511			FJ969727.1	259	C	552711	186	505	137	0	0.00149807			FJ969727.1	259	C	423096	111	375
FJ969727.1	260	G	797577	1016	263	0	139	0.00177788			FJ969727.1	260	G	640758	857	184	0	106	0.00179007			FJ969727.1	260	G	472336	591	154	0	80	0.00174664			FJ969727.1	260	G	538912	683	203	0	102	0.00183332			FJ969727.1	260	G	409706	530	145
FJ969727.1	261	C	818298	240	642	180	0	0.00129782			FJ969727.1	261	C	659573	162	526	143	0	0.00125991			FJ969727.1	261	C	484785	114	389	111	0	0.00126654			FJ969727.1	261	C	557314	148	445	111	0	0.0012632			FJ969727.1	261	C	420806	114	356
FJ969727.1	262	A	802643	0	576	2298	100	0.00370526			FJ969727.1	262	A	646885	0	401	1821	86	0.00356787			FJ969727.1	262	A	473981	0	340	1436	58	0.00386935			FJ969727.1	262	A	545057	0	369	1621	73	0.00378493			FJ969727.1	262	A	409711	0	296
FJ969727.1	263	T	822585	234	0	172	1325	0.00210434			FJ969727.1	263	T	662870	207	0	140	1268	0.00243638			FJ969727.1	263	T	485294	165	0	127	929	0.002516			FJ969727.1	263	T	560028	187	0	124	963	0.00227489			FJ969727.1	263	T	416653	167	0
FJ969727.1	264	A	825163	0	424	1691	76	0.00265523			FJ969727.1	264	A	666212	0	315	1285	53	0.00248119			FJ969727.1	264	A	487337	0	247	975	53	0.00261626			FJ969727.1	264	A	562739	0	291	1041	59	0.00247184			FJ969727.1	264	A	418826	0	228
FJ969727.1	265	C	840227	202	684	189	0	0.00127942			FJ969727.1	265	C	678329	133	641	187	0	0.00141672			FJ969727.1	265	C	496323	128	472	114	0	0.00143858			FJ969727.1	265	C	573461	140	565	140	0	0.00147351			FJ969727.1	265	C	425415	92	390
FJ969727.1	266	A	837734	0	329	2415	102	0.00339726			FJ969727.1	266	A	677842	0	299	2101	83	0.0036631			FJ969727.1	266	A	494922	0	235	1521	69	0.00368745			FJ969727.1	266	A	572234	0	272	1674	83	0.00354575			FJ969727.1	266	A	423281	0	190
FJ969727.1	267	T	848515	510	0	154	1439	0.00247845			FJ969727.1	267	T	685487	399	0	159	1256	0.00264629			FJ969727.1	267	T	500512	336	0	123	943	0.00280113			FJ969727.1	267	T	579097	400	0	124	1097	0.00279919			FJ969727.1	267	T	425100	267	0
FJ969727.1	268	A	842929	0	292	1424	91	0.00214372			FJ969727.1	268	A	682352	0	238	1147	71	0.0021338			FJ969727.1	268	A	498305	0	188	826	66	0.00216735			FJ969727.1	268	A	576114	0	263	910	67	0.00215235			FJ969727.1	268	A	421384	0	181
FJ969727.1	269	C	862724	224	559	171	0	0.0011058			FJ969727.1	269	C	699473	161	445	135	0	0.00105937			FJ969727.1	269	C	510000	104	304	98	0	0.000992157			FJ969727.1	269	C	590482	136	422	122	0	0.0011516			FJ969727.1	269	C	429658	108	311
FJ969727.1	270	T	868633	680	0	255	2757	0.00425036			FJ969727.1	270	T	704114	547	0	208	2924	0.00522501			FJ969727.1	270	T	513000	427	0	165	2109	0.00526511			FJ969727.1	270	T	594311	538	0	205	2356	0.00521444			FJ969727.1	270	T	429437	347	0
FJ969727.1	271	G	846382	1453	114	0	203	0.00209125			FJ969727.1	271	G	684375	1145	292	0	223	0.00242557			FJ969727.1	271	G	498075	912	210	0	154	0.00256186			FJ969727.1	271	G	573600	984	258	0	233	0.00257148			FJ969727.1	271	G	415774	746	134
FJ969727.1	272	C	863747	365	844	193	0	0.00162316			FJ969727.1	272	C	701064	270	671	162	0	0.00157332			FJ969727.1	272	C	510064	162	438	122	0	0.00141551			FJ969727.1	272	C	588805	258	555	150	0	0.00163552			FJ969727.1	272	C	423233	161	405
FJ969727.1	273	A	870968	0	519	3025	169	0.00426307			FJ969727.1	273	A	709235	0	476	2369	150	0.00422286			FJ969727.1	273	A	515483	0	349	1753	94	0.00426008			FJ969727.1	273	A	595058	0	412	1942	120	0.00415758			FJ969727.1	273	A	427281	0	287
FJ969727.1	274	G	864378	555	124	0	75	0.000872304			FJ969727.1	274	G	701122	469	171	0	75	0.00101979			FJ969727.1	274	G	509659	323	125	0	76	0.00102814			FJ969727.1	274	G	587457	369	138	0	85	0.00100773			FJ969727.1	274	G	417039	300	112
FJ969727.1	275	T	879907	693	0	299	1776	0.00314579			FJ969727.1	275	T	716287	683	0	254	1966	0.00405284			FJ969727.1	275	T	518807	525	0	200	1419	0.00413256			FJ969727.1	275	T	598452	583	0	206	1629	0.00404042			FJ969727.1	275	T	424828	468	0
FJ969727.1	276	G	872833	769	196	0	114	0.0012362			FJ969727.1	276	G	708418	612	134	0	104	0.00119986			FJ969727.1	276	G	513120	432	76	0	76	0.00113814			FJ969727.1	276	G	589760	520	116	0	100	0.00124797			FJ969727.1	276	G	419970	412	56
FJ969727.1	277	G	867333	939	450	0	131	0.0017525			FJ969727.1	277	G	703240	771	1085	0	475	0.00331466			FJ969727.1	277	G	509433	530	871	0	435	0.00360401			FJ969727.1	277	G	583859	651	1092	0	523	0.00388107			FJ969727.1	277	G	414473	422	677
FJ969727.1	278	G	891733	883	306	0	169	0.00152288			FJ969727.1	278	G	726236	770	1143	0	515	0.00334327			FJ969727.1	278	G	524319	505	904	0	404	0.00345782			FJ969727.1	278	G	603174	655	1072	0	504	0.00369877			FJ969727.1	278	G	426110	386	675
FJ969727.1	279	A	916042	0	300	2383	97	0.0030348			FJ969727.1	279	A	753516	0	303	2005	84	0.00317445			FJ969727.1	279	A	542512	0	220	1456	52	0.00318518			FJ969727.1	279	A	627107	0	247	1635	69	0.00311111			FJ969727.1	279	A	439933	0	189
FJ969727.1	280	T	920503	311	0	211	2144	0.00289624			FJ969727.1	280	T	757053	260	0	215	2004	0.00327454			FJ969727.1	280	T	544671	217	0	171	1441	0.00335799			FJ969727.1	280	T	630668	250	0	194	1612	0.00326004			FJ969727.1	280	T	441610	185	0
FJ969727.1	281	C	933693	317	569	130	0	0.00108815			FJ969727.1	281	C	768892	233	540	117	0	0.00115751			FJ969727.1	281	C	553303	197	370	101	0	0.0012073			FJ969727.1	281	C	640469	217	448	119	0	0.0012241			FJ969727.1	281	C	448015	147	293
FJ969727.1	282	C	919953	672	916333	272	0	0.997091			FJ969727.1	282	C	757409	634	753741	219	0	0.996283			FJ969727.1	282	C	544551	482	541797	158	0	0.996118			FJ969727.1	282	C	629733	540	626718	181	0	0.996357			FJ969727.1	282	C	441242	398	439060
FJ969727.1	283	G	907126	967	235	0	82	0.00141546			FJ969727.1	283	G	745909	775	389	0	82	0.00167045			FJ969727.1	283	G	535683	537	260	0	84	0.00164463			FJ969727.1	283	G	615268	646	331	0	89	0.00173258			FJ969727.1	283	G	434196	429	228
FJ969727.1	284	G	915048	746	302	0	106	0.00126114			FJ969727.1	284	G	752905	592	314	0	163	0.00141983			FJ969727.1	284	G	540610	410	197	0	87	0.00128374			FJ969727.1	284	G	620337	505	283	0	131	0.00148145			FJ969727.1	284	G	438171	360	219
FJ969727.1	285	A	942870	0	222	2325	73	0.00277875			FJ969727.1	285	A	787250	0	190	1755	95	0.0025913			FJ969727.1	285	A	563725	0	152	1353	52	0.00276199			FJ969727.1	285	A	650425	0	200	1576	79	0.00285198			FJ969727.1	285	A	458642	0	138
FJ969727.1	286	T	960153	416	0	219	2625	0.00339529			FJ969727.1	286	T	809562	391	0	180	2568	0.00387741			FJ969727.1	286	T	578889	270	0	131	1836	0.0038643			FJ969727.1	286	T	669312	349	0	157	2087	0.00387413			FJ969727.1	286	T	470835	244	0
FJ969727.1	287	C	967687	354	701	136	0	0.00123077			FJ969727.1	287	C	824468	215	744	132	0	0.00132328			FJ969727.1	287	C	589607	152	547	101	0	0.00135684			FJ969727.1	287	C	681099	207	600	98	0	0.00132873			FJ969727.1	287	C	480127	114	383
FJ969727.1	288	A	939377	0	580	2732	163	0.00369926			FJ969727.1	288	A	801597	0	460	2270	129	0.00356663			FJ969727.1	288	A	572757	0	391	1544	76	0.00351109			FJ969727.1	288	A	660535	0	450	1774	114	0.00353956			FJ969727.1	288	A	466781	0	362
FJ969727.1	289	A	899377	0	326	3031	214	0.00397053			FJ969727.1	289	A	769778	0	281	2581	161	0.00392711			FJ969727.1	289	A	549648	0	214	1827	124	0.00393888			FJ969727.1	289	A	631454	0	240	2020	161	0.00383401			FJ969727.1	289	A	447595	0	176
FJ969727.1	290	G	946077	756	214	0	169	0.00120392			FJ969727.1	290	G	811247	725	416	0	200	0.00165301			FJ969727.1	290	G	578037	424	314	0	182	0.00159159			FJ969727.1	290	G	665193	522	383	0	240	0.0017213			FJ969727.1	290	G	471265	375	250
FJ969727.1	291	C	953004	880	1280	349	0	0.00263273			FJ969727.1	291	C	829608	755	1141	305	0	0.00265306			FJ969727.1	291	C	589127	506	797	174	0	0.0025071			FJ969727.1	291	C	679970	667	944	235	0	0.00271483			FJ969727.1	291	C	480816	469	684
FJ969727.1	292	G	930334	3615	308	0	400	0.00464672			FJ969727.1	292	G	812514	3060	329	0	350	0.00460177			FJ969727.1	292	G	576169	2207	232	0	247	0.00466183			FJ969727.1	292	G	661634	2353	290	0	346	0.0045176			FJ969727.1	292	G	470246	1782	203
FJ969727.1	293	C	955935	527	883	205	0	0.00168945			FJ969727.1	293	C	836963	342	726	211	0	0.00152814			FJ969727.1	293	C	593289	280	518	131	0	0.00156585			FJ969727.1	293	C	685508	303	555	174	0	0.00150545			FJ969727.1	293	C	484731	236	444
FJ969727.1	294	A	928881	0	3537	2443	100	0.00654551			FJ969727.1	294	A	816090	0	3021	2247	89	0.00656423			FJ969727.1	294	A	577661	0	2156	1592	62	0.00659556			FJ969727.1	294	A	664428	0	2526	1813	75	0.00664331			FJ969727.1	294	A	473032	0	1806
FJ969727.1	295	A	942452	0	426	2905	99	0.00363944			FJ969727.1	295	A	828104	0	391	2516	85	0.00361307			FJ969727.1	295	A	586407	0	292	1761	49	0.00358454			FJ969727.1	295	A	676724	0	325	2049	67	0.00360708			FJ969727.1	295	A	480265	0	249
FJ969727.1	296	A	936324	0	243	2165	101	0.00267963			FJ969727.1	296	A	824539	0	223	1894	70	0.00265239			FJ969727.1	296	A	582833	0	134	1421	62	0.00277438			FJ969727.1	296	A	673937	0	177	1617	80	0.00278068			FJ969727.1	296	A	477872	0	144
FJ969727.1	297	A	932901	0	333	3545	126	0.00429199			FJ969727.1	297	A	823556	0	284	2846	84	0.00390259			FJ969727.1	297	A	581661	0	217	2107	63	0.00410376			FJ969727.1	297	A	674320	0	269	2311	93	0.00396399			FJ969727.1	297	A	476836	0	182
FJ969727.1	298	G	928066	1072	536	0	156	0.00190073			FJ969727.1	298	G	817300	1036	1753	0	553	0.00408907			FJ969727.1	298	G	576704	700	1321	0	426	0.00424308			FJ969727.1	298	G	667202	755	1678	0	522	0.00442894			FJ969727.1	298	G	473189	539	1067
FJ969727.1	299	G	909638	1123	263	0	130	0.0016666			FJ969727.1	299	G	802022	1003	1167	0	552	0.00339392			FJ969727.1	299	G	564815	722	889	0	446	0.0036419			FJ969727.1	299	G	650898	792	1052	0	556	0.00368721			FJ969727.1	299	G	463295	545	740
FJ969727.1	300	A	829467	0	293	2514	373	0.00383379			FJ969727.1	300	A	733588	0	306	2277	351	0.00399952			FJ969727.1	300	A	516369	0	257	1558	219	0.00393904			FJ969727.1	300	A	595088	0	251	1795	337	0.00400445			FJ969727.1	300	A	423035	0	192
FJ969727.1	301	C	942910	1022	626	189	0	0.00194822			FJ969727.1	301	C	835259	842	705	186	0	0.00207481			FJ969727.1	301	C	586710	612	454	137	0	0.00205042			FJ969727.1	301	C	679949	801	517	151	0	0.00216046			FJ969727.1	301	C	481855	505	382
FJ969727.1	302	C	929760	693	768	160	0	0.00174346			FJ969727.1	302	C	824181	567	784	177	0	0.00185396			FJ969727.1	302	C	577699	410	543	116	0	0.00185044			FJ969727.1	302	C	667600	535	529	142	0	0.00180647			FJ969727.1	302	C	474777	339	375
FJ969727.1	303	T	929493	1023	0	293	2860	0.00449277			FJ969727.1	303	T	825466	893	0	283	3104	0.00518495			FJ969727.1	303	T	578286	652	0	168	2329	0.0054454			FJ969727.1	303	T	671247	798	0	178	2437	0.00508457			FJ969727.1	303	T	474708	549	0
FJ969727.1	304	G	894817	1031	216	0	122	0.00152992			FJ969727.1	304	G	794681	879	220	0	132	0.00154905			FJ969727.1	304	G	555216	604	158	0	125	0.00159758			FJ969727.1	304	G	639643	748	180	0	148	0.00168219			FJ969727.1	304	G	457042	504	146
FJ969727.1	305	G	903230	516	219	0	92	0.000915603			FJ969727.1	305	G	802695	431	202	0	95	0.000906945			FJ969727.1	305	G	560566	315	157	0	55	0.000940121			FJ969727.1	305	G	645775	428	164	0	104	0.00107777			FJ969727.1	305	G	460892	263	121
FJ969727.1	306	A	947919	0	397	2480	70	0.00310892			FJ969727.1	306	A	844735	0	341	2276	61	0.00317022			FJ969727.1	306	A	589650	0	247	1605	36	0.0032019			FJ969727.1	306	A	685820	0	296	1756	53	0.00306932			FJ969727.1	306	A	485086	0	223
FJ969727.1	307	G	942933	508	155	0	77	0.000784785			FJ969727.1	307	G	839585	513	483	0	159	0.00137568			FJ969727.1	307	G	585048	369	304	0	140	0.00138963			FJ969727.1	307	G	678517	414	413	0	163	0.00145906			FJ969727.1	307	G	481060	243	266
FJ969727.1	308	A	807302	0	292	2956	408	0.00452866			FJ969727.1	308	A	721847	0	306	2635	333	0.00453559			FJ969727.1	308	A	502181	0	208	1935	291	0.00484686			FJ969727.1	308	A	580939	0	246	2108	364	0.00467863			FJ969727.1	308	A	412656	0	177
FJ969727.1	309	A	794680	0	229	2891	364	0.00438415			FJ969727.1	309	A	708621	0	205	2615	310	0.00441703			FJ969727.1	309	A	493248	0	183	1822	257	0.00458593			FJ969727.1	309	A	568162	0	194	2154	361	0.00476801			FJ969727.1	309	A	405748	0	141
FJ969727.1	310	C	961229	424	802	195	0	0.00147832			FJ969727.1	310	C	857744	306	659	216	0	0.00137687			FJ969727.1	310	C	596370	272	477	134	0	0.00148062			FJ969727.1	310	C	693990	301	590	159	0	0.00151299			FJ969727.1	310	C	490327	193	347
FJ969727.1	311	G	932326	1176	281	0	163	0.00173759			FJ969727.1	311	G	831356	1071	481	0	242	0.00215792			FJ969727.1	311	G	577152	711	357	0	180	0.00216234			FJ969727.1	311	G	666519	816	465	0	212	0.00224			FJ969727.1	311	G	474081	587	276
FJ969727.1	312	C	946603	359	1753	222	0	0.00246566			FJ969727.1	312	C	847065	256	1584	198	0	0.00240595			FJ969727.1	312	C	586794	186	1134	149	0	0.00250343			FJ969727.1	312	C	680171	288	1407	163	0	0.00273167			FJ969727.1	312	C	482606	178	999
FJ969727.1	313	G	936057	901	197	0	187	0.00137278			FJ969727.1	313	G	835933	839	190	0	180	0.00144629			FJ969727.1	313	G	578718	582	117	0	147	0.00146185			FJ969727.1	313	G	668430	659	154	0	172	0.0014736			FJ969727.1	313	G	475587	498	114
FJ969727.1	314	C	959232	429	1068	251	0	0.00182229			FJ969727.1	314	C	859116	284	1015	233	0	0.00178323			FJ969727.1	314	C	594212	183	723	183	0	0.00183268			FJ969727.1	314	C	689983	280	884	187	0	0.00195802			FJ969727.1	314	C	488656	195	633
FJ969727.1	315	G	937324	1365	201	0	168	0.00184995			FJ969727.1	315	G	844342	1291	1393	0	427	0.00368453			FJ969727.1	315	G	582544	840	991	0	378	0.00379199			FJ969727.1	315	G	673647	971	1316	0	479	0.00410601			FJ969727.1	315	G	478870	718	752
FJ969727.1	316	A	903223	0	575	2717	212	0.00387944			FJ969727.1	316	A	816295	0	564	2398	203	0.00387727			FJ969727.1	316	A	563128	0	399	1677	125	0.00390853			FJ969727.1	316	A	651302	0	450	1850	176	0.00380162			FJ969727.1	316	A	462940	0	320
FJ969727.1	317	A	846187	0	208	2499	149	0.00337514			FJ969727.1	317	A	765087	0	199	2282	83	0.00335125			FJ969727.1	317	A	526831	0	151	1640	67	0.00352675			FJ969727.1	317	A	606589	0	182	1907	99	0.00360706			FJ969727.1	317	A	433822	0	121
FJ969727.1	318	C	940741	221	935	224	0	0.00146693			FJ969727.1	318	C	853238	182	736	190	0	0.00129858			FJ969727.1	318	C	587091	119	574	120	0	0.00138479			FJ969727.1	318	C	681438	169	651	149	0	0.00142199			FJ969727.1	318	C	483388	108	451
FJ969727.1	319	G	927597	985	220	0	69	0.00137344			FJ969727.1	319	G	838871	898	444	0	144	0.00177143			FJ969727.1	319	G	576747	601	293	0	125	0.00176681			FJ969727.1	319	G	666787	734	436	0	132	0.00195265			FJ969727.1	319	G	475054	520	257
FJ969727.1	320	A	929569	0	636	2817	91	0.00381252			FJ969727.1	320	A	844675	0	555	2579	86	0.00381212			FJ969727.1	320	A	580413	0	384	1716	43	0.0036922			FJ969727.1	320	A	674687	0	419	1872	68	0.00349644			FJ969727.1	320	A	478420	0	330
FJ969727.1	321	G	921516	7098	137	0	75	0.00793258			FJ969727.1	321	G	836425	6817	1301	0	251	0.0100057			FJ969727.1	321	G	573979	4514	986	0	159	0.00985925			FJ969727.1	321	G	665815	5353	1276	0	191	0.0102431			FJ969727.1	321	G	473298	3732	805
FJ969727.1	322	A	921959	0	505	2967	95	0.00386894			FJ969727.1	322	A	841815	0	509	2694	75	0.00389397			FJ969727.1	322	A	576854	0	348	1830	59	0.00387793			FJ969727.1	322	A	671433	0	409	2035	67	0.00373976			FJ969727.1	322	A	476569	0	278
FJ969727.1	323	A	900482	0	154	2361	48	0.00284625			FJ969727.1	323	A	823799	0	165	2178	57	0.00291333			FJ969727.1	323	A	563525	0	96	1531	41	0.00295994			FJ969727.1	323	A	653756	0	118	1748	38	0.0029124			FJ969727.1	323	A	465919	0	101
FJ969727.1	324	T	901826	416	0	231	1956	0.00288637			FJ969727.1	324	T	823216	445	0	220	2423	0.00375114			FJ969727.1	324	T	563755	328	0	147	1639	0.00374986			FJ969727.1	324	T	655732	456	0	184	1839	0.00378051			FJ969727.1	324	T	465931	334	0
FJ969727.1	325	G	870521	790	113	0	157	0.00121766			FJ969727.1	325	G	795633	763	232	0	195	0.00149566			FJ969727.1	325	G	543717	464	127	0	144	0.00135181			FJ969727.1	325	G	627986	549	224	0	176	0.00151118			FJ969727.1	325	G	450272	381	122
FJ969727.1	326	T	868237	997	0	335	2437	0.00434098			FJ969727.1	326	T	795545	1000	0	316	2290	0.00453274			FJ969727.1	326	T	543527	736	0	183	1495	0.00444136			FJ969727.1	326	T	629862	901	0	179	1761	0.00451051			FJ969727.1	326	T	450094	629	0
FJ969727.1	327	T	856542	1121	0	490	2846	0.00520348			FJ969727.1	327	T	787861	1162	0	563	3224	0.00628156			FJ969727.1	327	T	537062	701	0	313	2277	0.00612778			FJ969727.1	327	T	623265	908	0	399	2428	0.00599264			FJ969727.1	327	T	445044	659	0
FJ969727.1	328	G	832386	1495	208	0	231	0.00232344			FJ969727.1	328	G	770275	1570	358	0	330	0.00293142			FJ969727.1	328	G	523905	1025	227	0	228	0.00282494			FJ969727.1	328	G	607135	1176	314	0	255	0.00287415			FJ969727.1	328	G	435278	809	205
FJ969727.1	329	A	780719	0	717	3891	501	0.00654397			FJ969727.1	329	A	728406	0	715	3674	507	0.00672153			FJ969727.1	329	A	494471	0	463	2299	322	0.00623697			FJ969727.1	329	A	574807	0	553	2647	405	0.00627167			FJ969727.1	329	A	411707	0	451
FJ969727.1	330	C	802472	1424	2645	517	0	0.00571484			FJ969727.1	330	C	749956	1405	2837	669	0	0.00654838			FJ969727.1	330	C	508864	860	1765	275	0	0.00569897			FJ969727.1	330	C	590898	1074	2187	313	0	0.00604842			FJ969727.1	330	C	424079	800	1560
FJ969727.1	331	A	780823	0	1677	4004	336	0.00770597			FJ969727.1	331	A	731372	0	1575	4009	315	0.00806566			FJ969727.1	331	A	495997	0	1082	2676	202	0.00798392			FJ969727.1	331	A	574784	0	1351	3342	265	0.00862585			FJ969727.1	331	A	413360	0	862
FJ969727.1	332	G	781353	3155	843	0	626	0.00591794			FJ969727.1	332	G	729551	3353	1112	0	675	0.00704543			FJ969727.1	332	G	495759	2099	715	0	501	0.00668672			FJ969727.1	332	G	575022	2699	823	0	650	0.00725537			FJ969727.1	332	G	412563	1905	569
FJ969727.1	333	A	764381	0	493	2980	341	0.00498966			FJ969727.1	333	A	715498	0	491	2800	299	0.00501748			FJ969727.1	333	A	486139	0	372	1893	193	0.00505617			FJ969727.1	333	A	565592	0	448	2115	268	0.00500537			FJ969727.1	333	A	404548	0	296
FJ969727.1	334	G	757600	1011	232	0	105	0.0017793			FJ969727.1	334	G	706290	1065	361	0	176	0.00226819			FJ969727.1	334	G	480407	622	323	0	149	0.00227724			FJ969727.1	334	G	555662	810	418	0	153	0.00248532			FJ969727.1	334	G	399672	507	228
FJ969727.1	335	G	739519	980	219	0	127	0.00179306			FJ969727.1	335	G	690588	1020	299	0	225	0.00223578			FJ969727.1	335	G	468474	708	176	0	147	0.00220076			FJ969727.1	335	G	540198	852	267	0	204	0.0024491			FJ969727.1	335	G	389729	590	179
FJ969727.1	336	A	742692	0	637	2589	174	0.00457794			FJ969727.1	336	A	694162	0	578	2608	158	0.00481732			FJ969727.1	336	A	471709	0	388	1637	111	0.00452822			FJ969727.1	336	A	543850	0	444	1881	100	0.00445895			FJ969727.1	336	A	392008	0	413
FJ969727.1	337	G	731417	1252	300	0	391	0.00265649			FJ969727.1	337	G	681857	1169	1302	0	808	0.00480893			FJ969727.1	337	G	463611	781	929	0	608	0.00499988			FJ969727.1	337	G	533826	925	1170	0	718	0.00526951			FJ969727.1	337	G	385295	632	741
FJ969727.1	338	A	725194	0	959	4303	288	0.00765312			FJ969727.1	338	A	676709	0	879	4013	261	0.00761479			FJ969727.1	338	A	459912	0	566	2811	187	0.00774931			FJ969727.1	338	A	531499	0	638	2877	244	0.00707245			FJ969727.1	338	A	383787	0	419
FJ969727.1	339	T	697339	2869	0	2577	3811	0.0132747			FJ969727.1	339	T	652385	2900	0	2262	3990	0.0140285			FJ969727.1	339	T	443121	1861	0	1646	2736	0.0140887			FJ969727.1	339	T	511723	2169	0	1796	3129	0.013863			FJ969727.1	339	T	370553	1479	0
FJ969727.1	340	G	676016	1392	337	0	228	0.0028949			FJ969727.1	340	G	631142	1336	377	0	240	0.00309439			FJ969727.1	340	G	428273	828	242	0	148	0.00284398			FJ969727.1	340	G	491187	1067	284	0	191	0.00313933			FJ969727.1	340	G	359308	718	206
FJ969727.1	341	G	667982	747	262	0	192	0.00179795			FJ969727.1	341	G	625058	754	338	0	224	0.0021054			FJ969727.1	341	G	424009	497	229	0	171	0.00211552			FJ969727.1	341	G	486584	547	251	0	173	0.00199554			FJ969727.1	341	G	355836	391	166
FJ969727.1	342	A	688514	0	496	2340	172	0.00436883			FJ969727.1	342	A	646669	0	410	2119	155	0.0041505			FJ969727.1	342	A	438347	0	329	1384	95	0.00412459			FJ969727.1	342	A	506239	0	315	1586	108	0.00396848			FJ969727.1	342	A	368689	0	238
FJ969727.1	343	A	615202	0	242	2234	77	0.00414986			FJ969727.1	343	A	578482	0	299	2172	84	0.00441673			FJ969727.1	343	A	391752	0	170	1522	45	0.00443393			FJ969727.1	343	A	446700	0	198	1684	43	0.00430938			FJ969727.1	343	A	330155	0	140
FJ969727.1	344	A	652692	0	330	2756	76	0.00484455			FJ969727.1	344	A	614487	0	291	2503	78	0.00467382			FJ969727.1	344	A	416036	0	225	1724	50	0.00480487			FJ969727.1	344	A	480135	0	228	1981	60	0.00472575			FJ969727.1	344	A	350719	0	152
FJ969727.1	345	G	659127	428	629	0	75	0.00171742			FJ969727.1	345	G	617918	411	1045	0	210	0.00269615			FJ969727.1	345	G	419267	310	702	0	153	0.00277866			FJ969727.1	345	G	482543	318	895	0	171	0.00286814			FJ969727.1	345	G	353981	229	640
FJ969727.1	346	G	630963	753	132	0	134	0.00161499			FJ969727.1	346	G	593045	731	358	0	275	0.00229999			FJ969727.1	346	G	401325	500	260	0	214	0.00242696			FJ969727.1	346	G	458957	585	329	0	235	0.0025035			FJ969727.1	346	G	339598	418	195
FJ969727.1	347	T	608953	526	0	405	1880	0.00461612			FJ969727.1	347	T	575243	534	0	404	1956	0.00503092			FJ969727.1	347	T	388690	366	0	288	1176	0.00470812			FJ969727.1	347	T	446483	455	0	316	1373	0.00480197			FJ969727.1	347	T	328355	306	0
FJ969727.1	348	T	624153	523	0	563	3091	0.00669227			FJ969727.1	348	T	589352	546	0	556	3397	0.00763381			FJ969727.1	348	T	398191	365	0	360	2454	0.00798361			FJ969727.1	348	T	458206	440	0	463	2698	0.00785891			FJ969727.1	348	T	336754	310	0
FJ969727.1	349	G	624718	1626	340	0	280	0.00359522			FJ969727.1	349	G	587920	1658	426	0	457	0.00432202			FJ969727.1	349	G	397495	1052	322	0	303	0.00421892			FJ969727.1	349	G	455100	1236	392	0	343	0.00433092			FJ969727.1	349	G	337301	859	229
FJ969727.1	350	G	618148	1662	459	0	379	0.00404434			FJ969727.1	350	G	581951	1775	512	0	476	0.00474782			FJ969727.1	350	G	392993	1114	391	0	290	0.00456751			FJ969727.1	350	G	450020	1308	425	0	350	0.00462868			FJ969727.1	350	G	334063	925	314
FJ969727.1	351	A	628587	0	325	2799	285	0.00542327			FJ969727.1	351	A	593398	0	286	2777	250	0.0055831			FJ969727.1	351	A	400630	0	218	1946	188	0.00587075			FJ969727.1	351	A	461542	0	227	2063	192	0.00537763			FJ969727.1	351	A	341033	0	176
FJ969727.1	352	G	619805	1338	478	0	220	0.0032849			FJ969727.1	352	G	583303	1292	758	0	325	0.00407164			FJ969727.1	352	G	393707	852	532	0	255	0.00416299			FJ969727.1	352	G	452069	1045	668	0	307	0.00446834			FJ969727.1	352	G	335506	717	440
FJ969727.1	353	G	612049	937	394	0	270	0.0026158			FJ969727.1	353	G	575918	919	445	0	361	0.00299522			FJ969727.1	353	G	388484	563	282	0	225	0.0027543			FJ969727.1	353	G	444411	741	370	0	276	0.00312098			FJ969727.1	353	G	331613	500	250
FJ969727.1	354	A	624567	0	243	1824	149	0.00354806			FJ969727.1	354	A	587626	0	231	1691	135	0.00350053			FJ969727.1	354	A	396067	0	188	1070	108	0.00344891			FJ969727.1	354	A	456746	0	227	1191	99	0.00332132			FJ969727.1	354	A	338750	0	147
FJ969727.1	355	G	612180	482	174	0	52	0.00115652			FJ969727.1	355	G	574589	505	609	0	269	0.00240694			FJ969727.1	355	G	387185	316	473	0	221	0.00260857			FJ969727.1	355	G	444051	355	614	0	274	0.00279923			FJ969727.1	355	G	331355	296	433
FJ969727.1	356	G	606921	422	142	0	53	0.00101661			FJ969727.1	356	G	568394	450	157	0	106	0.00125441			FJ969727.1	356	G	382948	316	110	0	71	0.00129783			FJ969727.1	356	G	438359	350	141	0	102	0.00135277			FJ969727.1	356	G	328473	262	102
FJ969727.1	357	A	612745	0	270	1675	67	0.00328358			FJ969727.1	357	A	573952	0	262	1578	57	0.00330515			FJ969727.1	357	A	386700	0	199	1087	43	0.00343677			FJ969727.1	357	A	445077	0	203	1123	56	0.00310508			FJ969727.1	357	A	332475	0	159
FJ969727.1	358	G	606019	562	277	0	49	0.0014653			FJ969727.1	358	G	564982	580	643	0	182	0.0024868			FJ969727.1	358	G	381442	323	497	0	165	0.00258231			FJ969727.1	358	G	436264	392	684	0	212	0.00295234			FJ969727.1	358	G	327760	265	454
FJ969727.1	359	G	596290	570	129	0	105	0.00134834			FJ969727.1	359	G	555229	594	179	0	142	0.00164797			FJ969727.1	359	G	374243	383	129	0	105	0.00164866			FJ969727.1	359	G	426214	413	173	0	126	0.00167052			FJ969727.1	359	G	322308	348	116
FJ969727.1	360	T	584045	406	0	453	2046	0.00497393			FJ969727.1	360	T	545654	431	0	378	2515	0.00609177			FJ969727.1	360	T	366914	325	0	286	1724	0.00636389			FJ969727.1	360	T	422930	362	0	304	1895	0.00605538			FJ969727.1	360	T	315729	294	0
FJ969727.1	361	G	593748	655	142	0	105	0.00151916			FJ969727.1	361	G	551897	607	184	0	110	0.00163255			FJ969727.1	361	G	371755	374	147	0	93	0.00165163			FJ969727.1	361	G	424403	454	176	0	117	0.00176012			FJ969727.1	361	G	321303	359	118
FJ969727.1	362	G	594284	380	180	0	50	0.00102645			FJ969727.1	362	G	552585	355	320	0	136	0.00146765			FJ969727.1	362	G	371992	268	233	0	116	0.00165864			FJ969727.1	362	G	425644	276	225	0	130	0.00148246			FJ969727.1	362	G	321723	223	186
FJ969727.1	363	A	608032	0	368	2321	75	0.00454581			FJ969727.1	363	A	564851	0	400	2018	67	0.00439939			FJ969727.1	363	A	380960	0	254	1422	56	0.00454641			FJ969727.1	363	A	438532	0	303	1581	43	0.00439421			FJ969727.1	363	A	329873	0	244
FJ969727.1	364	G	596630	766	208	0	107	0.00181184			FJ969727.1	364	G	553950	830	615	0	352	0.00324398			FJ969727.1	364	G	373189	522	464	0	254	0.00332271			FJ969727.1	364	G	428368	622	586	0	324	0.00357636			FJ969727.1	364	G	323599	445	391
FJ969727.1	365	A	559298	0	310	1674	187	0.00388165			FJ969727.1	365	A	518832	0	323	1622	221	0.00417476			FJ969727.1	365	A	349487	0	203	1164	145	0.00432634			FJ969727.1	365	A	400395	0	236	1175	183	0.00398107			FJ969727.1	365	A	303451	0	179
FJ969727.1	366	T	590394	305	0	310	1441	0.00348242			FJ969727.1	366	T	547405	326	0	342	1719	0.00436057			FJ969727.1	366	T	369038	243	0	205	1320	0.00479083			FJ969727.1	366	T	425342	289	0	236	1362	0.00443643			FJ969727.1	366	T	319967	215	0
FJ969727.1	367	G	585858	563	133	0	85	0.00133309			FJ969727.1	367	G	541738	531	229	0	118	0.00162071			FJ969727.1	367	G	365194	369	166	0	98	0.00173333			FJ969727.1	367	G	417942	425	178	0	104	0.00169162			FJ969727.1	367	G	316973	312	118
FJ969727.1	368	C	584085	262	435	218	0	0.00156655			FJ969727.1	368	C	540212	199	394	220	0	0.00150496			FJ969727.1	368	C	364024	104	263	147	0	0.00141199			FJ969727.1	368	C	416969	186	271	179	0	0.00152529			FJ969727.1	368	C	315814	161	180
FJ969727.1	369	T	580320	471	0	176	1568	0.00381686			FJ969727.1	369	T	536180	474	0	174	1761	0.00449289			FJ969727.1	369	T	361501	303	0	86	1331	0.00475794			FJ969727.1	369	T	415638	369	0	115	1390	0.00450873			FJ969727.1	369	T	313588	305	0
FJ969727.1	370	G	580396	486	105	0	49	0.0011027			FJ969727.1	370	G	533704	523	304	0	121	0.00177627			FJ969727.1	370	G	360621	337	204	0	84	0.00173312			FJ969727.1	370	G	412202	377	213	0	113	0.00170547			FJ969727.1	370	G	312777	334	154
FJ969727.1	371	A	535129	0	228	1436	145	0.00338049			FJ969727.1	371	A	492668	0	218	1435	149	0.00365764			FJ969727.1	371	A	332759	0	167	928	108	0.00361523			FJ969727.1	371	A	379918	0	184	1076	139	0.00368237			FJ969727.1	371	A	288516	0	152
FJ969727.1	372	T	568550	873	0	793	3052	0.0082983			FJ969727.1	372	T	522992	1146	0	965	3647	0.0110097			FJ969727.1	372	T	353807	672	0	576	2319	0.0100818			FJ969727.1	372	T	405366	786	0	662	2750	0.0103561			FJ969727.1	372	T	306879	608	0
FJ969727.1	373	G	573189	1022	175	0	111	0.00228197			FJ969727.1	373	G	525176	1024	200	0	136	0.00258961			FJ969727.1	373	G	355430	642	117	0	101	0.0024196			FJ969727.1	373	G	406378	777	162	0	116	0.00259611			FJ969727.1	373	G	308969	544	112
FJ969727.1	374	C	571749	513	806	227	0	0.00270398			FJ969727.1	374	C	524298	535	810	244	0	0.00303072			FJ969727.1	374	C	354887	342	438	166	0	0.00266564			FJ969727.1	374	C	405773	392	604	163	0	0.00285628			FJ969727.1	374	C	308355	316	469
FJ969727.1	375	G	565910	807	230	0	50	0.0019208			FJ969727.1	375	G	515343	774	553	0	135	0.00283695			FJ969727.1	375	G	350099	581	401	0	96	0.00307913			FJ969727.1	375	G	398880	629	523	0	123	0.00319645			FJ969727.1	375	G	304135	475	355
FJ969727.1	376	G	559981	506	232	0	73	0.00144826			FJ969727.1	376	G	509281	453	196	0	66	0.00140394			FJ969727.1	376	G	346094	343	168	0	30	0.00156316			FJ969727.1	376	G	393511	365	239	0	70	0.00171279			FJ969727.1	376	G	300722	292	143
FJ969727.1	377	G	566864	463	131	0	46	0.00112902			FJ969727.1	377	G	514454	387	117	0	60	0.00109631			FJ969727.1	377	G	349979	280	70	0	51	0.00114578			FJ969727.1	377	G	399254	326	125	0	64	0.00128991			FJ969727.1	377	G	304321	272	103
FJ969727.1	378	A	564169	0	744	3238	179	0.00737545			FJ969727.1	378	A	509826	0	551	3009	160	0.00729661			FJ969727.1	378	A	348163	0	409	2018	114	0.00729831			FJ969727.1	378	A	397974	0	480	2331	139	0.00741254			FJ969727.1	378	A	302940	0	401
FJ969727.1	379	G	562126	316	85	0	41	0.000786301			FJ969727.1	379	G	505536	303	186	0	81	0.00112752			FJ969727.1	379	G	345818	199	141	0	69	0.0011827			FJ969727.1	379	G	394837	229	128	0	99	0.00115491			FJ969727.1	379	G	300859	176	101
FJ969727.1	380	T	539703	281	0	144	1329	0.00324994			FJ969727.1	380	T	486055	226	0	134	1250	0.00331238			FJ969727.1	380	T	331785	195	0	104	835	0.00341788			FJ969727.1	380	T	379941	273	0	101	932	0.00343738			FJ969727.1	380	T	288674	186	0
FJ969727.1	381	T	549016	279	0	121	1442	0.00335509			FJ969727.1	381	T	494320	260	0	110	1628	0.00404192			FJ969727.1	381	T	337832	193	0	86	1152	0.00423583			FJ969727.1	381	T	387085	203	0	82	1188	0.00380537			FJ969727.1	381	T	294059	200	0
FJ969727.1	382	G	548859	431	188	0	75	0.00126444			FJ969727.1	382	G	492620	381	422	0	264	0.00216597			FJ969727.1	382	G	337119	280	332	0	194	0.00239085			FJ969727.1	382	G	383904	340	427	0	207	0.00253709			FJ969727.1	382	G	293235	247	277
FJ969727.1	383	G	549826	333	173	0	64	0.00103669			FJ969727.1	383	G	493088	310	684	0	334	0.00269323			FJ969727.1	383	G	337505	221	448	0	269	0.00277922			FJ969727.1	383	G	384177	249	597	0	345	0.00310013			FJ969727.1	383	G	293502	188	448
FJ969727.1	384	A	545146	0	309	1646	59	0.00369442			FJ969727.1	384	A	489659	0	268	1508	45	0.00371891			FJ969727.1	384	A	334929	0	171	1045	33	0.00372915			FJ969727.1	384	A	383420	0	202	1130	35	0.00356528			FJ969727.1	384	A	291791	0	141
FJ969727.1	385	G	555082	417	296	0	46	0.00136737			FJ969727.1	385	G	497635	382	452	0	95	0.00186683			FJ969727.1	385	G	340590	230	282	0	77	0.00172935			FJ969727.1	385	G	389371	280	354	0	81	0.00183629			FJ969727.1	385	G	296390	219	252
FJ969727.1	386	C	555378	188	463	93	0	0.00133963			FJ969727.1	386	C	498508	190	421	90	0	0.0014062			FJ969727.1	386	C	340864	132	304	54	0	0.00143752			FJ969727.1	386	C	390453	160	363	81	0	0.00154692			FJ969727.1	386	C	296533	112	250
FJ969727.1	387	T	556185	205	0	163	1134	0.00270054			FJ969727.1	387	T	499163	193	0	134	1839	0.00433926			FJ969727.1	387	T	341376	149	0	87	1196	0.00419479			FJ969727.1	387	T	392436	169	0	132	1267	0.00399556			FJ969727.1	387	T	297332	143	0
FJ969727.1	388	A	546392	0	260	1173	42	0.00269953			FJ969727.1	388	A	489876	0	237	1040	55	0.00271906			FJ969727.1	388	A	334989	0	177	743	33	0.00284487			FJ969727.1	388	A	383440	0	232	820	55	0.00288702			FJ969727.1	388	A	291707	0	169
FJ969727.1	389	C	547903	138	309	93	0	0.000985576			FJ969727.1	389	C	490955	127	297	101	0	0.00106934			FJ969727.1	389	C	335734	86	221	67	0	0.00111398			FJ969727.1	389	C	385056	101	279	83	0	0.00120242			FJ969727.1	389	C	292149	73	192
FJ969727.1	390	T	542010	577	0	194	1492	0.0041752			FJ969727.1	390	T	486695	550	0	178	1845	0.00528668			FJ969727.1	390	T	332400	386	0	118	1293	0.00540614			FJ969727.1	390	T	382468	489	0	132	1412	0.00531548			FJ969727.1	390	T	290035	384	0
FJ969727.1	391	G	527697	526	160	0	75	0.00144212			FJ969727.1	391	G	471834	617	495	0	342	0.00308159			FJ969727.1	391	G	322347	382	376	0	245	0.00311155			FJ969727.1	391	G	368277	439	407	0	328	0.00318782			FJ969727.1	391	G	281378	353	276
FJ969727.1	392	G	526350	594	226	0	123	0.00179158			FJ969727.1	392	G	470910	737	938	0	460	0.00453378			FJ969727.1	392	G	321819	471	693	0	353	0.00471383			FJ969727.1	392	G	367872	555	883	0	391	0.00497184			FJ969727.1	392	G	281015	433	576
FJ969727.1	393	A	526956	0	257	1796	129	0.00414076			FJ969727.1	393	A	472341	0	308	1818	145	0.00480797			FJ969727.1	393	A	322817	0	155	1245	93	0.00462491			FJ969727.1	393	A	370430	0	189	1402	110	0.00459196			FJ969727.1	393	A	281826	0	166
FJ969727.1	394	G	529594	2481	97	0	36	0.00493586			FJ969727.1	394	G	474118	2398	112	0	46	0.00539106			FJ969727.1	394	G	323996	1605	92	0	39	0.00535809			FJ969727.1	394	G	371441	1877	85	0	44	0.00540059			FJ969727.1	394	G	283588	1447	78
FJ969727.1	395	C	530814	267	671	151	0	0.00205157			FJ969727.1	395	C	475288	214	630	136	0	0.00206191			FJ969727.1	395	C	324539	124	423	115	0	0.00203982			FJ969727.1	395	C	372531	202	463	90	0	0.00202668			FJ969727.1	395	C	284076	147	352
FJ969727.1	396	G	523132	1152	135	0	51	0.00255767			FJ969727.1	396	G	467228	1130	231	0	100	0.00312695			FJ969727.1	396	G	319605	768	128	0	66	0.00300997			FJ969727.1	396	G	366099	817	182	0	72	0.00292544			FJ969727.1	396	G	279902	641	125
FJ969727.1	397	A	524358	0	315	1392	40	0.00333169			FJ969727.1	397	A	467434	0	333	1228	49	0.00344434			FJ969727.1	397	A	320133	0	220	842	33	0.00342045			FJ969727.1	397	A	367899	0	249	968	44	0.00342757			FJ969727.1	397	A	280418	0	194
FJ969727.1	398	A	491201	0	149	1381	107	0.00333265			FJ969727.1	398	A	436825	0	111	1256	98	0.00335375			FJ969727.1	398	A	298986	0	78	873	76	0.00343494			FJ969727.1	398	A	340366	0	105	955	75	0.00333465			FJ969727.1	398	A	262666	0	74
FJ969727.1	399	T	504653	354	0	203	1215	0.00351132			FJ969727.1	399	T	447906	343	0	231	1434	0.00448308			FJ969727.1	399	T	307102	247	0	163	1007	0.0046141			FJ969727.1	399	T	352640	362	0	187	1120	0.00473287			FJ969727.1	399	T	269450	244	0
FJ969727.1	400	G	488077	3608	153	0	563	0.00885926			FJ969727.1	400	G	428292	4339	215	0	717	0.012307			FJ969727.1	400	G	294744	2655	188	0	444	0.0111521			FJ969727.1	400	G	336212	3224	244	0	518	0.0118556			FJ969727.1	400	G	258432	2375	149
FJ969727.1	401	G	485054	4388	717	0	1120	0.0128336			FJ969727.1	401	G	424145	5341	841	0	1304	0.0176496			FJ969727.1	401	G	292020	3299	537	0	820	0.0159441			FJ969727.1	401	G	333272	3842	639	0	1003	0.016455			FJ969727.1	401	G	256153	2882	477
FJ969727.1	402	A	489057	0	1369	7017	1757	0.0207399			FJ969727.1	402	A	427523	0	1439	7680	2096	0.0262325			FJ969727.1	402	A	295166	0	922	4974	1273	0.024288			FJ969727.1	402	A	337739	0	1117	5252	1482	0.0232458			FJ969727.1	402	A	258724	0	783
FJ969727.1	403	G	459351	467	111	0	54	0.00137585			FJ969727.1	403	G	393619	402	351	0	176	0.00236015			FJ969727.1	403	G	273771	301	268	0	139	0.0025861			FJ969727.1	403	G	312399	288	349	0	127	0.00244559			FJ969727.1	403	G	240224	229	243
FJ969727.1	404	G	439233	615	99	0	127	0.0019147			FJ969727.1	404	G	370840	569	126	0	112	0.00217614			FJ969727.1	404	G	259909	376	101	0	85	0.0021623			FJ969727.1	404	G	296349	480	133	0	111	0.00244307			FJ969727.1	404	G	228247	309	76
FJ969727.1	405	A	418708	0	364	1190	141	0.00404817			FJ969727.1	405	A	345666	0	326	946	134	0.00406751			FJ969727.1	405	A	245022	0	207	700	77	0.00401597			FJ969727.1	405	A	281740	0	243	768	111	0.0039824			FJ969727.1	405	A	216571	0	210
FJ969727.1	406	A	342262	0	122	1057	37	0.00355283			FJ969727.1	406	A	263675	0	101	873	30	0.00380772			FJ969727.1	406	A	191529	0	105	608	17	0.00381143			FJ969727.1	406	A	216952	0	91	638	15	0.00342933			FJ969727.1	406	A	169361	0	63
FJ969727.1	407	G	337978	169	87	0	18	0.000810704			FJ969727.1	407	G	253933	138	154	0	54	0.00136256			FJ969727.1	407	G	187220	74	132	0	31	0.00126589			FJ969727.1	407	G	212592	123	150	0	36	0.00145349			FJ969727.1	407	G	165378	76	106
FJ969727.1	408	A	322533	0	136	896	45	0.00333919			FJ969727.1	408	A	238702	0	81	642	31	0.00315875			FJ969727.1	408	A	177149	0	91	531	17	0.00360713			FJ969727.1	408	A	201597	0	89	565	27	0.00337803			FJ969727.1	408	A	156834	0	73
FJ969727.1	409	T	315739	192	0	167	530	0.00281562			FJ969727.1	409	T	232879	175	0	138	550	0.00370579			FJ969727.1	409	T	172862	131	0	113	397	0.00370816			FJ969727.1	409	T	197062	180	0	110	482	0.00391755			FJ969727.1	409	T	153277	142	0
FJ969727.1	410	G	311823	303	95	0	89	0.00156178			FJ969727.1	410	G	228037	231	88	0	96	0.00181988			FJ969727.1	410	G	169934	163	50	0	70	0.00166535			FJ969727.1	410	G	192135	259	58	0	88	0.00210789			FJ969727.1	410	G	150607	141	41
FJ969727.1	411	G	306613	342	287	0	57	0.00223735			FJ969727.1	411	G	224204	211	252	0	50	0.00228809			FJ969727.1	411	G	166938	165	196	0	42	0.00241407			FJ969727.1	411	G	188649	208	254	0	52	0.00272464			FJ969727.1	411	G	147971	151	187
FJ969727.1	412	G	313469	218	74	0	41	0.00106231			FJ969727.1	412	G	228376	190	58	0	35	0.00123918			FJ969727.1	412	G	170331	146	35	0	29	0.00123289			FJ969727.1	412	G	193292	135	85	0	37	0.00132959			FJ969727.1	412	G	151198	123	50
FJ969727.1	413	T	314695	132	0	67	528	0.00231017			FJ969727.1	413	T	230051	82	0	66	500	0.00281677			FJ969727.1	413	T	171367	81	0	50	327	0.00267263			FJ969727.1	413	T	195698	93	0	44	395	0.00271847			FJ969727.1	413	T	151940	58	0
FJ969727.1	414	A	318182	0	113	758	24	0.00281286			FJ969727.1	414	A	232870	0	97	554	12	0.00284708			FJ969727.1	414	A	173274	0	71	428	15	0.0029664			FJ969727.1	414	A	197657	0	105	425	19	0.00277754			FJ969727.1	414	A	154295	0	75
FJ969727.1	415	G	315993	199	116	0	34	0.00110445			FJ969727.1	415	G	230155	146	99	0	29	0.0011905			FJ969727.1	415	G	171447	127	85	0	13	0.00131236			FJ969727.1	415	G	195713	119	118	0	36	0.0013949			FJ969727.1	415	G	152323	97	84
FJ969727.1	416	T	307784	120	0	52	898	0.00347646			FJ969727.1	416	T	223875	102	0	46	673	0.00366723			FJ969727.1	416	T	166331	59	0	38	492	0.00354113			FJ969727.1	416	T	191321	95	0	53	511	0.00344447			FJ969727.1	416	T	148182	59	0
FJ969727.1	417	T	316311	426	0	70	1008	0.00475481			FJ969727.1	417	T	229940	306	0	62	817	0.00515352			FJ969727.1	417	T	171203	250	0	44	589	0.00515762			FJ969727.1	417	T	196848	293	0	55	602	0.00482606			FJ969727.1	417	T	152252	241	0
FJ969727.1	418	C	314078	102	203	41	0	0.00110164			FJ969727.1	418	C	228211	95	175	40	0	0.00135839			FJ969727.1	418	C	169976	67	131	24	0	0.00130607			FJ969727.1	418	C	194099	80	157	33	0	0.00139104			FJ969727.1	418	C	150772	74	133
FJ969727.1	419	T	319683	148	0	49	628	0.00258068			FJ969727.1	419	T	232249	129	0	54	578	0.00327666			FJ969727.1	419	T	172921	91	0	33	437	0.00324426			FJ969727.1	419	T	198657	121	0	36	490	0.00325687			FJ969727.1	419	T	153629	89	0
FJ969727.1	420	A	317665	0	45	601	16	0.00208396			FJ969727.1	420	A	231430	0	31	519	16	0.00244566			FJ969727.1	420	A	172154	0	38	352	20	0.00238159			FJ969727.1	420	A	197780	0	25	352	21	0.00201234			FJ969727.1	420	A	153238	0	28
FJ969727.1	421	A	304627	0	146	781	57	0.00323018			FJ969727.1	421	A	221014	0	118	565	37	0.00325771			FJ969727.1	421	A	164114	0	78	407	36	0.00317462			FJ969727.1	421	A	188201	0	98	530	35	0.00352283			FJ969727.1	421	A	146098	0	64
FJ969727.1	422	C	319464	58	191	58	0	0.000960985			FJ969727.1	422	C	230251	28	185	47	0	0.0011292			FJ969727.1	422	C	171458	29	104	33	0	0.000968167			FJ969727.1	422	C	197467	47	164	28	0	0.00121033			FJ969727.1	422	C	152613	39	102
FJ969727.1	423	A	324734	0	224	926	125	0.00392629			FJ969727.1	423	A	233122	0	190	748	68	0.00431534			FJ969727.1	423	A	173449	0	143	590	71	0.00463537			FJ969727.1	423	A	200251	0	170	630	70	0.00434455			FJ969727.1	423	A	154693	0	146
FJ969727.1	424	G	321076	172	102	0	44	0.00099042			FJ969727.1	424	G	229727	96	84	0	65	0.00106648			FJ969727.1	424	G	170836	97	56	0	37	0.00111218			FJ969727.1	424	G	196771	88	75	0	49	0.00107739			FJ969727.1	424	G	152259	92	52
FJ969727.1	425	A	325886	0	137	916	38	0.0033478			FJ969727.1	425	A	233461	0	110	645	34	0.00337958			FJ969727.1	425	A	173689	0	74	521	26	0.00357536			FJ969727.1	425	A	200989	0	99	556	30	0.00340815			FJ969727.1	425	A	155315	0	76
FJ969727.1	426	A	325824	0	117	1126	133	0.00422314			FJ969727.1	426	A	233179	0	67	780	84	0.00399264			FJ969727.1	426	A	173610	0	54	576	65	0.00400323			FJ969727.1	426	A	200291	0	57	651	73	0.00389933			FJ969727.1	426	A	155391	0	57
FJ969727.1	427	G	327760	137	106	0	19	0.000799365			FJ969727.1	427	G	232561	102	92	0	28	0.000954588			FJ969727.1	427	G	173669	97	67	0	26	0.00109404			FJ969727.1	427	G	200272	103	102	0	38	0.00121335			FJ969727.1	427	G	155142	71	50
FJ969727.1	428	A	324346	0	137	1000	23	0.00357643			FJ969727.1	428	A	229721	0	81	689	34	0.0034999			FJ969727.1	428	A	171480	0	81	569	17	0.00388967			FJ969727.1	428	A	198270	0	106	584	21	0.00358602			FJ969727.1	428	A	153460	0	69
FJ969727.1	429	G	328051	338	103	0	35	0.00145099			FJ969727.1	429	G	231617	236	164	0	51	0.00194718			FJ969727.1	429	G	173221	201	153	0	53	0.0023496			FJ969727.1	429	G	199815	183	191	0	52	0.00213197			FJ969727.1	429	G	154964	142	128
FJ969727.1	430	A	322580	0	68	833	38	0.00291091			FJ969727.1	430	A	228374	0	45	685	24	0.0033016			FJ969727.1	430	A	170542	0	53	460	14	0.00309015			FJ969727.1	430	A	197054	0	55	518	41	0.0031159			FJ969727.1	430	A	152260	0	29
FJ969727.1	431	T	327071	100	0	64	825	0.00302381			FJ969727.1	431	T	230600	104	0	57	578	0.00320468			FJ969727.1	431	T	172207	52	0	34	415	0.00290929			FJ969727.1	431	T	199323	80	0	51	462	0.00297507			FJ969727.1	431	T	154156	58	0
FJ969727.1	432	T	319564	249	0	47	628	0.00289144			FJ969727.1	432	T	225296	160	0	39	538	0.00327125			FJ969727.1	432	T	168380	149	0	28	386	0.00334363			FJ969727.1	432	T	193386	174	0	26	435	0.00328359			FJ969727.1	432	T	150740	153	0
FJ969727.1	433	G	323579	322	254	0	78	0.00202114			FJ969727.1	433	G	227629	202	217	0	71	0.00215263			FJ969727.1	433	G	170299	164	157	0	34	0.00208457			FJ969727.1	433	G	196156	179	185	0	53	0.00212586			FJ969727.1	433	G	152100	151	146
FJ969727.1	434	C	328693	97	240	60	0	0.00120781			FJ969727.1	434	C	231116	74	194	52	0	0.00138459			FJ969727.1	434	C	173189	44	133	33	0	0.00121255			FJ969727.1	434	C	200538	76	151	34	0	0.0013015			FJ969727.1	434	C	154679	50	126
FJ969727.1	435	T	321637	228	0	67	1002	0.0040325			FJ969727.1	435	T	225672	179	0	53	833	0.00471924			FJ969727.1	435	T	169143	114	0	38	634	0.00464696			FJ969727.1	435	T	196546	152	0	43	662	0.0043603			FJ969727.1	435	T	151231	125	0
FJ969727.1	436	C	320843	142	302	59	0	0.00156774			FJ969727.1	436	C	224793	167	271	84	0	0.00232214			FJ969727.1	436	C	168833	130	191	58	0	0.00224482			FJ969727.1	436	C	194679	165	205	49	0	0.00215226			FJ969727.1	436	C	151176	162	203
FJ969727.1	437	G	316582	285	121	0	62	0.00147829			FJ969727.1	437	G	221540	237	127	0	53	0.00188228			FJ969727.1	437	G	166270	151	104	0	39	0.00176821			FJ969727.1	437	G	191497	198	133	0	57	0.00202614			FJ969727.1	437	G	148812	132	81
FJ969727.1	438	C	320053	192	314	53	0	0.00174659			FJ969727.1	438	C	223740	128	208	47	0	0.00171181			FJ969727.1	438	C	168517	94	175	33	0	0.0017921			FJ969727.1	438	C	194445	111	201	44	0	0.00183085			FJ969727.1	438	C	150735	91	140
FJ969727.1	439	G	317792	272	315	0	61	0.00203907			FJ969727.1	439	G	221399	194	195	0	44	0.00195575			FJ969727.1	439	G	166646	154	154	0	46	0.00212426			FJ969727.1	439	G	192167	168	188	0	40	0.00206071			FJ969727.1	439	G	149254	139	182
FJ969727.1	440	C	322442	92	401	84	0	0.00178947			FJ969727.1	440	C	224818	97	290	42	0	0.00190821			FJ969727.1	440	C	169432	54	235	59	0	0.00205392			FJ969727.1	440	C	195947	68	231	38	0	0.00171985			FJ969727.1	440	C	151937	44	161
FJ969727.1	441	G	321124	301	115	0	29	0.00138576			FJ969727.1	441	G	223317	190	287	0	73	0.00246287			FJ969727.1	441	G	168478	145	211	0	66	0.00250478			FJ969727.1	441	G	194378	186	217	0	74	0.00245398			FJ969727.1	441	G	150991	120	211
FJ969727.1	442	A	308020	0	106	771	81	0.00311019			FJ969727.1	442	A	215120	0	83	562	45	0.00320751			FJ969727.1	442	A	162147	0	85	423	52	0.00345366			FJ969727.1	442	A	187985	0	101	498	59	0.00350028			FJ969727.1	442	A	145481	0	61
FJ969727.1	443	T	312579	88	0	65	634	0.00251776			FJ969727.1	443	T	218119	73	0	48	483	0.00276913			FJ969727.1	443	T	164442	35	0	34	345	0.0025176			FJ969727.1	443	T	190916	81	0	38	425	0.00284942			FJ969727.1	443	T	147721	51	0
FJ969727.1	444	C	318682	156	275	67	0	0.00156269			FJ969727.1	444	C	221832	117	235	50	0	0.00181218			FJ969727.1	444	C	167771	82	197	42	0	0.00191332			FJ969727.1	444	C	194541	108	232	53	0	0.00202014			FJ969727.1	444	C	150775	75	184
FJ969727.1	445	G	314175	296	108	0	43	0.00142277			FJ969727.1	445	G	218363	227	191	0	93	0.00234014			FJ969727.1	445	G	165158	156	135	0	87	0.00228872			FJ969727.1	445	G	191149	208	187	0	85	0.00251113			FJ969727.1	445	G	148384	162	111
FJ969727.1	446	A	304953	0	174	824	38	0.00339724			FJ969727.1	446	A	213169	0	151	574	30	0.00354179			FJ969727.1	446	A	161363	0	109	441	21	0.00353861			FJ969727.1	446	A	186707	0	126	524	27	0.003626			FJ969727.1	446	A	144712	0	99
FJ969727.1	447	A	296736	0	91	752	27	0.0029319			FJ969727.1	447	A	207529	0	57	528	21	0.00292007			FJ969727.1	447	A	156548	0	43	438	12	0.00314919			FJ969727.1	447	A	180587	0	55	522	19	0.00330035			FJ969727.1	447	A	141110	0	38
FJ969727.1	448	T	310108	98	0	66	748	0.00294091			FJ969727.1	448	T	215991	77	0	47	594	0.00332421			FJ969727.1	448	T	163551	58	0	42	451	0.00336898			FJ969727.1	448	T	189921	84	0	57	516	0.00345933			FJ969727.1	448	T	147130	66	0
FJ969727.1	449	C	309506	140	173	59	0	0.00120192			FJ969727.1	449	C	215898	109	138	39	0	0.0013247			FJ969727.1	449	C	163692	108	106	48	0	0.00160057			FJ969727.1	449	C	189979	136	121	39	0	0.00155807			FJ969727.1	449	C	147381	123	85
FJ969727.1	450	T	307906	186	0	42	567	0.00258196			FJ969727.1	450	T	214370	138	0	39	433	0.00284555			FJ969727.1	450	T	162812	120	0	33	322	0.00291748			FJ969727.1	450	T	189028	116	0	36	399	0.00291491			FJ969727.1	450	T	146662	90	0
FJ969727.1	451	A	307813	0	57	565	25	0.00210193			FJ969727.1	451	A	213494	0	38	439	10	0.00228109			FJ969727.1	451	A	161983	0	33	301	13	0.0021422			FJ969727.1	451	A	187809	0	34	373	23	0.00228956			FJ969727.1	451	A	146323	0	24
FJ969727.1	452	A	307069	0	199	816	55	0.00348456			FJ969727.1	452	A	212739	0	164	571	39	0.00363826			FJ969727.1	452	A	161456	0	88	438	39	0.00349941			FJ969727.1	452	A	187601	0	140	453	25	0.00329423			FJ969727.1	452	A	145686	0	91
FJ969727.1	453	A	305605	0	109	741	47	0.00293516			FJ969727.1	453	A	211863	0	64	497	38	0.0028273			FJ969727.1	453	A	160892	0	60	408	32	0.00310767			FJ969727.1	453	A	186712	0	68	491	29	0.00314924			FJ969727.1	453	A	145386	0	50
FJ969727.1	454	T	307914	147	0	76	662	0.00287418			FJ969727.1	454	T	212324	104	0	40	575	0.00338633			FJ969727.1	454	T	161961	117	0	40	373	0.00327239			FJ969727.1	454	T	188731	97	0	36	450	0.00308905			FJ969727.1	454	T	146420	108	0
FJ969727.1	455	A	306648	0	60	540	30	0.00205447			FJ969727.1	455	A	212855	0	57	390	22	0.00220338			FJ969727.1	455	A	162031	0	35	295	17	0.00214157			FJ969727.1	455	A	188668	0	44	334	15	0.00208302			FJ969727.1	455	A	146300	0	37
FJ969727.1	456	C	307225	146	294	69	0	0.00165677			FJ969727.1	456	C	212561	111	213	53	0	0.00177361			FJ969727.1	456	C	162212	82	163	41	0	0.00176312			FJ969727.1	456	C	188800	114	199	33	0	0.00183263			FJ969727.1	456	C	146394	80	143
FJ969727.1	457	G	295937	537	134	0	42	0.0024093			FJ969727.1	457	G	203760	409	234	0	45	0.00337652			FJ969727.1	457	G	155411	252	172	0	44	0.00301137			FJ969727.1	457	G	180163	315	210	0	49	0.003186			FJ969727.1	457	G	140237	264	179
FJ969727.1	458	G	288055	2214	342	0	680	0.011234			FJ969727.1	458	G	197753	1826	321	0	535	0.0135624			FJ969727.1	458	G	151648	1155	258	0	354	0.011652			FJ969727.1	458	G	175566	1266	310	0	429	0.0114202			FJ969727.1	458	G	137073	1048	225
FJ969727.1	459	T	287906	1876	0	893	4765	0.0261683			FJ969727.1	459	T	196709	1458	0	734	3799	0.0304562			FJ969727.1	459	T	152081	931	0	467	2513	0.0257166			FJ969727.1	459	T	177789	1025	0	468	2758	0.0239104			FJ969727.1	459	T	137546	784	0
FJ969727.1	460	A	290818	0	274	1072	127	0.00506502			FJ969727.1	460	A	199718	0	181	720	88	0.00495198			FJ969727.1	460	A	154380	0	127	500	66	0.00448892			FJ969727.1	460	A	180280	0	123	608	101	0.00461504			FJ969727.1	460	A	139566	0	121
FJ969727.1	461	C	288937	132	319	65	0	0.00178586			FJ969727.1	461	C	197995	163	220	77	0	0.00232329			FJ969727.1	461	C	153423	99	177	54	0	0.00215092			FJ969727.1	461	C	179023	149	212	50	0	0.00229579			FJ969727.1	461	C	138840	86	149
FJ969727.1	462	G	284620	627	115	0	86	0.00290914			FJ969727.1	462	G	193901	463	154	0	105	0.00372355			FJ969727.1	462	G	151205	325	141	0	70	0.00354486			FJ969727.1	462	G	176351	393	168	0	79	0.00362913			FJ969727.1	462	G	136668	301	120
FJ969727.1	463	A	285918	0	155	612	89	0.00299387			FJ969727.1	463	A	194961	0	119	452	33	0.00309806			FJ969727.1	463	A	152678	0	91	412	20	0.00342551			FJ969727.1	463	A	178989	0	89	447	34	0.00318455			FJ969727.1	463	A	138274	0	92
FJ969727.1	464	A	265023	0	117	726	21	0.00326009			FJ969727.1	464	A	180159	0	81	525	13	0.00343585			FJ969727.1	464	A	141971	0	66	413	14	0.00347254			FJ969727.1	464	A	164704	0	84	474	21	0.0035154			FJ969727.1	464	A	128882	0	57
FJ969727.1	465	G	275947	125	65	0	28	0.000790007			FJ969727.1	465	G	186852	118	96	0	36	0.00133796			FJ969727.1	465	G	147633	85	82	0	28	0.00132084			FJ969727.1	465	G	172861	75	119	0	49	0.00140575			FJ969727.1	465	G	133612	62	62
FJ969727.1	466	A	276768	0	86	628	21	0.00265565			FJ969727.1	466	A	188079	0	59	463	16	0.0028605			FJ969727.1	466	A	148359	0	43	320	22	0.00259506			FJ969727.1	466	A	174434	0	56	364	18	0.00251098			FJ969727.1	466	A	134320	0	56
FJ969727.1	467	T	273722	118	0	94	580	0.00289345			FJ969727.1	467	T	185639	73	0	87	384	0.00293042			FJ969727.1	467	T	146665	51	0	60	295	0.00276821			FJ969727.1	467	T	171845	105	0	64	329	0.00289796			FJ969727.1	467	T	132850	67	0
FJ969727.1	468	T	277808	207	0	60	715	0.00353482			FJ969727.1	468	T	188385	173	0	39	568	0.00414046			FJ969727.1	468	T	149256	146	0	37	406	0.00394624			FJ969727.1	468	T	174703	182	0	40	485	0.00404687			FJ969727.1	468	T	134947	127	0
FJ969727.1	469	G	273483	173	52	0	37	0.000958012			FJ969727.1	469	G	185129	151	52	0	31	0.00126398			FJ969727.1	469	G	146564	118	45	0	33	0.0013373			FJ969727.1	469	G	171789	133	55	0	21	0.00121661			FJ969727.1	469	G	132640	89	38
FJ969727.1	470	A	275963	0	111	805	35	0.00344611			FJ969727.1	470	A	187549	0	85	548	20	0.00348176			FJ969727.1	470	A	148477	0	57	411	14	0.00324629			FJ969727.1	470	A	174646	0	84	540	15	0.00365883			FJ969727.1	470	A	134464	0	71
FJ969727.1	471	T	274167	73	0	71	484	0.00229057			FJ969727.1	471	T	185934	67	0	50	506	0.00335065			FJ969727.1	471	T	147231	55	0	36	371	0.00313793			FJ969727.1	471	T	172950	74	0	56	408	0.00311073			FJ969727.1	471	T	133320	52	0
FJ969727.1	472	G	269239	177	37	0	25	0.000887687			FJ969727.1	472	G	182859	148	69	0	28	0.00133983			FJ969727.1	472	G	144456	108	39	0	25	0.00119067			FJ969727.1	472	G	168947	138	51	0	47	0.00139689			FJ969727.1	472	G	130819	93	35
FJ969727.1	473	T	268743	130	0	272	767	0.00434988			FJ969727.1	473	T	182641	86	0	179	570	0.00457181			FJ969727.1	473	T	144380	82	0	156	399	0.00441197			FJ969727.1	473	T	169212	103	0	182	472	0.00447368			FJ969727.1	473	T	130814	67	0
FJ969727.1	474	T	266153	333	0	230	1061	0.00610175			FJ969727.1	474	T	181190	261	0	159	794	0.00670015			FJ969727.1	474	T	143086	200	0	92	532	0.00575877			FJ969727.1	474	T	168360	214	0	121	685	0.00605845			FJ969727.1	474	T	129649	167	0
FJ969727.1	475	T	272247	401	0	104	957	0.00537012			FJ969727.1	475	T	185689	247	0	96	765	0.00596697			FJ969727.1	475	T	146667	201	0	53	565	0.00558408			FJ969727.1	475	T	172531	241	0	53	699	0.00575549			FJ969727.1	475	T	132763	153	0
FJ969727.1	476	A	271610	0	114	593	48	0.00277972			FJ969727.1	476	A	185782	0	87	445	35	0.00305196			FJ969727.1	476	A	146829	0	80	300	33	0.0028128			FJ969727.1	476	A	172681	0	91	416	30	0.00310978			FJ969727.1	476	A	132788	0	66
FJ969727.1	477	C	268149	87	237	47	0	0.00138356			FJ969727.1	477	C	183285	70	155	48	0	0.00148948			FJ969727.1	477	C	144830	47	123	35	0	0.00141545			FJ969727.1	477	C	170088	62	131	28	0	0.00129933			FJ969727.1	477	C	131129	41	106
FJ969727.1	478	A	274417	0	211	857	35	0.00401943			FJ969727.1	478	A	188901	0	132	589	17	0.00390681			FJ969727.1	478	A	148681	0	129	418	22	0.00382699			FJ969727.1	478	A	175235	0	126	502	26	0.00373213			FJ969727.1	478	A	134640	0	114
FJ969727.1	479	G	271345	163	88	0	64	0.00116088			FJ969727.1	479	G	186540	94	98	0	37	0.00122762			FJ969727.1	479	G	146571	124	92	0	39	0.00173977			FJ969727.1	479	G	172863	103	110	0	47	0.00150408			FJ969727.1	479	G	132890	55	51
FJ969727.1	480	A	276131	0	133	781	41	0.0034585			FJ969727.1	480	A	191346	0	100	535	21	0.00342834			FJ969727.1	480	A	150212	0	84	411	15	0.0033952			FJ969727.1	480	A	177435	0	102	449	19	0.00321244			FJ969727.1	480	A	135724	0	70
FJ969727.1	481	G	276809	211	83	0	23	0.00114519			FJ969727.1	481	G	191521	138	65	0	30	0.00121658			FJ969727.1	481	G	150322	88	60	0	33	0.00120408			FJ969727.1	481	G	177376	121	100	0	24	0.00138125			FJ969727.1	481	G	135745	106	70
FJ969727.1	482	A	275862	0	88	685	51	0.002987			FJ969727.1	482	A	192334	0	61	513	37	0.00317677			FJ969727.1	482	A	150465	0	41	425	24	0.00325657			FJ969727.1	482	A	177904	0	36	480	29	0.00306345			FJ969727.1	482	A	135590	0	50
FJ969727.1	483	T	277157	128	0	79	619	0.00298026			FJ969727.1	483	T	193395	103	0	67	573	0.00384188			FJ969727.1	483	T	151006	86	0	41	454	0.00384753			FJ969727.1	483	T	179249	113	0	46	506	0.00370992			FJ969727.1	483	T	136424	85	0
FJ969727.1	484	G	280572	2238	76	0	27	0.00834367			FJ969727.1	484	G	195532	1605	57	0	32	0.00866354			FJ969727.1	484	G	152732	1183	57	0	26	0.00828903			FJ969727.1	484	G	180417	1471	81	0	19	0.00870761			FJ969727.1	484	G	137573	1093	37
FJ969727.1	485	A	279125	0	152	901	36	0.00390148			FJ969727.1	485	A	195279	0	116	625	28	0.00393796			FJ969727.1	485	A	152504	0	98	481	22	0.00394088			FJ969727.1	485	A	180627	0	100	540	22	0.00366501			FJ969727.1	485	A	137293	0	93
FJ969727.1	486	G	284168	218	79	0	19	0.00111202			FJ969727.1	486	G	198244	166	277	0	67	0.00257259			FJ969727.1	486	G	154511	120	229	0	76	0.00275061			FJ969727.1	486	G	182548	149	269	0	85	0.00275544			FJ969727.1	486	G	139444	84	166
FJ969727.1	487	G	285243	215	44	0	40	0.00104823			FJ969727.1	487	G	200123	128	107	0	52	0.00143412			FJ969727.1	487	G	155052	90	67	0	68	0.00145113			FJ969727.1	487	G	182740	121	80	0	46	0.00135165			FJ969727.1	487	G	139635	89	64
FJ969727.1	488	T	290861	112	0	91	903	0.0038025			FJ969727.1	488	T	206951	84	0	59	667	0.00391397			FJ969727.1	488	T	159410	78	0	41	541	0.00414027			FJ969727.1	488	T	189944	105	0	44	591	0.00389589			FJ969727.1	488	T	143453	82	0
FJ969727.1	489	C	300238	121	214	64	0	0.00132895			FJ969727.1	489	C	212823	97	151	54	0	0.00141902			FJ969727.1	489	C	163972	78	124	33	0	0.00143317			FJ969727.1	489	C	194768	115	164	47	0	0.00167379			FJ969727.1	489	C	147716	70	134
FJ969727.1	490	C	284585	153	336	53	0	0.00190453			FJ969727.1	490	C	201771	127	250	65	0	0.0021906			FJ969727.1	490	C	154983	102	168	46	0	0.00203893			FJ969727.1	490	C	182848	131	194	59	0	0.00210011			FJ969727.1	490	C	139654	89	143
FJ969727.1	491	C	294312	98	268	53	0	0.00142366			FJ969727.1	491	C	209223	71	179	49	0	0.0014291			FJ969727.1	491	C	160657	89	157	37	0	0.00176152			FJ969727.1	491	C	190519	104	182	33	0	0.00167437			FJ969727.1	491	C	144419	79	111
FJ969727.1	492	A	274386	0	172	684	75	0.00339303			FJ969727.1	492	A	195394	0	124	469	53	0.00330614			FJ969727.1	492	A	149945	0	106	344	53	0.00335456			FJ969727.1	492	A	178214	0	118	419	59	0.00334429			FJ969727.1	492	A	134764	0	100
FJ969727.1	493	G	289487	283	77	0	56	0.00143702			FJ969727.1	493	G	206984	231	96	0	49	0.00181657			FJ969727.1	493	G	158252	133	82	0	36	0.00158608			FJ969727.1	493	G	188024	152	84	0	39	0.00146258			FJ969727.1	493	G	142429	123	67
FJ969727.1	494	C	316417	67	223	58	0	0.00109981			FJ969727.1	494	C	227782	54	146	42	0	0.00106242			FJ969727.1	494	C	173484	51	116	30	0	0.00113555			FJ969727.1	494	C	207245	78	109	35	0	0.0010712			FJ969727.1	494	C	155585	38	110
FJ969727.1	495	A	312130	0	148	752	37	0.00300195			FJ969727.1	495	A	224376	0	125	521	30	0.0030128			FJ969727.1	495	A	170658	0	71	434	24	0.00309977			FJ969727.1	495	A	204352	0	117	461	40	0.00302419			FJ969727.1	495	A	153530	0	71
FJ969727.1	496	C	327463	88	190	43	0	0.000980263			FJ969727.1	496	C	236675	49	154	28	0	0.000976022			FJ969727.1	496	C	179531	30	129	23	0	0.00101375			FJ969727.1	496	C	215093	45	138	37	0	0.00102281			FJ969727.1	496	C	161062	38	72
FJ969727.1	497	A	336696	0	173	763	30	0.00286906			FJ969727.1	497	A	244084	0	116	609	25	0.00307271			FJ969727.1	497	A	184726	0	116	430	29	0.00311272			FJ969727.1	497	A	222530	0	156	514	22	0.00310969			FJ969727.1	497	A	165810	0	126
FJ969727.1	498	A	323192	0	142	804	54	0.00309414			FJ969727.1	498	A	234943	0	82	619	44	0.00317098			FJ969727.1	498	A	177939	0	69	419	30	0.00291111			FJ969727.1	498	A	214333	0	85	543	46	0.00314464			FJ969727.1	498	A	159550	0	75
FJ969727.1	499	A	320359	0	66	670	33	0.00240043			FJ969727.1	499	A	233301	0	51	464	36	0.00236176			FJ969727.1	499	A	176513	0	50	360	22	0.00244741			FJ969727.1	499	A	213186	0	54	448	44	0.00256114			FJ969727.1	499	A	158128	0	24
FJ969727.1	500	T	332641	164	0	68	773	0.00302128			FJ969727.1	500	T	242233	143	0	55	665	0.00356269			FJ969727.1	500	T	183282	106	0	51	486	0.00350826			FJ969727.1	500	T	221722	140	0	45	525	0.00320221			FJ969727.1	500	T	164294	108	0
FJ969727.1	501	C	334915	131	402	53	0	0.0017497			FJ969727.1	501	C	244628	85	362	45	0	0.00201122			FJ969727.1	501	C	184992	79	303	38	0	0.00227037			FJ969727.1	501	C	223594	100	336	51	0	0.00217805			FJ969727.1	501	C	165644	51	231
FJ969727.1	502	A	332783	0	137	757	70	0.00289678			FJ969727.1	502	A	243132	0	100	565	37	0.00288732			FJ969727.1	502	A	183757	0	90	414	31	0.00291145			FJ969727.1	502	A	222706	0	99	474	36	0.00273455			FJ969727.1	502	A	164590	0	69
FJ969727.1	503	T	335401	101	0	64	685	0.00253428			FJ969727.1	503	T	245168	97	0	56	550	0.00286742			FJ969727.1	503	T	185124	61	0	47	471	0.00312763			FJ969727.1	503	T	224187	68	0	57	512	0.00284138			FJ969727.1	503	T	165700	67	0
FJ969727.1	504	C	345934	161	267	75	0	0.00145403			FJ969727.1	504	C	253046	134	240	71	0	0.00175857			FJ969727.1	504	C	190860	82	157	48	0	0.00150372			FJ969727.1	504	C	231373	155	245	52	0	0.00195356			FJ969727.1	504	C	170598	97	148
FJ969727.1	505	G	337878	287	80	0	24	0.00115722			FJ969727.1	505	G	246695	259	93	0	42	0.00159711			FJ969727.1	505	G	185914	205	86	0	43	0.00179653			FJ969727.1	505	G	224450	256	93	0	42	0.00174204			FJ969727.1	505	G	166138	179	71
FJ969727.1	506	A	344294	0	189	923	43	0.00335469			FJ969727.1	506	A	252317	0	159	645	25	0.00328555			FJ969727.1	506	A	190484	0	122	478	18	0.00324437			FJ969727.1	506	A	231142	0	160	564	16	0.0032015			FJ969727.1	506	A	169959	0	115
FJ969727.1	507	A	343124	0	147	1109	32	0.00375375			FJ969727.1	507	A	251857	0	124	808	23	0.00379183			FJ969727.1	507	A	189936	0	89	644	18	0.00395396			FJ969727.1	507	A	229365	0	108	697	12	0.00356201			FJ969727.1	507	A	169414	0	60
FJ969727.1	508	G	349816	379	62	0	50	0.0014036			FJ969727.1	508	G	256259	282	66	0	40	0.00151409			FJ969727.1	508	G	193362	192	32	0	28	0.00130326			FJ969727.1	508	G	234098	307	52	0	33	0.00167451			FJ969727.1	508	G	172156	218	42
FJ969727.1	509	T	362658	157	0	64	620	0.00231899			FJ969727.1	509	T	267822	143	0	34	490	0.00249046			FJ969727.1	509	T	200813	110	0	33	429	0.00284842			FJ969727.1	509	T	243898	140	0	44	394	0.00236984			FJ969727.1	509	T	178534	106	0
FJ969727.1	510	A	370868	0	141	686	32	0.00231619			FJ969727.1	510	A	275028	0	117	513	9	0.0023234			FJ969727.1	510	A	206285	0	86	354	17	0.00221538			FJ969727.1	510	A	250914	0	94	462	20	0.00229561			FJ969727.1	510	A	183523	0	85
FJ969727.1	511	G	365813	170	104	0	39	0.000855628			FJ969727.1	511	G	270054	139	189	0	79	0.00150711			FJ969727.1	511	G	202652	101	172	0	69	0.00168762			FJ969727.1	511	G	246097	141	223	0	106	0.00190982			FJ969727.1	511	G	180037	93	133
FJ969727.1	512	A	349999	0	203	1151	78	0.00409144			FJ969727.1	512	A	259131	0	143	854	77	0.00414462			FJ969727.1	512	A	194119	0	86	609	49	0.0038327			FJ969727.1	512	A	236318	0	123	726	69	0.0038846			FJ969727.1	512	A	172256	0	101
FJ969727.1	513	A	337746	0	176	1299	113	0.00470176			FJ969727.1	513	A	250801	0	124	886	65	0.00428627			FJ969727.1	513	A	187195	0	88	651	67	0.00430567			FJ969727.1	513	A	227581	0	123	868	80	0.00470602			FJ969727.1	513	A	166263	0	96
FJ969727.1	514	C	388368	108	303	73	0	0.00124624			FJ969727.1	514	C	288069	94	261	81	0	0.00151353			FJ969727.1	514	C	215596	63	194	42	0	0.00138685			FJ969727.1	514	C	262967	92	200	47	0	0.00128914			FJ969727.1	514	C	191371	52	168
FJ969727.1	515	G	386178	433	117	0	66	0.00159512			FJ969727.1	515	G	285107	286	101	0	46	0.00151873			FJ969727.1	515	G	212984	191	73	0	46	0.00145551			FJ969727.1	515	G	259335	256	113	0	44	0.00159253			FJ969727.1	515	G	188981	201	79
FJ969727.1	516	C	395327	127	284	53	0	0.00117371			FJ969727.1	516	C	293428	82	215	62	0	0.00122347			FJ969727.1	516	C	219055	48	146	37	0	0.00105453			FJ969727.1	516	C	267872	96	188	43	0	0.00122073			FJ969727.1	516	C	194378	57	131
FJ969727.1	517	A	400686	0	193	1037	57	0.00321199			FJ969727.1	517	A	297765	0	169	873	35	0.00361695			FJ969727.1	517	A	221753	0	128	598	20	0.0033641			FJ969727.1	517	A	272477	0	172	721	21	0.00335441			FJ969727.1	517	A	197024	0	115
FJ969727.1	518	G	397544	166	51	0	42	0.0006515			FJ969727.1	518	G	293786	152	150	0	64	0.0012458			FJ969727.1	518	G	219123	111	93	0	33	0.00108158			FJ969727.1	518	G	267531	134	132	0	68	0.00124845			FJ969727.1	518	G	194444	101	86
FJ969727.1	519	T	414313	261	0	120	1118	0.00361804			FJ969727.1	519	T	309300	165	0	85	912	0.00375687			FJ969727.1	519	T	229425	146	0	64	759	0.0042236			FJ969727.1	519	T	282085	209	0	79	852	0.00404134			FJ969727.1	519	T	203257	144	0
FJ969727.1	520	C	425953	169	244	75	0	0.00114567			FJ969727.1	520	C	318579	93	199	43	0	0.00105154			FJ969727.1	520	C	236361	86	172	54	0	0.00132001			FJ969727.1	520	C	290839	95	177	36	0	0.00105901			FJ969727.1	520	C	209542	67	130
FJ969727.1	521	T	420853	211	0	69	1069	0.00320539			FJ969727.1	521	T	314553	168	0	59	929	0.00367506			FJ969727.1	521	T	233433	126	0	34	712	0.00373555			FJ969727.1	521	T	287447	132	0	43	804	0.00340585			FJ969727.1	521	T	206713	102	0
FJ969727.1	522	C	420101	155	232	100	0	0.00115925			FJ969727.1	522	C	313976	122	245	89	0	0.00145234			FJ969727.1	522	C	233158	95	159	62	0	0.0013553			FJ969727.1	522	C	286020	143	187	79	0	0.00142997			FJ969727.1	522	C	206443	120	148
FJ969727.1	523	C	416782	153	657	80	0	0.00213541			FJ969727.1	523	C	311439	121	514	67	0	0.00225405			FJ969727.1	523	C	230771	87	364	45	0	0.00214932			FJ969727.1	523	C	282701	140	497	62	0	0.00247258			FJ969727.1	523	C	204259	87	306
FJ969727.1	524	A	423440	0	280	1089	51	0.00335349			FJ969727.1	524	A	317340	0	204	899	45	0.00361757			FJ969727.1	524	A	235400	0	156	656	34	0.00359388			FJ969727.1	524	A	288944	0	222	804	43	0.00369968			FJ969727.1	524	A	208247	0	172
FJ969727.1	525	G	417207	186	73	0	31	0.000695099			FJ969727.1	525	G	311539	181	143	0	48	0.00119407			FJ969727.1	525	G	230774	142	108	0	33	0.00122631			FJ969727.1	525	G	282762	156	114	0	49	0.00112816			FJ969727.1	525	G	204330	118	99
FJ969727.1	526	A	432398	0	135	1270	37	0.00333489			FJ969727.1	526	A	325510	0	118	1032	34	0.00363737			FJ969727.1	526	A	240832	0	75	735	19	0.00344223			FJ969727.1	526	A	296735	0	83	859	28	0.00326891			FJ969727.1	526	A	212685	0	100
FJ969727.1	527	A	432893	0	109	1264	27	0.00323406			FJ969727.1	527	A	326072	0	73	941	28	0.00319561			FJ969727.1	527	A	241455	0	57	723	19	0.00330911			FJ969727.1	527	A	296333	0	70	919	28	0.00343195			FJ969727.1	527	A	213076	0	45
FJ969727.1	528	A	440033	0	123	1678	35	0.00417241			FJ969727.1	528	A	332326	0	123	1317	28	0.00441735			FJ969727.1	528	A	246221	0	93	944	27	0.00432132			FJ969727.1	528	A	303158	0	102	1106	25	0.00406719			FJ969727.1	528	A	216700	0	80
FJ969727.1	529	G	437389	234	146	0	55	0.000994538			FJ969727.1	529	G	329758	212	219	0	93	0.00158904			FJ969727.1	529	G	244598	131	195	0	76	0.00164351			FJ969727.1	529	G	300978	164	266	0	99	0.0017576			FJ969727.1	529	G	214938	131	171
FJ969727.1	530	A	414342	0	142	1320	134	0.00385189			FJ969727.1	530	A	313341	0	96	975	118	0.00379459			FJ969727.1	530	A	231877	0	92	755	84	0.00401506			FJ969727.1	530	A	284895	0	134	830	122	0.00381193			FJ969727.1	530	A	203571	0	62
FJ969727.1	531	G	438647	233	137	0	39	0.000932413			FJ969727.1	531	G	331910	206	245	0	59	0.00153656			FJ969727.1	531	G	245638	115	168	0	59	0.00139229			FJ969727.1	531	G	301097	175	193	0	56	0.00140818			FJ969727.1	531	G	215421	132	127
FJ969727.1	532	C	441956	203	318	103	0	0.00141191			FJ969727.1	532	C	336109	164	262	69	0	0.00147274			FJ969727.1	532	C	248033	118	169	47	0	0.0013466			FJ969727.1	532	C	303464	163	216	59	0	0.00144333			FJ969727.1	532	C	217286	113	160
FJ969727.1	533	T	444604	153	0	106	806	0.00239539			FJ969727.1	533	T	338151	138	0	83	670	0.00263492			FJ969727.1	533	T	249798	99	0	64	529	0.00277024			FJ969727.1	533	T	306675	131	0	69	593	0.0025858			FJ969727.1	533	T	218502	90	0
FJ969727.1	534	A	448022	0	213	1330	41	0.00353554			FJ969727.1	534	A	342127	0	168	1051	38	0.00367407			FJ969727.1	534	A	252581	0	126	694	28	0.00335734			FJ969727.1	534	A	309691	0	151	827	29	0.00325163			FJ969727.1	534	A	221082	0	101
FJ969727.1	535	G	444276	273	126	0	48	0.00100613			FJ969727.1	535	G	337544	211	182	0	61	0.00134501			FJ969727.1	535	G	249050	171	131	0	43	0.00138526			FJ969727.1	535	G	304716	172	212	0	67	0.00148007			FJ969727.1	535	G	217638	119	101
FJ969727.1	536	G	439652	310	141	0	37	0.00110997			FJ969727.1	536	G	334698	249	152	0	87	0.00145803			FJ969727.1	536	G	246470	164	138	0	67	0.00149714			FJ969727.1	536	G	299632	207	129	0	79	0.00138503			FJ969727.1	536	G	214837	151	95
FJ969727.1	537	G	455015	353	96	0	38	0.00107029			FJ969727.1	537	G	347667	262	106	0	50	0.0012023			FJ969727.1	537	G	255609	203	71	0	50	0.00126756			FJ969727.1	537	G	312341	274	111	0	46	0.0013799			FJ969727.1	537	G	222861	194	74
FJ969727.1	538	A	474331	0	135	1250	45	0.00301477			FJ969727.1	538	A	367185	0	91	932	50	0.00292223			FJ969727.1	538	A	268425	0	59	662	22	0.002768			FJ969727.1	538	A	330270	0	72	860	25	0.00289763			FJ969727.1	538	A	234475	0	69
FJ969727.1	539	T	461417	135	0	137	1167	0.00311865			FJ969727.1	539	T	356456	110	0	171	873	0.00323743			FJ969727.1	539	T	260717	70	0	110	720	0.00345202			FJ969727.1	539	T	319450	98	0	148	838	0.00339333			FJ969727.1	539	T	227155	77	0
FJ969727.1	540	T	468114	195	0	79	832	0.00236267			FJ969727.1	540	T	361970	165	0	73	692	0.00256927			FJ969727.1	540	T	264715	123	0	67	543	0.00276902			FJ969727.1	540	T	324755	195	0	63	634	0.00274669			FJ969727.1	540	T	230862	130	0
FJ969727.1	541	T	475325	299	0	67	1224	0.00334508			FJ969727.1	541	T	368323	260	0	75	1085	0.00385531			FJ969727.1	541	T	269213	187	0	41	796	0.00380368			FJ969727.1	541	T	331396	275	0	59	939	0.00384133			FJ969727.1	541	T	234705	180	0
FJ969727.1	542	C	476134	186	427	87	0	0.00147017			FJ969727.1	542	C	368910	142	337	61	0	0.00146377			FJ969727.1	542	C	269717	102	247	45	0	0.00146079			FJ969727.1	542	C	331425	135	300	45	0	0.00144829			FJ969727.1	542	C	234755	113	237
FJ969727.1	543	G	463697	561	107	0	107	0.00167135			FJ969727.1	543	G	358069	464	141	0	90	0.00194097			FJ969727.1	543	G	261286	334	101	0	72	0.0019404			FJ969727.1	543	G	319177	432	146	0	110	0.00215554			FJ969727.1	543	G	227686	298	91
FJ969727.1	544	C	466595	203	472	89	0	0.00163739			FJ969727.1	544	C	361801	121	367	88	0	0.00159204			FJ969727.1	544	C	263698	101	284	50	0	0.00164961			FJ969727.1	544	C	323288	142	368	69	0	0.00179097			FJ969727.1	544	C	229914	103	234
FJ969727.1	545	G	469539	496	89	0	57	0.0013673			FJ969727.1	545	G	363110	386	67	0	43	0.00136598			FJ969727.1	545	G	264601	246	78	0	44	0.00139077			FJ969727.1	545	G	322977	331	82	0	41	0.00140567			FJ969727.1	545	G	230283	238	52
FJ969727.1	546	T	455212	334	0	137	1125	0.00350606			FJ969727.1	546	T	354737	275	0	123	1005	0.00395504			FJ969727.1	546	T	257829	223	0	91	797	0.00430906			FJ969727.1	546	T	316383	269	0	118	962	0.00426382			FJ969727.1	546	T	224072	207	0
FJ969727.1	547	G	472972	306	78	0	44	0.000904916			FJ969727.1	547	G	367085	237	173	0	99	0.0013866			FJ969727.1	547	G	267515	163	114	0	59	0.001256			FJ969727.1	547	G	327214	230	170	0	98	0.00152194			FJ969727.1	547	G	232597	135	103
FJ969727.1	548	A	481358	0	272	1592	63	0.00400326			FJ969727.1	548	A	376284	0	253	1294	46	0.0042335			FJ969727.1	548	A	273630	0	187	875	33	0.00400175			FJ969727.1	548	A	336938	0	223	1023	33	0.00379595			FJ969727.1	548	A	237885	0	138
FJ969727.1	549	G	474496	2436	148	0	35	0.00551954			FJ969727.1	549	G	368945	2005	217	0	85	0.00625296			FJ969727.1	549	G	268700	1482	194	0	73	0.00650912			FJ969727.1	549	G	328870	1704	239	0	96	0.00620002			FJ969727.1	549	G	233513	1306	154
FJ969727.1	550	G	472610	317	189	0	38	0.00115105			FJ969727.1	550	G	367938	230	231	0	99	0.001522			FJ969727.1	550	G	267224	194	180	0	63	0.00163533			FJ969727.1	550	G	325640	237	210	0	91	0.00165213			FJ969727.1	550	G	232090	168	146
FJ969727.1	551	G	488683	391	140	0	46	0.00118072			FJ969727.1	551	G	381285	305	260	0	159	0.00189884			FJ969727.1	551	G	276398	232	175	0	115	0.00188858			FJ969727.1	551	G	337642	278	293	0	190	0.00225387			FJ969727.1	551	G	239895	182	190
FJ969727.1	552	A	512784	0	267	1606	41	0.00373257			FJ969727.1	552	A	403836	0	236	1292	38	0.00387781			FJ969727.1	552	A	291677	0	170	842	23	0.00354845			FJ969727.1	552	A	358537	0	198	970	32	0.00334693			FJ969727.1	552	A	252638	0	140
FJ969727.1	553	G	513460	264	69	0	60	0.000765396			FJ969727.1	553	G	403205	210	187	0	74	0.00116814			FJ969727.1	553	G	291063	155	124	0	83	0.00124372			FJ969727.1	553	G	356283	195	167	0	90	0.00126865			FJ969727.1	553	G	251945	124	106
FJ969727.1	554	T	516086	607	0	203	1148	0.00379394			FJ969727.1	554	T	408735	467	0	148	1162	0.00434756			FJ969727.1	554	T	293429	370	0	105	858	0.00454284			FJ969727.1	554	T	360837	470	0	130	1022	0.0044951			FJ969727.1	554	T	253726	325	0
FJ969727.1	555	G	521350	532	135	0	67	0.00140788			FJ969727.1	555	G	410789	433	288	0	121	0.00204971			FJ969727.1	555	G	295500	271	207	0	97	0.00194585			FJ969727.1	555	G	360486	352	280	0	152	0.00217484			FJ969727.1	555	G	255500	236	182
FJ969727.1	556	G	520769	346	147	0	67	0.00107533			FJ969727.1	556	G	410788	282	115	0	70	0.00113684			FJ969727.1	556	G	295281	237	92	0	54	0.00129707			FJ969727.1	556	G	359499	249	131	0	64	0.00123505			FJ969727.1	556	G	254955	190	61
FJ969727.1	557	C	541557	268	533	142	0	0.00174128			FJ969727.1	557	C	429707	174	412	123	0	0.00164996			FJ969727.1	557	C	308466	119	279	110	0	0.00164686			FJ969727.1	557	C	376978	164	330	121	0	0.00163139			FJ969727.1	557	C	266076	117	249
FJ969727.1	558	C	545261	387	724	132	0	0.00227964			FJ969727.1	558	C	433976	254	526	99	0	0.00202546			FJ969727.1	558	C	311116	193	396	66	0	0.00210532			FJ969727.1	558	C	379105	271	489	108	0	0.0022896			FJ969727.1	558	C	267767	166	369
FJ969727.1	559	G	538971	616	208	0	72	0.00166243			FJ969727.1	559	G	428748	516	243	0	107	0.00201983			FJ969727.1	559	G	307272	366	186	0	64	0.00200474			FJ969727.1	559	G	373431	420	274	0	88	0.0020941			FJ969727.1	559	G	263922	295	224
FJ969727.1	560	A	500085	0	268	1180	116	0.00312747			FJ969727.1	560	A	398348	0	196	944	93	0.00309528			FJ969727.1	560	A	285151	0	151	640	74	0.00303348			FJ969727.1	560	A	347225	0	216	743	113	0.00308734			FJ969727.1	560	A	244924	0	140
FJ969727.1	561	G	539791	1042	79	0	58	0.00218418			FJ969727.1	561	G	430316	892	170	0	81	0.00265619			FJ969727.1	561	G	308100	626	117	0	71	0.002642			FJ969727.1	561	G	374790	712	172	0	98	0.00262013			FJ969727.1	561	G	264268	481	97
FJ969727.1	562	C	553646	169	550	101	0	0.00148109			FJ969727.1	562	C	443999	96	411	84	0	0.00133108			FJ969727.1	562	C	317029	62	303	56	0	0.00132795			FJ969727.1	562	C	387104	114	323	59	0	0.00128131			FJ969727.1	562	C	272248	74	258
FJ969727.1	563	A	552209	0	430	1451	85	0.00356025			FJ969727.1	563	A	443371	0	355	1124	61	0.00347339			FJ969727.1	563	A	316840	0	284	832	49	0.00367693			FJ969727.1	563	A	386335	0	337	927	55	0.00341414			FJ969727.1	563	A	271835	0	273
FJ969727.1	564	G	549789	794	135	0	46	0.00177341			FJ969727.1	564	G	440783	644	228	0	81	0.00216206			FJ969727.1	564	G	314841	429	152	0	67	0.00205818			FJ969727.1	564	G	382966	555	190	0	66	0.00211768			FJ969727.1	564	G	269552	417	137
FJ969727.1	565	A	522400	0	234	1537	214	0.00379977			FJ969727.1	565	A	422029	0	214	1270	163	0.00390258			FJ969727.1	565	A	300508	0	150	881	145	0.00391337			FJ969727.1	565	A	365026	0	192	1022	187	0.00383808			FJ969727.1	565	A	257155	0	135
FJ969727.1	566	C	558629	182	374	134	0	0.00123517			FJ969727.1	566	C	451816	121	305	102	0	0.00116862			FJ969727.1	566	C	321666	80	206	75	0	0.00112228			FJ969727.1	566	C	392179	139	253	106	0	0.00126983			FJ969727.1	566	C	275756	79	222
FJ969727.1	567	A	562609	0	398	1693	76	0.0038517			FJ969727.1	567	A	456332	0	296	1362	73	0.00379329			FJ969727.1	567	A	324554	0	256	952	39	0.0038422			FJ969727.1	567	A	395279	0	292	1167	61	0.00384539			FJ969727.1	567	A	278367	0	208
FJ969727.1	568	G	558368	236	104	0	148	0.000873976			FJ969727.1	568	G	451859	206	363	0	139	0.00156686			FJ969727.1	568	G	321401	136	299	0	119	0.0017237			FJ969727.1	568	G	390912	167	366	0	136	0.00171138			FJ969727.1	568	G	275109	130	251
FJ969727.1	569	A	563194	0	251	1568	37	0.00329549			FJ969727.1	569	A	458354	0	159	1218	37	0.00308495			FJ969727.1	569	A	325320	0	177	951	27	0.00355035			FJ969727.1	569	A	396951	0	160	1070	29	0.00317168			FJ969727.1	569	A	278810	0	146
FJ969727.1	570	G	565482	280	101	0	43	0.000749803			FJ969727.1	570	G	459572	241	277	0	94	0.00133167			FJ969727.1	570	G	326300	158	208	0	84	0.0013791			FJ969727.1	570	G	397219	197	296	0	94	0.00147777			FJ969727.1	570	G	279506	168	196
FJ969727.1	571	A	569760	0	258	1698	46	0.00351376			FJ969727.1	571	A	464427	0	196	1411	29	0.00352262			FJ969727.1	571	A	329480	0	162	1065	20	0.00378475			FJ969727.1	571	A	402025	0	180	1225	40	0.0035943			FJ969727.1	571	A	282592	0	104
FJ969727.1	572	G	571805	401	193	0	37	0.00110352			FJ969727.1	572	G	465436	323	479	0	179	0.0021077			FJ969727.1	572	G	330307	237	369	0	157	0.00230997			FJ969727.1	572	G	402267	294	519	0	199	0.00251574			FJ969727.1	572	G	282986	178	297
FJ969727.1	573	A	571688	0	133	1391	52	0.00275675			FJ969727.1	573	A	466843	0	108	1205	40	0.00289819			FJ969727.1	573	A	330668	0	71	778	33	0.00266733			FJ969727.1	573	A	403320	0	128	989	44	0.00287861			FJ969727.1	573	A	283708	0	69
FJ969727.1	574	T	564351	189	0	172	1322	0.00298219			FJ969727.1	574	T	460905	177	0	152	1115	0.00313297			FJ969727.1	574	T	326361	143	0	120	753	0.00311312			FJ969727.1	574	T	396792	154	0	144	945	0.00313262			FJ969727.1	574	T	279789	126	0
FJ969727.1	575	T	567841	580	0	133	1375	0.00367709			FJ969727.1	575	T	464496	498	0	111	1316	0.00414428			FJ969727.1	575	T	328675	395	0	86	995	0.00449076			FJ969727.1	575	T	400156	468	0	73	1197	0.00434331			FJ969727.1	575	T	282040	343	0
FJ969727.1	576	G	565018	369	92	0	46	0.000897317			FJ969727.1	576	G	461934	323	185	0	111	0.00134002			FJ969727.1	576	G	326927	255	122	0	79	0.00139481			FJ969727.1	576	G	397258	294	193	0	110	0.0015028			FJ969727.1	576	G	280417	200	79
FJ969727.1	577	A	571010	0	329	1914	51	0.00401744			FJ969727.1	577	A	468955	0	268	1573	42	0.00401531			FJ969727.1	577	A	332139	0	186	1063	34	0.00386284			FJ969727.1	577	A	405611	0	278	1286	42	0.00395946			FJ969727.1	577	A	284905	0	202
FJ969727.1	578	G	569594	282	108	0	24	0.000726833			FJ969727.1	578	G	466701	216	96	0	40	0.00075423			FJ969727.1	578	G	329973	157	84	0	34	0.000833402			FJ969727.1	578	G	401931	184	103	0	38	0.000808597			FJ969727.1	578	G	283045	140	60
FJ969727.1	579	A	573125	0	339	1922	41	0.00401658			FJ969727.1	579	A	472673	0	326	1496	49	0.00395834			FJ969727.1	579	A	333553	0	201	1042	22	0.0037925			FJ969727.1	579	A	407566	0	247	1354	44	0.00403616			FJ969727.1	579	A	286279	0	195
FJ969727.1	580	G	570482	259	141	0	32	0.000757254			FJ969727.1	580	G	470574	210	495	0	135	0.00178505			FJ969727.1	580	G	331788	188	394	0	88	0.00201936			FJ969727.1	580	G	404468	197	496	0	164	0.00211883			FJ969727.1	580	G	284821	142	300
FJ969727.1	581	A	544932	0	182	1696	88	0.00360779			FJ969727.1	581	A	450541	0	165	1334	76	0.0034958			FJ969727.1	581	A	317524	0	127	952	55	0.00357138			FJ969727.1	581	A	386890	0	131	1264	90	0.0038383			FJ969727.1	581	A	272678	0	116
FJ969727.1	582	T	577610	207	0	107	1285	0.0027683			FJ969727.1	582	T	479508	205	0	116	1319	0.00342017			FJ969727.1	582	T	337034	123	0	52	911	0.00322223			FJ969727.1	582	T	413777	155	0	78	1091	0.00319979			FJ969727.1	582	T	289988	115	0
FJ969727.1	583	C	578717	315	322	95	0	0.00126487			FJ969727.1	583	C	479483	194	409	73	0	0.00140985			FJ969727.1	583	C	337481	175	249	58	0	0.00142823			FJ969727.1	583	C	411913	241	322	70	0	0.00153673			FJ969727.1	583	C	290121	154	246
FJ969727.1	584	T	576960	485	0	120	1673	0.00394828			FJ969727.1	584	T	477609	418	0	111	1746	0.00476331			FJ969727.1	584	T	335936	333	0	82	1327	0.00518551			FJ969727.1	584	T	411126	417	0	106	1440	0.00477469			FJ969727.1	584	T	288939	286	0
FJ969727.1	585	G	569427	392	88	0	53	0.000936029			FJ969727.1	585	G	470466	335	121	0	59	0.00109466			FJ969727.1	585	G	330927	250	88	0	43	0.00115131			FJ969727.1	585	G	402157	308	136	0	64	0.00126319			FJ969727.1	585	G	284926	245	97
FJ969727.1	586	C	577284	245	643	142	0	0.00178422			FJ969727.1	586	C	477980	194	526	154	0	0.00182853			FJ969727.1	586	C	336423	138	351	102	0	0.00175672			FJ969727.1	586	C	409512	158	466	111	0	0.00179482			FJ969727.1	586	C	289524	124	341
FJ969727.1	587	G	574283	590	204	0	64	0.00149404			FJ969727.1	587	G	475098	510	169	0	95	0.00162914			FJ969727.1	587	G	334030	371	149	0	70	0.00176631			FJ969727.1	587	G	405996	444	153	0	78	0.00166258			FJ969727.1	587	G	287331	318	113
FJ969727.1	588	A	539798	0	334	2677	157	0.00586886			FJ969727.1	588	A	446526	0	280	2028	143	0.00548904			FJ969727.1	588	A	314327	0	174	1495	115	0.00567562			FJ969727.1	588	A	382746	0	220	1797	125	0.0055964			FJ969727.1	588	A	270854	0	156
FJ969727.1	589	C	581284	114	527	142	0	0.00134702			FJ969727.1	589	C	482527	74	472	116	0	0.00137194			FJ969727.1	589	C	339209	47	308	82	0	0.00128829			FJ969727.1	589	C	413602	105	345	94	0	0.00131527			FJ969727.1	589	C	291589	70	289
FJ969727.1	590	G	574132	531	129	0	54	0.00124362			FJ969727.1	590	G	476931	474	146	0	61	0.00142788			FJ969727.1	590	G	334561	339	125	0	30	0.00147656			FJ969727.1	590	G	406952	406	131	0	58	0.00146209			FJ969727.1	590	G	287486	290	96
FJ969727.1	591	A	563225	0	202	1147	30	0.0024484			FJ969727.1	591	A	468737	0	133	1048	27	0.00257714			FJ969727.1	591	A	328859	0	118	728	27	0.00265463			FJ969727.1	591	A	401765	0	147	848	41	0.00257862			FJ969727.1	591	A	282204	0	105
FJ969727.1	592	A	542612	0	244	1833	40	0.0039015			FJ969727.1	592	A	451903	0	240	1507	46	0.00396767			FJ969727.1	592	A	316823	0	146	1049	30	0.00386651			FJ969727.1	592	A	383623	0	202	1261	39	0.0039153			FJ969727.1	592	A	271938	0	156
FJ969727.1	593	A	553947	0	112	552369	86	0.997509			FJ969727.1	593	A	461135	0	704	458895	353	0.997435			FJ969727.1	593	A	323255	0	574	321594	271	0.997476			FJ969727.1	593	A	393543	0	739	391444	343	0.997416			FJ969727.1	593	A	277207	0	478
FJ969727.1	594	A	553233	0	296	1581	47	0.00347774			FJ969727.1	594	A	462413	0	167	1314	46	0.00330224			FJ969727.1	594	A	323870	0	153	989	21	0.00359095			FJ969727.1	594	A	395256	0	193	1064	35	0.00326877			FJ969727.1	594	A	277888	0	127
FJ969727.1	595	G	560365	524	101	0	49	0.00120279			FJ969727.1	595	G	467786	388	161	0	76	0.00133608			FJ969727.1	595	G	327569	249	105	0	43	0.00121196			FJ969727.1	595	G	399113	338	132	0	82	0.00138307			FJ969727.1	595	G	281033	261	82
FJ969727.1	596	A	567970	0	234	1847	50	0.00375196			FJ969727.1	596	A	476045	0	218	1558	30	0.00379376			FJ969727.1	596	A	333329	0	141	1199	25	0.00409505			FJ969727.1	596	A	407050	0	196	1420	33	0.0040511			FJ969727.1	596	A	285849	0	138
FJ969727.1	597	G	565756	359	129	0	39	0.000931497			FJ969727.1	597	G	473443	347	176	0	74	0.00126098			FJ969727.1	597	G	331260	223	157	0	58	0.00132222			FJ969727.1	597	G	403219	296	156	0	72	0.00129954			FJ969727.1	597	G	284334	216	112
FJ969727.1	598	A	559248	0	257	1901	52	0.00395174			FJ969727.1	598	A	469866	0	225	1468	54	0.00371808			FJ969727.1	598	A	328341	0	138	1062	33	0.00375524			FJ969727.1	598	A	400232	0	173	1258	30	0.00365038			FJ969727.1	598	A	282045	0	130
FJ969727.1	599	A	556637	0	207	1808	47	0.00370439			FJ969727.1	599	A	467967	0	181	1421	46	0.00352162			FJ969727.1	599	A	327460	0	117	1037	19	0.00358212			FJ969727.1	599	A	396960	0	166	1229	37	0.00360742			FJ969727.1	599	A	281193	0	116
FJ969727.1	600	G	566892	408	134	0	43	0.00103194			FJ969727.1	600	G	475602	336	230	0	114	0.00142977			FJ969727.1	600	G	332886	248	183	0	89	0.0015621			FJ969727.1	600	G	404652	299	256	0	122	0.00167304			FJ969727.1	600	G	285658	206	138
FJ969727.1	601	A	558565	0	223	1552	53	0.00327267			FJ969727.1	601	A	470639	0	187	1242	45	0.00313191			FJ969727.1	601	A	328462	0	151	900	28	0.00328501			FJ969727.1	601	A	400181	0	163	1071	46	0.00319855			FJ969727.1	601	A	282134	0	113
FJ969727.1	602	G	555383	283	287	0	65	0.00114336			FJ969727.1	602	G	467008	295	360	0	60	0.00153102			FJ969727.1	602	G	325810	172	245	0	44	0.00141494			FJ969727.1	602	G	395218	248	343	0	64	0.00165731			FJ969727.1	602	G	279951	169	182
FJ969727.1	603	T	550274	498	0	276	1145	0.00348735			FJ969727.1	603	T	464682	459	0	238	1219	0.00412325			FJ969727.1	603	T	323454	338	0	174	824	0.00413042			FJ969727.1	603	T	392852	440	0	200	922	0.00397605			FJ969727.1	603	T	277776	291	0
FJ969727.1	604	G	550308	510	101	0	68	0.00123385			FJ969727.1	604	G	461802	445	235	0	102	0.00169337			FJ969727.1	604	G	321551	317	206	0	101	0.00194059			FJ969727.1	604	G	388100	362	235	0	115	0.00183458			FJ969727.1	604	G	276724	307	158
FJ969727.1	605	G	543377	476	381	0	71	0.00170784			FJ969727.1	605	G	456252	423	319	0	103	0.00185205			FJ969727.1	605	G	317370	287	232	0	62	0.00183067			FJ969727.1	605	G	381975	344	317	0	85	0.00195301			FJ969727.1	605	G	273236	247	195
FJ969727.1	606	G	550303	508	196	0	49	0.00136834			FJ969727.1	606	G	461415	441	404	0	239	0.0023493			FJ969727.1	606	G	321401	301	366	0	196	0.00268512			FJ969727.1	606	G	386709	387	431	0	242	0.00274108			FJ969727.1	606	G	276621	271	314
FJ969727.1	607	G	560133	699	172	0	127	0.00178172			FJ969727.1	607	G	470675	577	345	0	231	0.00244967			FJ969727.1	607	G	327236	419	254	0	185	0.00262196			FJ969727.1	607	G	394518	467	326	0	230	0.00259304			FJ969727.1	607	G	281923	355	213
FJ969727.1	608	C	580458	406	734	98	0	0.0021328			FJ969727.1	608	C	488848	347	581	53	0	0.00200676			FJ969727.1	608	C	340583	209	416	56	0	0.00199951			FJ969727.1	608	C	412856	305	468	55	0	0.00200554			FJ969727.1	608	C	293115	193	319
FJ969727.1	609	A	535170	0	494	1853	147	0.0046602			FJ969727.1	609	A	449661	0	430	1448	137	0.00448115			FJ969727.1	609	A	313550	0	292	1028	79	0.00446181			FJ969727.1	609	A	377481	0	378	1195	106	0.00444791			FJ969727.1	609	A	269979	0	312
FJ969727.1	610	C	581969	148	402	100	0	0.0011169			FJ969727.1	610	C	490467	61	442	89	0	0.00120701			FJ969727.1	610	C	341539	63	303	36	0	0.00117703			FJ969727.1	610	C	413589	68	381	68	0	0.00125003			FJ969727.1	610	C	293808	67	229
FJ969727.1	611	A	567908	0	349	1461	90	0.00334561			FJ969727.1	611	A	477829	0	288	1275	79	0.00343638			FJ969727.1	611	A	332854	0	179	853	55	0.0032657			FJ969727.1	611	A	402902	0	264	1055	66	0.00343756			FJ969727.1	611	A	286379	0	182
FJ969727.1	612	T	578986	339	0	110	1641	0.00360976			FJ969727.1	612	T	486877	294	0	104	1542	0.00398458			FJ969727.1	612	T	339182	230	0	78	1048	0.00399785			FJ969727.1	612	T	410756	261	0	87	1407	0.00427261			FJ969727.1	612	T	291329	224	0
FJ969727.1	613	G	571572	528	112	0	81	0.00126143			FJ969727.1	613	G	479230	473	82	0	65	0.00129374			FJ969727.1	613	G	334176	300	61	0	47	0.00122091			FJ969727.1	613	G	402030	375	85	0	86	0.00135811			FJ969727.1	613	G	287339	249	68
FJ969727.1	614	C	579411	196	480	145	0	0.00141696			FJ969727.1	614	C	487547	118	382	91	0	0.00121219			FJ969727.1	614	C	339978	100	268	88	0	0.00134126			FJ969727.1	614	C	410786	118	342	89	0	0.00133646			FJ969727.1	614	C	292195	83	229
FJ969727.1	615	A	577968	0	247	1722	61	0.00351231			FJ969727.1	615	A	486134	0	163	1504	44	0.00351961			FJ969727.1	615	A	339091	0	133	1066	40	0.00365389			FJ969727.1	615	A	409121	0	157	1244	51	0.00354907			FJ969727.1	615	A	291424	0	144
FJ969727.1	616	A	565111	0	279	1743	56	0.00367715			FJ969727.1	616	A	475725	0	251	1428	66	0.00366809			FJ969727.1	616	A	331583	0	170	1070	43	0.00386932			FJ969727.1	616	A	399616	0	208	1233	55	0.00374359			FJ969727.1	616	A	285685	0	144
FJ969727.1	617	A	560975	0	261	1916	77	0.004018			FJ969727.1	617	A	472577	0	209	1567	48	0.00385969			FJ969727.1	617	A	329612	0	145	1117	38	0.00394403			FJ969727.1	617	A	398013	0	190	1323	55	0.00393957			FJ969727.1	617	A	283196	0	123
FJ969727.1	618	G	552243	343	136	0	51	0.000959722			FJ969727.1	618	G	462121	292	251	0	83	0.00135462			FJ969727.1	618	G	323442	196	168	0	82	0.00137892			FJ969727.1	618	G	388365	256	255	0	101	0.00157584			FJ969727.1	618	G	278025	166	135
FJ969727.1	619	G	538277	1149	173	0	165	0.00276252			FJ969727.1	619	G	450019	1084	221	0	207	0.00335986			FJ969727.1	619	G	314606	698	196	0	155	0.00333433			FJ969727.1	619	G	376013	865	209	0	197	0.0033802			FJ969727.1	619	G	270219	613	123
FJ969727.1	620	C	534316	2290	2286	394	0	0.00930161			FJ969727.1	620	C	446770	1881	2018	293	0	0.0093829			FJ969727.1	620	C	313190	1241	1320	200	0	0.00881573			FJ969727.1	620	C	375504	1751	1848	264	0	0.0102875			FJ969727.1	620	C	267804	1219	1268
FJ969727.1	621	T	515288	3215	0	4362	2514	0.0195832			FJ969727.1	621	T	429438	2999	0	4005	2425	0.0219566			FJ969727.1	621	T	301840	1905	0	2668	1659	0.0206467			FJ969727.1	621	T	362121	2589	0	3710	2098	0.0231884			FJ969727.1	621	T	257317	1719	0
FJ969727.1	622	G	506436	2624	207	0	578	0.00673135			FJ969727.1	622	G	419520	2334	226	0	538	0.00738463			FJ969727.1	622	G	295505	1525	157	0	353	0.00688652			FJ969727.1	622	G	352603	2105	220	0	513	0.00804871			FJ969727.1	622	G	251552	1566	138
FJ969727.1	623	C	494941	1036	1180	291	0	0.00506525			FJ969727.1	623	C	410881	819	1052	277	0	0.00522779			FJ969727.1	623	C	289998	517	676	182	0	0.00474141			FJ969727.1	623	C	345499	686	868	190	0	0.00504777			FJ969727.1	623	C	246080	502	607
FJ969727.1	624	T	472317	328	0	649	2452	0.00725995			FJ969727.1	624	T	391299	303	0	570	2130	0.00767444			FJ969727.1	624	T	277042	207	0	357	1654	0.00800601			FJ969727.1	624	T	329741	229	0	509	1918	0.00805481			FJ969727.1	624	T	234094	186	0
FJ969727.1	625	G	466671	316	72	0	45	0.000927849			FJ969727.1	625	G	384697	257	229	0	134	0.00161166			FJ969727.1	625	G	272916	191	167	0	89	0.00163787			FJ969727.1	625	G	323333	241	271	0	119	0.00195155			FJ969727.1	625	G	230301	139	130
FJ969727.1	626	A	458982	0	258	1120	44	0.00309816			FJ969727.1	626	A	377525	0	200	937	42	0.00312297			FJ969727.1	626	A	268975	0	160	640	29	0.00308207			FJ969727.1	626	A	318333	0	158	772	37	0.0030377			FJ969727.1	626	A	225370	0	106
FJ969727.1	627	G	453844	1142	103	0	55	0.00286442			FJ969727.1	627	G	372713	1084	290	0	136	0.00405137			FJ969727.1	627	G	265384	710	210	0	133	0.00396784			FJ969727.1	627	G	312623	879	249	0	142	0.0040624			FJ969727.1	627	G	222369	696	175
FJ969727.1	628	A	449268	0	550	2234	114	0.00645049			FJ969727.1	628	A	369410	0	423	1951	94	0.00668092			FJ969727.1	628	A	263619	0	322	1320	60	0.00645629			FJ969727.1	628	A	310544	0	437	1564	85	0.00671724			FJ969727.1	628	A	219957	0	264
FJ969727.1	629	G	447814	1402	309	0	465	0.00485916			FJ969727.1	629	G	367097	1244	358	0	427	0.00552715			FJ969727.1	629	G	261861	851	283	0	319	0.00554875			FJ969727.1	629	G	307403	1095	317	0	424	0.00597262			FJ969727.1	629	G	218858	762	207
FJ969727.1	630	A	424342	0	646	2025	621	0.00775789			FJ969727.1	630	A	349878	0	598	1676	517	0.00797707			FJ969727.1	630	A	249593	0	364	1181	352	0.00760037			FJ969727.1	630	A	293271	0	498	1365	463	0.00793123			FJ969727.1	630	A	208489	0	359
FJ969727.1	631	G	415521	848	376	0	108	0.00320561			FJ969727.1	631	G	341311	660	323	0	95	0.00315841			FJ969727.1	631	G	243737	483	249	0	83	0.00334377			FJ969727.1	631	G	284114	620	313	0	113	0.00368162			FJ969727.1	631	G	203301	408	200
FJ969727.1	632	G	405021	471	203	0	144	0.00201965			FJ969727.1	632	G	332472	421	144	0	134	0.00210243			FJ969727.1	632	G	237337	300	118	0	95	0.00216148			FJ969727.1	632	G	275024	355	152	0	123	0.00229071			FJ969727.1	632	G	198057	252	99
FJ969727.1	633	G	406987	566	128	0	57	0.00184527			FJ969727.1	633	G	333933	528	344	0	190	0.00318028			FJ969727.1	633	G	238675	354	226	0	156	0.00308369			FJ969727.1	633	G	277099	416	283	0	165	0.00311802			FJ969727.1	633	G	198665	286	179
FJ969727.1	634	A	405393	0	310	1358	137	0.00445247			FJ969727.1	634	A	332705	0	292	1214	94	0.00480907			FJ969727.1	634	A	238299	0	205	805	81	0.00457828			FJ969727.1	634	A	277611	0	229	924	101	0.00451711			FJ969727.1	634	A	198094	0	171
FJ969727.1	635	G	402652	538	129	0	59	0.00180305			FJ969727.1	635	G	328689	535	173	0	75	0.00238219			FJ969727.1	635	G	235539	336	122	0	75	0.00226289			FJ969727.1	635	G	272653	420	145	0	94	0.00241699			FJ969727.1	635	G	195788	296	116
FJ969727.1	636	G	399763	288	134	0	77	0.00124824			FJ969727.1	636	G	326353	222	129	0	68	0.00128389			FJ969727.1	636	G	233506	165	89	0	68	0.00137898			FJ969727.1	636	G	269873	200	102	0	65	0.0013599			FJ969727.1	636	G	194029	155	63
FJ969727.1	637	C	409943	189	442	112	0	0.00181245			FJ969727.1	637	C	334057	119	342	98	0	0.00167337			FJ969727.1	637	C	239499	77	267	57	0	0.00167433			FJ969727.1	637	C	277203	121	305	68	0	0.00178209			FJ969727.1	637	C	198946	94	218
FJ969727.1	638	G	403944	458	66	0	48	0.00141604			FJ969727.1	638	G	327926	327	62	0	41	0.00131127			FJ969727.1	638	G	235243	283	42	0	42	0.00156009			FJ969727.1	638	G	271113	328	68	0	36	0.00159343			FJ969727.1	638	G	195245	230	41
FJ969727.1	639	T	404905	158	0	204	1155	0.00374656			FJ969727.1	639	T	329159	126	0	203	1015	0.00408313			FJ969727.1	639	T	235935	120	0	162	676	0.00406044			FJ969727.1	639	T	273427	100	0	162	832	0.00400107			FJ969727.1	639	T	196002	69	0
FJ969727.1	640	A	407732	0	178	889	39	0.00271257			FJ969727.1	640	A	330671	0	164	707	45	0.00277012			FJ969727.1	640	A	237785	0	104	520	42	0.00280085			FJ969727.1	640	A	275167	0	132	538	38	0.00257298			FJ969727.1	640	A	197690	0	101
FJ969727.1	641	A	393650	0	179	1134	121	0.00364283			FJ969727.1	641	A	318814	0	171	932	103	0.00378277			FJ969727.1	641	A	229246	0	118	717	64	0.00392155			FJ969727.1	641	A	264138	0	136	732	94	0.00364204			FJ969727.1	641	A	190481	0	111
FJ969727.1	642	A	375579	0	141	1233	480	0.00493638			FJ969727.1	642	A	303779	0	143	1004	374	0.00500693			FJ969727.1	642	A	218891	0	83	725	311	0.00511213			FJ969727.1	642	A	250639	0	110	883	324	0.00525457			FJ969727.1	642	A	181890	0	80
FJ969727.1	643	C	405695	89	337	78	0	0.00124231			FJ969727.1	643	C	328815	64	301	75	0	0.00133814			FJ969727.1	643	C	236500	42	207	56	0	0.00128964			FJ969727.1	643	C	273182	53	265	59	0	0.00138003			FJ969727.1	643	C	196519	33	185
FJ969727.1	644	A	399843	0	391	3577	109	0.0101965			FJ969727.1	644	A	322820	0	357	3256	111	0.0115358			FJ969727.1	644	A	232811	0	232	2121	66	0.0103904			FJ969727.1	644	A	269028	0	311	2511	78	0.0107795			FJ969727.1	644	A	193468	0	205
FJ969727.1	645	A	385871	0	1415	5415	198	0.0182133			FJ969727.1	645	A	311658	0	1351	5152	223	0.0215813			FJ969727.1	645	A	224688	0	849	3197	110	0.0184968			FJ969727.1	645	A	260396	0	999	3731	154	0.018756			FJ969727.1	645	A	186939	0	769
FJ969727.1	646	G	375265	1940	380	0	618	0.00782913			FJ969727.1	646	G	299562	1879	380	0	572	0.00945046			FJ969727.1	646	G	216976	1155	223	0	347	0.00795019			FJ969727.1	646	G	249907	1326	332	0	396	0.00821906			FJ969727.1	646	G	180906	950	215
FJ969727.1	647	G	361020	666	155	0	109	0.00257603			FJ969727.1	647	G	286702	517	137	0	125	0.00271711			FJ969727.1	647	G	208374	358	121	0	98	0.00276906			FJ969727.1	647	G	238458	442	172	0	120	0.00307811			FJ969727.1	647	G	173469	314	126
FJ969727.1	648	G	356472	754	120	0	305	0.00330741			FJ969727.1	648	G	283588	636	91	0	259	0.00347687			FJ969727.1	648	G	206248	416	77	0	173	0.00322912			FJ969727.1	648	G	237107	509	96	0	226	0.00350475			FJ969727.1	648	G	171464	346	60
FJ969727.1	649	A	362409	0	257	1149	158	0.00431557			FJ969727.1	649	A	286219	0	200	832	151	0.0041332			FJ969727.1	649	A	209781	0	130	615	120	0.00412335			FJ969727.1	649	A	242211	0	191	727	124	0.00430203			FJ969727.1	649	A	174638	0	121
FJ969727.1	650	A	322842	0	141	982	34	0.0035838			FJ969727.1	650	A	247837	0	104	790	24	0.00370405			FJ969727.1	650	A	185633	0	83	646	15	0.00400791			FJ969727.1	650	A	213286	0	101	624	27	0.00352578			FJ969727.1	650	A	154363	0	42
FJ969727.1	651	G	314965	187	86	0	45	0.00100964			FJ969727.1	651	G	239517	132	138	0	68	0.00141117			FJ969727.1	651	G	180783	86	85	0	59	0.00127224			FJ969727.1	651	G	207121	107	114	0	63	0.00137118			FJ969727.1	651	G	149987	90	79
FJ969727.1	652	A	283397	0	103	854	109	0.00376151			FJ969727.1	652	A	213776	0	73	607	85	0.00357851			FJ969727.1	652	A	161533	0	69	535	75	0.00420348			FJ969727.1	652	A	185549	0	77	557	74	0.0038157			FJ969727.1	652	A	134574	0	67
FJ969727.1	653	A	285262	0	78	937	70	0.00380352			FJ969727.1	653	A	214783	0	57	760	57	0.00406922			FJ969727.1	653	A	163165	0	52	543	39	0.00388564			FJ969727.1	653	A	187307	0	53	579	52	0.00365176			FJ969727.1	653	A	135840	0	48
FJ969727.1	654	G	300883	139	86	0	18	0.000807623			FJ969727.1	654	G	225383	115	118	0	35	0.00118909			FJ969727.1	654	G	172193	75	95	0	35	0.00119052			FJ969727.1	654	G	196855	95	94	0	25	0.00108709			FJ969727.1	654	G	142989	67	81
FJ969727.1	655	C	302877	147	310	69	0	0.00173668			FJ969727.1	655	C	227112	102	204	58	0	0.00160273			FJ969727.1	655	C	173301	69	163	52	0	0.00163877			FJ969727.1	655	C	198388	96	206	61	0	0.00182975			FJ969727.1	655	C	143974	52	147
FJ969727.1	656	C	298880	118	217	57	0	0.00131156			FJ969727.1	656	C	224103	80	163	47	0	0.00129405			FJ969727.1	656	C	171003	55	130	31	0	0.00126314			FJ969727.1	656	C	195390	69	152	33	0	0.00129996			FJ969727.1	656	C	141915	53	117
FJ969727.1	657	T	298045	333	0	56	898	0.00431814			FJ969727.1	657	T	223690	290	0	40	828	0.00517681			FJ969727.1	657	T	170533	187	0	53	599	0.00491987			FJ969727.1	657	T	195784	239	0	38	633	0.00464798			FJ969727.1	657	T	141444	139	0
FJ969727.1	658	C	301037	95	197	43	0	0.00111282			FJ969727.1	658	C	226005	79	216	66	0	0.00159731			FJ969727.1	658	C	172148	44	165	44	0	0.00146967			FJ969727.1	658	C	197028	80	195	46	0	0.00162921			FJ969727.1	658	C	143017	45	110
FJ969727.1	659	A	296096	0	189	681	39	0.00306995			FJ969727.1	659	A	222462	0	156	510	38	0.00316459			FJ969727.1	659	A	169413	0	121	419	26	0.00334095			FJ969727.1	659	A	194078	0	137	482	23	0.00330795			FJ969727.1	659	A	140411	0	106
FJ969727.1	660	T	292241	152	0	111	641	0.00309334			FJ969727.1	660	T	218987	101	0	77	570	0.00341573			FJ969727.1	660	T	166870	93	0	54	390	0.00321807			FJ969727.1	660	T	190508	107	0	76	484	0.00350117			FJ969727.1	660	T	138090	81	0
FJ969727.1	661	G	296387	256	67	0	31	0.00119438			FJ969727.1	661	G	220815	180	72	0	30	0.00127709			FJ969727.1	661	G	168509	140	47	0	25	0.00125809			FJ969727.1	661	G	191575	155	75	0	28	0.00134673			FJ969727.1	661	G	139698	98	58
FJ969727.1	662	G	294278	243	36	0	40	0.00108401			FJ969727.1	662	G	219066	171	68	0	39	0.00126902			FJ969727.1	662	G	167064	136	57	0	31	0.0013408			FJ969727.1	662	G	189721	150	63	0	39	0.00132827			FJ969727.1	662	G	138512	97	34
FJ969727.1	663	T	295100	258	0	97	815	0.00396476			FJ969727.1	663	T	222120	207	0	93	954	0.0056456			FJ969727.1	663	T	168416	164	0	78	721	0.00571798			FJ969727.1	663	T	192689	223	0	93	804	0.00581248			FJ969727.1	663	T	139380	156	0
FJ969727.1	664	G	305385	232	75	0	27	0.0010937			FJ969727.1	664	G	228342	169	149	0	98	0.00182183			FJ969727.1	664	G	173441	125	132	0	84	0.00196609			FJ969727.1	664	G	198053	160	178	0	68	0.00204996			FJ969727.1	664	G	143584	113	103
FJ969727.1	665	A	283686	0	138	872	83	0.00385285			FJ969727.1	665	A	212632	0	109	669	74	0.00400692			FJ969727.1	665	A	161225	0	79	466	44	0.00365328			FJ969727.1	665	A	184477	0	79	573	82	0.00397882			FJ969727.1	665	A	133649	0	83
FJ969727.1	666	T	299291	257	0	333	969	0.00520898			FJ969727.1	666	T	224778	215	0	344	1053	0.00717152			FJ969727.1	666	T	170351	186	0	220	819	0.00719103			FJ969727.1	666	T	195346	234	0	332	880	0.00740225			FJ969727.1	666	T	140650	155	0
FJ969727.1	667	G	307825	528	52	0	55	0.00206286			FJ969727.1	667	G	229347	499	87	0	63	0.00282977			FJ969727.1	667	G	174138	377	76	0	49	0.00288277			FJ969727.1	667	G	199170	451	67	0	72	0.00296229			FJ969727.1	667	G	144371	343	52
FJ969727.1	668	C	308789	298	459	170	0	0.00300205			FJ969727.1	668	C	230279	281	380	158	0	0.00355656			FJ969727.1	668	C	175016	214	271	104	0	0.00336541			FJ969727.1	668	C	200296	258	352	127	0	0.00367955			FJ969727.1	668	C	145082	150	223
FJ969727.1	669	G	307916	1066	89	0	202	0.00440705			FJ969727.1	669	G	228549	980	98	0	208	0.0056268			FJ969727.1	669	G	173697	644	67	0	146	0.00493388			FJ969727.1	669	G	198184	795	88	0	199	0.00545957			FJ969727.1	669	G	143776	570	67
FJ969727.1	670	C	311468	113	277	54	0	0.00142551			FJ969727.1	670	C	232024	76	235	33	0	0.00148261			FJ969727.1	670	C	176185	59	159	27	0	0.00139058			FJ969727.1	670	C	201533	78	173	33	0	0.0014092			FJ969727.1	670	C	145801	57	137
FJ969727.1	671	A	310178	0	229	810	41	0.00348187			FJ969727.1	671	A	230110	0	172	605	23	0.0034766			FJ969727.1	671	A	175010	0	130	454	14	0.00341695			FJ969727.1	671	A	199852	0	144	526	26	0.00348258			FJ969727.1	671	A	144576	0	131
FJ969727.1	672	G	310470	125	69	0	14	0.000669952			FJ969727.1	672	G	229346	115	142	0	31	0.00125574			FJ969727.1	672	G	174252	77	117	0	33	0.00130271			FJ969727.1	672	G	198907	99	141	0	43	0.00142278			FJ969727.1	672	G	144001	75	102
FJ969727.1	673	A	308495	0	129	769	41	0.00304381			FJ969727.1	673	A	227558	0	79	510	22	0.00268503			FJ969727.1	673	A	172991	0	77	417	34	0.00305218			FJ969727.1	673	A	198583	0	108	520	23	0.00327823			FJ969727.1	673	A	142987	0	62
FJ969727.1	674	G	310429	166	156	0	21	0.00110492			FJ969727.1	674	G	227668	135	154	0	41	0.00144948			FJ969727.1	674	G	173318	101	111	0	54	0.00153475			FJ969727.1	674	G	198076	129	106	0	37	0.00137321			FJ969727.1	674	G	143173	80	107
FJ969727.1	675	A	308859	0	151	1038	42	0.00398564			FJ969727.1	675	A	227184	0	132	790	34	0.00420804			FJ969727.1	675	A	172823	0	79	625	29	0.00424133			FJ969727.1	675	A	198563	0	107	637	31	0.00390304			FJ969727.1	675	A	142754	0	82
FJ969727.1	676	G	312717	422	183	0	153	0.00242392			FJ969727.1	676	G	228908	346	409	0	222	0.00426809			FJ969727.1	676	G	174196	272	331	0	139	0.00425957			FJ969727.1	676	G	199427	312	373	0	192	0.0043976			FJ969727.1	676	G	143819	188	228
FJ969727.1	677	A	305092	0	264	1101	169	0.00502799			FJ969727.1	677	A	223966	0	201	913	133	0.00556781			FJ969727.1	677	A	170168	0	160	659	119	0.0055122			FJ969727.1	677	A	195729	0	171	686	143	0.0051091			FJ969727.1	677	A	140322	0	143
FJ969727.1	678	G	312744	387	125	0	49	0.0017938			FJ969727.1	678	G	227676	285	97	0	57	0.00192818			FJ969727.1	678	G	173256	199	79	0	50	0.00189315			FJ969727.1	678	G	198217	211	98	0	61	0.00186664			FJ969727.1	678	G	143229	183	65
FJ969727.1	679	G	305235	432	163	0	72	0.0021852			FJ969727.1	679	G	221931	331	279	0	130	0.00333437			FJ969727.1	679	G	168926	307	201	0	83	0.00349857			FJ969727.1	679	G	192123	288	230	0	126	0.00335202			FJ969727.1	679	G	139579	221	168
FJ969727.1	680	G	309354	738	114	0	120	0.00314203			FJ969727.1	680	G	224544	535	266	0	144	0.00420853			FJ969727.1	680	G	170776	446	227	0	137	0.00474306			FJ969727.1	680	G	194759	555	283	0	163	0.00513969			FJ969727.1	680	G	141142	335	189
FJ969727.1	681	T	306172	451	0	316	2159	0.00955672			FJ969727.1	681	T	224313	340	0	267	1726	0.0104006			FJ969727.1	681	T	170051	261	0	199	1286	0.0102675			FJ969727.1	681	T	195709	339	0	245	1512	0.0107098			FJ969727.1	681	T	140316	249	0
FJ969727.1	682	A	299895	0	115	700	144	0.00319779			FJ969727.1	682	A	218665	0	72	559	89	0.00329271			FJ969727.1	682	A	166054	0	44	360	58	0.00278223			FJ969727.1	682	A	189911	0	69	443	99	0.0032173			FJ969727.1	682	A	137557	0	48
FJ969727.1	683	C	313847	95	233	98	0	0.00135735			FJ969727.1	683	C	228533	92	161	55	0	0.00134773			FJ969727.1	683	C	173855	63	116	51	0	0.00132294			FJ969727.1	683	C	199133	98	126	74	0	0.00149649			FJ969727.1	683	C	143842	54	85
FJ969727.1	684	C	310409	262	381	73	0	0.00230663			FJ969727.1	684	C	226065	214	311	58	0	0.0025789			FJ969727.1	684	C	171431	133	260	54	0	0.00260746			FJ969727.1	684	C	196190	176	272	54	0	0.00255874			FJ969727.1	684	C	141973	127	177
FJ969727.1	685	G	307647	416	144	0	37	0.00194054			FJ969727.1	685	G	223585	381	125	0	46	0.00246886			FJ969727.1	685	G	169330	263	103	0	52	0.00246855			FJ969727.1	685	G	194246	293	126	0	59	0.0024608			FJ969727.1	685	G	140248	206	98
FJ969727.1	686	A	307322	0	156	738	50	0.0030717			FJ969727.1	686	A	224132	0	104	569	36	0.00316331			FJ969727.1	686	A	169621	0	77	403	21	0.00295364			FJ969727.1	686	A	195251	0	77	477	27	0.00297566			FJ969727.1	686	A	140792	0	80
FJ969727.1	687	G	301912	256	94	0	36	0.00127852			FJ969727.1	687	G	219479	246	337	0	81	0.00302535			FJ969727.1	687	G	165851	171	266	0	60	0.00299667			FJ969727.1	687	G	190071	190	337	0	108	0.00334086			FJ969727.1	687	G	137474	143	200
FJ969727.1	688	G	296673	194	78	0	41	0.00105503			FJ969727.1	688	G	216232	139	299	0	144	0.00269155			FJ969727.1	688	G	163419	86	226	0	142	0.00277813			FJ969727.1	688	G	187158	100	262	0	175	0.00286923			FJ969727.1	688	G	135068	75	207
FJ969727.1	689	A	311473	0	132	662	47	0.00270007			FJ969727.1	689	A	228049	0	74	463	27	0.00247315			FJ969727.1	689	A	172231	0	86	378	19	0.00280437			FJ969727.1	689	A	198437	0	92	428	29	0.00276662			FJ969727.1	689	A	142963	0	85
FJ969727.1	690	A	299364	0	159	1066	27	0.0041822			FJ969727.1	690	A	219592	0	104	805	21	0.00423513			FJ969727.1	690	A	165771	0	71	580	10	0.00398743			FJ969727.1	690	A	190128	0	87	648	20	0.00397101			FJ969727.1	690	A	137641	0	68
FJ969727.1	691	G	304140	160	86	0	27	0.000897613			FJ969727.1	691	G	222330	107	100	0	43	0.00112445			FJ969727.1	691	G	167950	76	81	0	40	0.00117297			FJ969727.1	691	G	193681	117	94	0	41	0.00130111			FJ969727.1	691	G	139324	55	61
FJ969727.1	692	A	301309	0	144	861	40	0.0034682			FJ969727.1	692	A	220299	0	98	639	31	0.00348617			FJ969727.1	692	A	166752	0	71	479	21	0.00342425			FJ969727.1	692	A	192777	0	78	565	20	0.00343921			FJ969727.1	692	A	138345	0	62
FJ969727.1	693	G	300717	125	69	0	25	0.000728259			FJ969727.1	693	G	220173	121	59	0	21	0.000912918			FJ969727.1	693	G	166163	82	49	0	11	0.000854583			FJ969727.1	693	G	191726	98	63	0	14	0.000912761			FJ969727.1	693	G	137937	63	32
FJ969727.1	694	A	294290	0	126	1005	347	0.00502226			FJ969727.1	694	A	215574	0	82	755	236	0.00497741			FJ969727.1	694	A	162580	0	73	642	170	0.00544347			FJ969727.1	694	A	187511	0	93	661	194	0.0050557			FJ969727.1	694	A	135271	0	59
FJ969727.1	695	A	299106	0	120	1034	56	0.00404539			FJ969727.1	695	A	219573	0	91	713	32	0.00380739			FJ969727.1	695	A	165549	0	91	535	26	0.00393841			FJ969727.1	695	A	191451	0	76	596	25	0.00364062			FJ969727.1	695	A	137801	0	55
FJ969727.1	696	G	301909	129	73	0	343	0.00180518			FJ969727.1	696	G	220896	103	74	0	214	0.00177006			FJ969727.1	696	G	166723	78	50	0	176	0.00182338			FJ969727.1	696	G	192410	95	70	0	193	0.00186061			FJ969727.1	696	G	138732	61	36
FJ969727.1	697	A	264934	0	93	884	160	0.00429163			FJ969727.1	697	A	194585	0	69	658	98	0.00423979			FJ969727.1	697	A	146060	0	60	507	68	0.00434753			FJ969727.1	697	A	168756	0	62	579	123	0.00452725			FJ969727.1	697	A	121944	0	70
FJ969727.1	698	C	305075	93	268	75	0	0.00142916			FJ969727.1	698	C	223502	56	221	37	0	0.00140491			FJ969727.1	698	C	168486	49	154	48	0	0.00148974			FJ969727.1	698	C	195157	50	181	40	0	0.00138863			FJ969727.1	698	C	140397	52	152
FJ969727.1	699	G	294861	258	55	0	33	0.00117343			FJ969727.1	699	G	215381	196	65	0	31	0.00135574			FJ969727.1	699	G	162439	153	57	0	42	0.00155135			FJ969727.1	699	G	186820	195	73	0	49	0.00169682			FJ969727.1	699	G	135178	163	43
FJ969727.1	700	T	292397	140	0	75	977	0.00407665			FJ969727.1	700	T	214971	104	0	76	792	0.00452154			FJ969727.1	700	T	161503	78	0	46	575	0.00432809			FJ969727.1	700	T	187131	106	0	65	629	0.00427508			FJ969727.1	700	T	134562	72	0
FJ969727.1	701	C	300631	159	209	66	0	0.00144363			FJ969727.1	701	C	220564	89	179	70	0	0.00153244			FJ969727.1	701	C	166099	80	122	46	0	0.00149309			FJ969727.1	701	C	192495	102	164	31	0	0.0015429			FJ969727.1	701	C	138663	67	106
FJ969727.1	702	C	296096	165	440	57	0	0.00223576			FJ969727.1	702	C	216850	98	323	42	0	0.00213512			FJ969727.1	702	C	163259	116	217	26	0	0.00219896			FJ969727.1	702	C	188840	118	309	49	0	0.00252065			FJ969727.1	702	C	136311	68	220
FJ969727.1	703	G	292742	272	76	0	17	0.00124683			FJ969727.1	703	G	213565	202	78	0	39	0.00149369			FJ969727.1	703	G	160904	132	96	0	27	0.0015848			FJ969727.1	703	G	185539	195	86	0	34	0.00169776			FJ969727.1	703	G	134167	137	73
FJ969727.1	704	A	290255	0	155	779	39	0.00335222			FJ969727.1	704	A	212903	0	122	593	35	0.00352273			FJ969727.1	704	A	160010	0	88	438	18	0.00339979			FJ969727.1	704	A	185861	0	118	538	20	0.00363713			FJ969727.1	704	A	133590	0	73
FJ969727.1	705	A	290131	0	81	905	24	0.00348119			FJ969727.1	705	A	212605	0	63	698	14	0.00364526			FJ969727.1	705	A	160182	0	70	551	13	0.003958			FJ969727.1	705	A	185134	0	45	644	21	0.00383506			FJ969727.1	705	A	133539	0	46
FJ969727.1	706	G	291253	169	48	0	26	0.000834326			FJ969727.1	706	G	212908	136	281	0	110	0.00247525			FJ969727.1	706	G	160073	95	239	0	96	0.00268627			FJ969727.1	706	G	185401	132	272	0	108	0.00276158			FJ969727.1	706	G	133524	80	159
FJ969727.1	707	A	245909	0	107	850	180	0.00462366			FJ969727.1	707	A	179362	0	63	643	136	0.00469442			FJ969727.1	707	A	134962	0	69	475	100	0.00477171			FJ969727.1	707	A	156515	0	64	593	159	0.00521356			FJ969727.1	707	A	112727	0	44
FJ969727.1	708	A	238510	0	101	1091	123	0.0055134			FJ969727.1	708	A	175198	0	74	806	95	0.00556513			FJ969727.1	708	A	131165	0	53	597	54	0.00536729			FJ969727.1	708	A	151274	0	64	713	94	0.00575776			FJ969727.1	708	A	109816	0	57
FJ969727.1	709	C	291154	210	440	75	0	0.00249009			FJ969727.1	709	C	213936	175	409	80	0	0.00310373			FJ969727.1	709	C	160541	95	258	43	0	0.00246666			FJ969727.1	709	C	186440	117	273	45	0	0.00233319			FJ969727.1	709	C	134269	76	199
FJ969727.1	710	C	288476	331	415	99	0	0.00292919			FJ969727.1	710	C	211977	289	390	87	0	0.0036136			FJ969727.1	710	C	158835	178	243	54	0	0.00299052			FJ969727.1	710	C	184452	232	258	90	0	0.00314445			FJ969727.1	710	C	132603	143	193
FJ969727.1	711	A	274590	0	315	934	120	0.00498561			FJ969727.1	711	A	201703	0	244	736	86	0.005285			FJ969727.1	711	A	151300	0	168	484	55	0.00467284			FJ969727.1	711	A	175674	0	207	551	96	0.00486128			FJ969727.1	711	A	126495	0	146
FJ969727.1	712	G	280268	264	84	0	42	0.00139153			FJ969727.1	712	G	204346	264	61	0	49	0.00183023			FJ969727.1	712	G	153816	169	50	0	25	0.00158631			FJ969727.1	712	G	178362	192	50	0	36	0.00155863			FJ969727.1	712	G	128356	139	32
FJ969727.1	713	C	287029	193	321	88	0	0.00209735			FJ969727.1	713	C	209568	122	252	65	0	0.00209479			FJ969727.1	713	C	157626	104	170	57	0	0.00209991			FJ969727.1	713	C	183592	157	192	31	0	0.00206981			FJ969727.1	713	C	131941	70	158
FJ969727.1	714	G	277611	271	62	0	31	0.00131119			FJ969727.1	714	G	201468	261	275	0	116	0.00323625			FJ969727.1	714	G	152115	164	258	0	76	0.00327384			FJ969727.1	714	G	176310	172	315	0	87	0.00325563			FJ969727.1	714	G	127386	160	173
FJ969727.1	715	A	264562	0	191	607	31	0.00313348			FJ969727.1	715	A	192106	0	119	462	20	0.00312848			FJ969727.1	715	A	145602	0	90	372	11	0.00324858			FJ969727.1	715	A	169649	0	119	436	18	0.00337756			FJ969727.1	715	A	121750	0	81
FJ969727.1	716	G	258572	136	32	0	16	0.000711601			FJ969727.1	716	G	187122	102	52	0	19	0.000924531			FJ969727.1	716	G	141937	95	22	0	13	0.000915899			FJ969727.1	716	G	164170	79	52	0	23	0.000938052			FJ969727.1	716	G	118889	61	34
FJ969727.1	717	T	250549	188	0	114	735	0.00413891			FJ969727.1	717	T	181424	128	0	104	666	0.00494973			FJ969727.1	717	T	137578	120	0	65	532	0.00521159			FJ969727.1	717	T	159107	137	0	70	576	0.00492122			FJ969727.1	717	T	115000	111	0
FJ969727.1	718	G	251511	182	25	0	64	0.00107749			FJ969727.1	718	G	181466	174	24	0	39	0.00130603			FJ969727.1	718	G	138178	112	17	0	29	0.00114345			FJ969727.1	718	G	158658	124	17	0	49	0.00119754			FJ969727.1	718	G	115480	82	8
FJ969727.1	719	T	248916	197	0	122	716	0.00415803			FJ969727.1	719	T	181150	158	0	102	573	0.0045984			FJ969727.1	719	T	137299	124	0	70	379	0.00417337			FJ969727.1	719	T	159180	127	0	86	464	0.00425305			FJ969727.1	719	T	114692	109	0
FJ969727.1	720	C	260807	96	238	55	0	0.00149152			FJ969727.1	720	C	189381	75	183	36	0	0.00155243			FJ969727.1	720	C	143552	59	139	29	0	0.00158131			FJ969727.1	720	C	166640	94	174	38	0	0.00183629			FJ969727.1	720	C	120195	60	128
FJ969727.1	721	G	251630	366	89	0	20	0.00188769			FJ969727.1	721	G	181569	264	52	0	22	0.00186155			FJ969727.1	721	G	137910	239	41	0	9	0.00209557			FJ969727.1	721	G	158829	239	62	0	8	0.00194549			FJ969727.1	721	G	115503	175	46
FJ969727.1	722	G	246111	257	99	0	24	0.00154402			FJ969727.1	722	G	177449	213	81	0	24	0.00179206			FJ969727.1	722	G	135023	144	72	0	28	0.0018071			FJ969727.1	722	G	154601	167	89	0	26	0.00182405			FJ969727.1	722	G	112937	119	47
FJ969727.1	723	G	251084	326	84	0	24	0.00172851			FJ969727.1	723	G	181824	239	44	0	33	0.00173794			FJ969727.1	723	G	137831	183	44	0	26	0.00183558			FJ969727.1	723	G	158879	259	62	0	23	0.00216517			FJ969727.1	723	G	115483	138	35
FJ969727.1	724	A	230470	0	61	567	41	0.00290276			FJ969727.1	724	A	167123	0	49	452	31	0.00318328			FJ969727.1	724	A	127152	0	44	363	15	0.00331886			FJ969727.1	724	A	146208	0	27	411	32	0.0032146			FJ969727.1	724	A	106321	0	28
FJ969727.1	725	T	248555	88	0	77	626	0.00318239			FJ969727.1	725	T	181151	71	0	61	486	0.00341152			FJ969727.1	725	T	136925	49	0	35	390	0.00346175			FJ969727.1	725	T	158534	77	0	60	416	0.00348821			FJ969727.1	725	T	114547	45	0
FJ969727.1	726	C	250182	97	223	49	0	0.00147493			FJ969727.1	726	C	181940	74	183	38	0	0.00162141			FJ969727.1	726	C	137538	53	115	34	0	0.00146869			FJ969727.1	726	C	158566	69	150	35	0	0.00160186			FJ969727.1	726	C	115547	65	117
FJ969727.1	727	A	234562	0	166	585	42	0.00338077			FJ969727.1	727	A	170699	0	108	464	37	0.00356768			FJ969727.1	727	A	129301	0	91	325	38	0.00351119			FJ969727.1	727	A	148753	0	101	392	37	0.00356295			FJ969727.1	727	A	108150	0	94
FJ969727.1	728	C	248030	58	167	46	0	0.00109261			FJ969727.1	728	C	180578	47	112	26	0	0.00102449			FJ969727.1	728	C	136898	31	102	25	0	0.00115414			FJ969727.1	728	C	157498	47	108	35	0	0.00120636			FJ969727.1	728	C	114567	33	86
FJ969727.1	729	T	243810	122	0	71	394	0.00240761			FJ969727.1	729	T	177400	82	0	51	393	0.00296505			FJ969727.1	729	T	134122	59	0	30	280	0.00275123			FJ969727.1	729	T	154654	83	0	53	325	0.00298085			FJ969727.1	729	T	112237	64	0
FJ969727.1	730	A	242573	0	78	491	21	0.00243226			FJ969727.1	730	A	177094	0	66	328	9	0.00227563			FJ969727.1	730	A	133740	0	59	257	6	0.00240766			FJ969727.1	730	A	153378	0	64	289	10	0.0023667			FJ969727.1	730	A	112341	0	47
FJ969727.1	731	T	245355	131	0	63	360	0.00225795			FJ969727.1	731	T	178441	83	0	40	294	0.00233691			FJ969727.1	731	T	135083	87	0	30	224	0.00252437			FJ969727.1	731	T	155783	120	0	46	274	0.00282444			FJ969727.1	731	T	113079	74	0
FJ969727.1	732	A	237429	0	139	426	26	0.00248917			FJ969727.1	732	A	173958	0	120	374	16	0.00293174			FJ969727.1	732	A	130995	0	70	249	11	0.00251918			FJ969727.1	732	A	150246	0	80	300	17	0.00264233			FJ969727.1	732	A	110035	0	47
FJ969727.1	733	G	243402	121	96	0	23	0.000986023			FJ969727.1	733	G	177093	117	162	0	59	0.0019086			FJ969727.1	733	G	133742	62	99	0	43	0.00152532			FJ969727.1	733	G	153862	69	116	0	41	0.00146885			FJ969727.1	733	G	112097	59	69
FJ969727.1	734	A	243990	0	122	685	35	0.00345096			FJ969727.1	734	A	178738	0	63	503	27	0.00331771			FJ969727.1	734	A	134918	0	66	417	19	0.00372078			FJ969727.1	734	A	156056	0	56	412	22	0.0031399			FJ969727.1	734	A	112925	0	86
FJ969727.1	735	G	238936	217	88	0	29	0.00139786			FJ969727.1	735	G	173696	192	194	0	72	0.00263679			FJ969727.1	735	G	131213	129	134	0	71	0.00254548			FJ969727.1	735	G	150485	147	179	0	71	0.00263814			FJ969727.1	735	G	109765	131	117
FJ969727.1	736	G	237291	165	128	0	33	0.00137384			FJ969727.1	736	G	172763	133	82	0	46	0.00151074			FJ969727.1	736	G	130087	96	84	0	28	0.00159893			FJ969727.1	736	G	149014	116	97	0	38	0.00168441			FJ969727.1	736	G	108978	83	86
FJ969727.1	737	G	236220	162	78	0	25	0.00112184			FJ969727.1	737	G	172219	169	124	0	47	0.00197423			FJ969727.1	737	G	129824	114	85	0	29	0.00175622			FJ969727.1	737	G	148501	119	132	0	75	0.00219527			FJ969727.1	737	G	108598	67	83
FJ969727.1	738	G	235971	211	166	0	44	0.00178412			FJ969727.1	738	G	172345	155	223	0	60	0.00254141			FJ969727.1	738	G	129821	136	171	0	70	0.002904			FJ969727.1	738	G	148460	106	238	0	82	0.00286946			FJ969727.1	738	G	108590	109	154
FJ969727.1	739	G	236967	146	59	0	27	0.000979039			FJ969727.1	739	G	173497	128	38	0	31	0.00113547			FJ969727.1	739	G	130502	80	20	0	12	0.000858224			FJ969727.1	739	G	149550	122	35	0	42	0.00133066			FJ969727.1	739	G	109276	70	24
FJ969727.1	740	T	232917	146	0	163	869	0.0050576			FJ969727.1	740	T	171764	102	0	134	724	0.00558906			FJ969727.1	740	T	128829	74	0	93	534	0.00544132			FJ969727.1	740	T	148935	106	0	113	570	0.00529761			FJ969727.1	740	T	107812	83	0
FJ969727.1	741	C	238561	78	187	46	0	0.00130365			FJ969727.1	741	C	175421	67	179	20	0	0.00151635			FJ969727.1	741	C	131799	48	132	31	0	0.00160092			FJ969727.1	741	C	151489	46	166	21	0	0.00153807			FJ969727.1	741	C	110655	55	89
FJ969727.1	742	A	235019	0	74	609	31	0.00303805			FJ969727.1	742	A	173159	0	53	469	21	0.00313585			FJ969727.1	742	A	130118	0	37	300	13	0.00268987			FJ969727.1	742	A	149736	0	45	375	14	0.00289843			FJ969727.1	742	A	109263	0	34
FJ969727.1	743	T	229112	100	0	53	555	0.00309019			FJ969727.1	743	T	168438	108	0	44	470	0.00369275			FJ969727.1	743	T	126660	74	0	29	361	0.00366335			FJ969727.1	743	T	146227	119	0	37	407	0.00385018			FJ969727.1	743	T	106261	75	0
FJ969727.1	744	G	226030	157	47	0	22	0.000999867			FJ969727.1	744	G	166133	125	112	0	39	0.00166132			FJ969727.1	744	G	124723	86	120	0	44	0.00200444			FJ969727.1	744	G	143641	103	120	0	56	0.00194234			FJ969727.1	744	G	104832	77	73
FJ969727.1	745	A	225402	0	177	715	24	0.00406385			FJ969727.1	745	A	166734	0	151	505	21	0.00406036			FJ969727.1	745	A	124976	0	102	429	19	0.00440084			FJ969727.1	745	A	144834	0	133	436	39	0.00419791			FJ969727.1	745	A	105281	0	99
FJ969727.1	746	G	219788	121	41	0	36	0.000900868			FJ969727.1	746	G	161945	96	101	0	51	0.00153138			FJ969727.1	746	G	121633	69	42	0	64	0.00143875			FJ969727.1	746	G	139823	92	92	0	69	0.00180943			FJ969727.1	746	G	102184	77	50
FJ969727.1	747	T	221031	175	0	96	736	0.00455592			FJ969727.1	747	T	164227	119	0	92	545	0.00460338			FJ969727.1	747	T	122583	114	0	84	393	0.00482122			FJ969727.1	747	T	142697	124	0	76	492	0.00484944			FJ969727.1	747	T	103234	79	0
FJ969727.1	748	C	225249	68	143	85	0	0.0013141			FJ969727.1	748	C	166889	39	120	78	0	0.00142011			FJ969727.1	748	C	124726	39	112	50	0	0.00161153			FJ969727.1	748	C	144485	54	136	49	0	0.00165415			FJ969727.1	748	C	105144	27	84
FJ969727.1	749	A	223901	0	153	690	29	0.00389458			FJ969727.1	749	A	166293	0	120	553	28	0.00421545			FJ969727.1	749	A	124184	0	104	382	29	0.00414707			FJ969727.1	749	A	144229	0	130	442	21	0.00411152			FJ969727.1	749	A	104803	0	75
FJ969727.1	750	G	216662	110	61	0	16	0.000863096			FJ969727.1	750	G	160169	77	58	0	22	0.000980215			FJ969727.1	750	G	119661	55	51	0	18	0.00103626			FJ969727.1	750	G	138239	67	61	0	18	0.00105614			FJ969727.1	750	G	100900	57	48
FJ969727.1	751	A	217457	0	95	646	31	0.00355013			FJ969727.1	751	A	162213	0	81	490	10	0.00358171			FJ969727.1	751	A	120880	0	66	359	15	0.00363997			FJ969727.1	751	A	140573	0	62	427	22	0.00363512			FJ969727.1	751	A	101992	0	56
FJ969727.1	752	A	218589	0	69	692	16	0.00355462			FJ969727.1	752	A	162838	0	73	525	9	0.00372763			FJ969727.1	752	A	121328	0	35	352	9	0.00326388			FJ969727.1	752	A	140668	0	55	466	12	0.00378906			FJ969727.1	752	A	102779	0	42
FJ969727.1	753	G	213886	99	93	0	14	0.00096313			FJ969727.1	753	G	158883	93	105	0	48	0.00154831			FJ969727.1	753	G	118245	94	70	0	44	0.00175906			FJ969727.1	753	G	137025	88	101	0	56	0.00178799			FJ969727.1	753	G	99945	55	70
FJ969727.1	754	A	201259	0	76	542	57	0.00335389			FJ969727.1	754	A	150249	0	53	480	44	0.00384029			FJ969727.1	754	A	111707	0	40	363	39	0.00395678			FJ969727.1	754	A	129645	0	49	370	53	0.00364071			FJ969727.1	754	A	94579	0	46
FJ969727.1	755	A	203799	0	36	627	24	0.00337097			FJ969727.1	755	A	151974	0	35	480	14	0.00348086			FJ969727.1	755	A	113042	0	25	360	20	0.00358274			FJ969727.1	755	A	130808	0	34	374	22	0.00328726			FJ969727.1	755	A	95694	0	25
FJ969727.1	756	A	192773	0	59	705	60	0.00427446			FJ969727.1	756	A	143847	0	41	516	44	0.00417805			FJ969727.1	756	A	106927	0	24	384	23	0.00403079			FJ969727.1	756	A	123746	0	47	400	52	0.00403245			FJ969727.1	756	A	91183	0	22
FJ969727.1	757	C	211122	60	94	24	0	0.000843114			FJ969727.1	757	C	157613	34	73	33	0	0.000888252			FJ969727.1	757	C	117164	26	53	24	0	0.00087911			FJ969727.1	757	C	136056	44	73	22	0	0.00102164			FJ969727.1	757	C	99717	22	40
FJ969727.1	758	T	208485	130	0	36	593	0.00364055			FJ969727.1	758	T	155807	86	0	23	644	0.0048329			FJ969727.1	758	T	115662	76	0	22	437	0.00462555			FJ969727.1	758	T	134775	87	0	25	534	0.00479317			FJ969727.1	758	T	98239	65	0
FJ969727.1	759	C	204396	92	127	30	0	0.00121822			FJ969727.1	759	C	152839	66	94	30	0	0.00124314			FJ969727.1	759	C	113451	45	99	17	0	0.00141911			FJ969727.1	759	C	131341	73	128	35	0	0.00179685			FJ969727.1	759	C	96482	41	57
FJ969727.1	760	T	194698	144	0	49	591	0.00402675			FJ969727.1	760	T	145292	129	0	34	486	0.00446687			FJ969727.1	760	T	107723	88	0	28	362	0.00443731			FJ969727.1	760	T	124866	113	0	43	398	0.00443676			FJ969727.1	760	T	91833	78	0
FJ969727.1	761	T	203430	124	0	46	424	0.00291992			FJ969727.1	761	T	151846	102	0	36	450	0.00387234			FJ969727.1	761	T	112462	70	0	29	375	0.00421476			FJ969727.1	761	T	131177	105	0	22	406	0.00406321			FJ969727.1	761	T	95790	67	0
FJ969727.1	762	G	199661	189	53	0	13	0.00127716			FJ969727.1	762	G	149036	128	58	0	26	0.00142248			FJ969727.1	762	G	110471	83	56	0	26	0.0014936			FJ969727.1	762	G	128024	120	69	0	32	0.00172624			FJ969727.1	762	G	93976	96	38
FJ969727.1	763	A	190879	0	123	688	36	0.00443737			FJ969727.1	763	A	143036	0	97	496	46	0.00446741			FJ969727.1	763	A	105837	0	59	375	30	0.0043841			FJ969727.1	763	A	123346	0	80	416	42	0.00436171			FJ969727.1	763	A	90121	0	58
FJ969727.1	764	G	194909	124	61	0	32	0.00111334			FJ969727.1	764	G	145454	96	95	0	40	0.00158813			FJ969727.1	764	G	107742	79	54	0	32	0.00153144			FJ969727.1	764	G	124896	76	59	0	43	0.00142519			FJ969727.1	764	G	91623	55	44
FJ969727.1	765	C	193525	93	210	41	0	0.00177755			FJ969727.1	765	C	144935	68	171	31	0	0.0018629			FJ969727.1	765	C	106995	52	118	25	0	0.00182252			FJ969727.1	765	C	123910	58	162	24	0	0.00196917			FJ969727.1	765	C	91293	45	93
FJ969727.1	766	A	198084	0	80	402	24	0.00255447			FJ969727.1	766	A	148347	0	58	316	15	0.00262223			FJ969727.1	766	A	109711	0	34	241	13	0.00262508			FJ969727.1	766	A	127973	0	43	277	11	0.00258648			FJ969727.1	766	A	93402	0	48
FJ969727.1	767	T	190762	134	0	52	390	0.00301947			FJ969727.1	767	T	142759	125	0	42	380	0.00383163			FJ969727.1	767	T	105760	82	0	36	246	0.00344175			FJ969727.1	767	T	123003	96	0	47	326	0.00381292			FJ969727.1	767	T	89788	79	0
FJ969727.1	768	G	189876	118	50	0	14	0.00095852			FJ969727.1	768	G	141905	91	78	0	25	0.00136711			FJ969727.1	768	G	104692	60	59	0	28	0.00140412			FJ969727.1	768	G	121445	74	121	0	14	0.00172094			FJ969727.1	768	G	89345	67	58
FJ969727.1	769	A	189115	0	69	487	21	0.00305105			FJ969727.1	769	A	142041	0	72	333	15	0.00295689			FJ969727.1	769	A	104974	0	61	255	12	0.00312458			FJ969727.1	769	A	122684	0	71	279	23	0.00304033			FJ969727.1	769	A	89902	0	46
FJ969727.1	770	T	177021	84	0	52	337	0.002672			FJ969727.1	770	T	132926	76	0	38	257	0.00279103			FJ969727.1	770	T	98035	55	0	48	192	0.00300913			FJ969727.1	770	T	113904	63	0	37	224	0.0028445			FJ969727.1	770	T	84041	50	0
FJ969727.1	771	T	183992	251	0	76	430	0.00411431			FJ969727.1	771	T	138162	173	0	57	488	0.0051968			FJ969727.1	771	T	101854	142	0	61	347	0.00539989			FJ969727.1	771	T	119261	190	0	58	333	0.00487167			FJ969727.1	771	T	87299	136	0
FJ969727.1	772	G	176398	442	80	0	24	0.00309527			FJ969727.1	772	G	131786	405	99	0	39	0.00412032			FJ969727.1	772	G	97404	263	81	0	39	0.00393208			FJ969727.1	772	G	113012	322	114	0	57	0.00436237			FJ969727.1	772	G	83594	223	62
FJ969727.1	773	G	174557	110	71	0	21	0.00115722			FJ969727.1	773	G	130890	95	49	0	32	0.00134464			FJ969727.1	773	G	96607	65	38	0	23	0.00130425			FJ969727.1	773	G	112334	87	44	0	32	0.00145103			FJ969727.1	773	G	83069	60	42
FJ969727.1	774	C	171449	117	369	79	0	0.00329544			FJ969727.1	774	C	129392	84	301	63	0	0.00346235			FJ969727.1	774	C	95474	58	189	48	0	0.00308985			FJ969727.1	774	C	110998	76	255	44	0	0.00337844			FJ969727.1	774	C	82134	54	182
FJ969727.1	775	G	172792	222	98	0	42	0.002095			FJ969727.1	775	G	129861	214	103	0	41	0.00275679			FJ969727.1	775	G	95816	137	74	0	32	0.00253611			FJ969727.1	775	G	111360	158	93	0	32	0.00254131			FJ969727.1	775	G	82162	123	74
FJ969727.1	776	G	172557	170	85	0	18	0.00158209			FJ969727.1	776	G	129512	139	71	0	14	0.00172957			FJ969727.1	776	G	95852	86	57	0	20	0.00170054			FJ969727.1	776	G	111514	107	59	0	23	0.00169485			FJ969727.1	776	G	82033	60	57
FJ969727.1	777	T	165274	108	0	124	618	0.00514297			FJ969727.1	777	T	124436	69	0	120	580	0.00617988			FJ969727.1	777	T	91965	59	0	83	427	0.00618714			FJ969727.1	777	T	107351	84	0	90	511	0.00638094			FJ969727.1	777	T	78626	76	0
FJ969727.1	778	G	171981	185	30	0	16	0.00134317			FJ969727.1	778	G	128828	166	25	0	17	0.00161456			FJ969727.1	778	G	95468	104	10	0	17	0.00137219			FJ969727.1	778	G	110942	122	21	0	22	0.00148726			FJ969727.1	778	G	81655	90	14
FJ969727.1	779	T	167772	59	0	50	403	0.00305176			FJ969727.1	779	T	126110	71	0	37	317	0.00337007			FJ969727.1	779	T	93319	34	0	29	219	0.00302189			FJ969727.1	779	T	108638	59	0	23	275	0.00328614			FJ969727.1	779	T	79686	46	0
FJ969727.1	780	A	160709	0	88	351	15	0.00282498			FJ969727.1	780	A	120322	0	82	245	9	0.00279251			FJ969727.1	780	A	89508	0	45	176	9	0.0025696			FJ969727.1	780	A	102816	0	65	205	8	0.00270386			FJ969727.1	780	A	76704	0	51
FJ969727.1	781	G	169223	80	55	0	19	0.000910042			FJ969727.1	781	G	126199	59	108	0	82	0.00197307			FJ969727.1	781	G	93780	52	64	0	83	0.00212199			FJ969727.1	781	G	108966	61	108	0	104	0.00250537			FJ969727.1	781	G	80250	31	80
FJ969727.1	782	A	171559	0	121	623	27	0.00449408			FJ969727.1	782	A	128551	0	102	475	16	0.00461296			FJ969727.1	782	A	95543	0	61	342	22	0.00444826			FJ969727.1	782	A	111633	0	66	345	13	0.00379816			FJ969727.1	782	A	81708	0	60
FJ969727.1	783	G	167393	417	60	0	44	0.00311244			FJ969727.1	783	G	125094	387	58	0	67	0.00409292			FJ969727.1	783	G	92881	239	28	0	32	0.00321917			FJ969727.1	783	G	107639	298	61	0	42	0.00372542			FJ969727.1	783	G	79483	209	35
FJ969727.1	784	A	169861	0	120	599	46	0.00450368			FJ969727.1	784	A	127192	0	79	466	30	0.00452072			FJ969727.1	784	A	94589	0	75	370	17	0.00488429			FJ969727.1	784	A	110374	0	84	396	34	0.00465689			FJ969727.1	784	A	81086	0	60
FJ969727.1	785	G	163948	108	54	0	27	0.0011528			FJ969727.1	785	G	122429	74	96	0	26	0.00160093			FJ969727.1	785	G	91124	55	79	0	34	0.00184364			FJ969727.1	785	G	105443	83	92	0	49	0.00212437			FJ969727.1	785	G	78039	50	67
FJ969727.1	786	A	164254	0	61	560	28	0.0039512			FJ969727.1	786	A	122812	0	61	427	23	0.00416083			FJ969727.1	786	A	91404	0	41	319	14	0.00409172			FJ969727.1	786	A	106073	0	58	413	24	0.0046666			FJ969727.1	786	A	78362	0	24
FJ969727.1	787	A	163953	0	38	456	12	0.00308625			FJ969727.1	787	A	122618	0	25	366	15	0.0033111			FJ969727.1	787	A	91323	0	21	261	7	0.00316459			FJ969727.1	787	A	105724	0	28	284	5	0.00299837			FJ969727.1	787	A	78301	0	18
FJ969727.1	788	A	164028	0	65	619	48	0.00446265			FJ969727.1	788	A	122044	0	55	452	44	0.00451477			FJ969727.1	788	A	91096	0	37	345	26	0.00447879			FJ969727.1	788	A	105642	0	60	379	24	0.00438273			FJ969727.1	788	A	78155	0	34
FJ969727.1	789	G	160399	218	57	0	17	0.00182046			FJ969727.1	789	G	119256	174	80	0	14	0.00224727			FJ969727.1	789	G	89047	151	42	0	21	0.00240323			FJ969727.1	789	G	102676	159	72	0	21	0.00245432			FJ969727.1	789	G	76299	88	41
FJ969727.1	790	A	153235	0	56	437	39	0.00347179			FJ969727.1	790	A	114427	0	39	324	29	0.00342576			FJ969727.1	790	A	85162	0	36	262	17	0.00369883			FJ969727.1	790	A	98623	0	29	280	29	0.00342719			FJ969727.1	790	A	73021	0	22
FJ969727.1	791	T	155362	78	0	31	308	0.00268405			FJ969727.1	791	T	115768	72	0	33	287	0.00338608			FJ969727.1	791	T	86106	50	0	20	217	0.0033331			FJ969727.1	791	T	99330	61	0	22	219	0.00304037			FJ969727.1	791	T	73932	49	0
FJ969727.1	792	G	151885	143	60	0	20	0.00146822			FJ969727.1	792	G	112738	100	65	0	36	0.00178289			FJ969727.1	792	G	83774	85	57	0	30	0.00205314			FJ969727.1	792	G	96239	103	86	0	58	0.00256653			FJ969727.1	792	G	72137	91	53
FJ969727.1	793	G	153834	156	57	0	29	0.00157312			FJ969727.1	793	G	114339	92	65	0	35	0.00167922			FJ969727.1	793	G	85241	91	44	0	24	0.0018653			FJ969727.1	793	G	97853	111	65	0	35	0.0021563			FJ969727.1	793	G	73045	66	37
FJ969727.1	794	C	157771	68	114	35	0	0.00137541			FJ969727.1	794	C	117666	46	105	21	0	0.00146176			FJ969727.1	794	C	87462	32	62	26	0	0.00137202			FJ969727.1	794	C	101250	34	69	17	0	0.00118519			FJ969727.1	794	C	75143	34	51
FJ969727.1	795	T	156040	126	0	28	774	0.00594719			FJ969727.1	795	T	116283	82	0	30	701	0.00699156			FJ969727.1	795	T	86426	68	0	15	485	0.0065721			FJ969727.1	795	T	100424	79	0	16	539	0.00631323			FJ969727.1	795	T	74123	59	0
FJ969727.1	796	C	148527	86	101	24	0	0.00142062			FJ969727.1	796	C	110647	90	89	45	0	0.00202446			FJ969727.1	796	C	82320	82	80	28	0	0.00230807			FJ969727.1	796	C	94440	138	108	49	0	0.00312368			FJ969727.1	796	C	70675	69	63
FJ969727.1	797	C	151288	59	96	19	0	0.00115012			FJ969727.1	797	C	112459	52	69	20	0	0.00125379			FJ969727.1	797	C	83889	33	57	22	0	0.0013351			FJ969727.1	797	C	96352	54	65	17	0	0.00141149			FJ969727.1	797	C	72010	32	46
FJ969727.1	798	A	150214	0	79	408	26	0.00341513			FJ969727.1	798	A	111808	0	62	382	27	0.00421258			FJ969727.1	798	A	83351	0	47	243	17	0.00368322			FJ969727.1	798	A	96265	0	57	300	15	0.00386433			FJ969727.1	798	A	71611	0	46
FJ969727.1	799	A	143662	0	124	736	27	0.00617421			FJ969727.1	799	A	106900	0	91	583	20	0.00649205			FJ969727.1	799	A	79846	0	63	376	24	0.00579866			FJ969727.1	799	A	92463	0	87	484	26	0.00645664			FJ969727.1	799	A	68789	0	68
FJ969727.1	800	T	140983	324	0	419	1425	0.0153777			FJ969727.1	800	T	104425	271	0	338	1084	0.0162126			FJ969727.1	800	T	78245	190	0	217	842	0.0159627			FJ969727.1	800	T	90424	283	0	261	1029	0.0173958			FJ969727.1	800	T	67342	145	0
FJ969727.1	801	A	139742	0	475	631	277	0.00989681			FJ969727.1	801	A	103827	0	329	493	192	0.00976625			FJ969727.1	801	A	77941	0	247	327	146	0.00923776			FJ969727.1	801	A	89866	0	294	409	186	0.00989251			FJ969727.1	801	A	67048	0	203
FJ969727.1	802	G	125772	921	190	0	10	0.00891295			FJ969727.1	802	G	92482	756	152	0	22	0.010056			FJ969727.1	802	G	69576	518	122	0	16	0.00942854			FJ969727.1	802	G	79289	663	155	0	16	0.0105185			FJ969727.1	802	G	60108	453	80
FJ969727.1	803	G	122126	124	51	0	18	0.00158034			FJ969727.1	803	G	89617	87	45	0	18	0.00167379			FJ969727.1	803	G	67658	64	26	0	19	0.00161104			FJ969727.1	803	G	76825	107	34	0	21	0.00210869			FJ969727.1	803	G	58334	51	22
FJ969727.1	804	C	117799	27	71	20	0	0.00100171			FJ969727.1	804	C	86269	12	57	17	0	0.000996882			FJ969727.1	804	C	65277	23	38	7	0	0.00104171			FJ969727.1	804	C	74057	16	48	18	0	0.00110726			FJ969727.1	804	C	56578	19	37
FJ969727.1	805	G	108339	81	24	0	16	0.00111686			FJ969727.1	805	G	78416	79	21	0	34	0.00170883			FJ969727.1	805	G	59791	45	18	0	11	0.00123764			FJ969727.1	805	G	67230	75	30	0	24	0.00191879			FJ969727.1	805	G	51903	35	16
FJ969727.1	806	C	103753	150	472	25	0	0.00623596			FJ969727.1	806	C	74969	131	395	20	0	0.00728301			FJ969727.1	806	C	57262	97	241	20	0	0.00625196			FJ969727.1	806	C	64333	119	296	23	0	0.00680833			FJ969727.1	806	C	50070	92	214
FJ969727.1	807	G	94525	268	46	0	73	0.00409415			FJ969727.1	807	G	67193	190	35	0	60	0.00424151			FJ969727.1	807	G	51807	193	26	0	40	0.00499932			FJ969727.1	807	G	57781	198	22	0	59	0.00482858			FJ969727.1	807	G	45283	135	23
FJ969727.1	808	C	92668	89	120	33	0	0.00261147			FJ969727.1	808	C	65897	57	109	20	0	0.00282259			FJ969727.1	808	C	51008	49	76	20	0	0.00284269			FJ969727.1	808	C	56583	51	83	20	0	0.00272167			FJ969727.1	808	C	44390	36	50
FJ969727.1	809	G	87696	145	26	0	11	0.00207535			FJ969727.1	809	G	61679	158	22	0	12	0.00311289			FJ969727.1	809	G	47873	102	22	0	9	0.00277818			FJ969727.1	809	G	52751	108	30	0	15	0.00290042			FJ969727.1	809	G	41840	88	22
FJ969727.1	810	G	87148	74	37	0	10	0.00138844			FJ969727.1	810	G	61357	52	33	0	4	0.00145053			FJ969727.1	810	G	47670	46	19	0	11	0.00159429			FJ969727.1	810	G	52434	26	21	0	18	0.00123965			FJ969727.1	810	G	41501	39	23
FJ969727.1	811	G	89204	109	23	0	6	0.00154702			FJ969727.1	811	G	62507	76	12	0	8	0.00153583			FJ969727.1	811	G	48581	60	14	0	11	0.00174966			FJ969727.1	811	G	53715	71	6	0	15	0.00171274			FJ969727.1	811	G	42446	40	10
FJ969727.1	812	A	87294	0	28	212	4	0.00279515			FJ969727.1	812	A	61360	0	21	142	6	0.00275424			FJ969727.1	812	A	47757	0	24	129	2	0.0032456			FJ969727.1	812	A	53020	0	21	123	3	0.00277254			FJ969727.1	812	A	41659	0	26
FJ969727.1	813	G	88459	40	14	0	8	0.00070089			FJ969727.1	813	G	62087	35	27	0	23	0.00136905			FJ969727.1	813	G	48145	18	29	0	17	0.00132932			FJ969727.1	813	G	53443	18	30	0	10	0.00108527			FJ969727.1	813	G	42163	18	20
FJ969727.1	814	A	74934	0	28	262	57	0.00463074			FJ969727.1	814	A	52339	0	27	182	36	0.00468102			FJ969727.1	814	A	40939	0	29	162	46	0.0057891			FJ969727.1	814	A	45457	0	16	134	35	0.00406978			FJ969727.1	814	A	35591	0	10
FJ969727.1	815	G	87442	44	19	0	11	0.000846275			FJ969727.1	815	G	61039	36	17	0	5	0.000950212			FJ969727.1	815	G	47607	21	11	0	10	0.000882223			FJ969727.1	815	G	52536	20	16	0	12	0.000913659			FJ969727.1	815	G	41460	23	12
FJ969727.1	816	C	87259	25	96	27	0	0.0016961			FJ969727.1	816	C	61103	20	58	18	0	0.00157112			FJ969727.1	816	C	47575	15	40	14	0	0.00145034			FJ969727.1	816	C	52647	25	46	14	0	0.00161453			FJ969727.1	816	C	41431	16	41
FJ969727.1	817	G	86434	136	11	0	14	0.00186269			FJ969727.1	817	G	60528	85	27	0	17	0.00213125			FJ969727.1	817	G	47177	74	9	0	7	0.00190771			FJ969727.1	817	G	52103	69	24	0	19	0.00214959			FJ969727.1	817	G	40943	65	8
FJ969727.1	818	C	86411	27	69	20	0	0.00134242			FJ969727.1	818	C	60641	12	45	14	0	0.00117083			FJ969727.1	818	C	47231	13	29	9	0	0.0010798			FJ969727.1	818	C	52378	8	28	13	0	0.000935507			FJ969727.1	818	C	41057	8	38
FJ969727.1	819	A	87195	0	48	208	15	0.00310798			FJ969727.1	819	A	61346	0	25	167	5	0.00321129			FJ969727.1	819	A	47684	0	28	143	6	0.00371194			FJ969727.1	819	A	52886	0	29	120	5	0.00291192			FJ969727.1	819	A	41663	0	23
FJ969727.1	820	G	86208	36	9	0	7	0.000603192			FJ969727.1	820	G	60398	44	14	0	5	0.00104308			FJ969727.1	820	G	47098	32	10	0	6	0.00101915			FJ969727.1	820	G	52170	33	18	0	4	0.00105425			FJ969727.1	820	G	41011	14	6
FJ969727.1	821	T	84879	29	0	24	192	0.00288646			FJ969727.1	821	T	59663	25	0	15	119	0.00266497			FJ969727.1	821	T	46574	30	0	15	111	0.00334951			FJ969727.1	821	T	51421	23	0	21	105	0.00289765			FJ969727.1	821	T	40421	32	0
FJ969727.1	822	T	88019	24	0	17	122	0.00185187			FJ969727.1	822	T	61962	17	0	11	92	0.00193667			FJ969727.1	822	T	48269	15	0	9	95	0.00246535			FJ969727.1	822	T	53698	17	0	7	92	0.00216023			FJ969727.1	822	T	41986	17	0
FJ969727.1	823	A	86090	0	16	161	5	0.00211407			FJ969727.1	823	A	60752	0	15	109	8	0.00217277			FJ969727.1	823	A	47184	0	11	67	3	0.00171668			FJ969727.1	823	A	52440	0	10	73	2	0.0016209			FJ969727.1	823	A	41099	0	12
FJ969727.1	824	T	87569	76	0	19	219	0.00358574			FJ969727.1	824	T	61563	58	0	24	169	0.00407712			FJ969727.1	824	T	48045	37	0	19	126	0.00378812			FJ969727.1	824	T	53474	46	0	12	139	0.00368403			FJ969727.1	824	T	41683	45	0
FJ969727.1	825	G	85452	66	17	0	12	0.00111174			FJ969727.1	825	G	60038	48	24	0	14	0.00143243			FJ969727.1	825	G	46793	34	23	0	4	0.00130361			FJ969727.1	825	G	52003	27	28	0	11	0.00126916			FJ969727.1	825	G	40577	19	18
FJ969727.1	826	T	84869	44	0	30	215	0.00340525			FJ969727.1	826	T	59757	38	0	18	149	0.00343056			FJ969727.1	826	T	46558	30	0	14	107	0.00324327			FJ969727.1	826	T	51731	43	0	13	116	0.00332489			FJ969727.1	826	T	40372	35	0
FJ969727.1	827	T	86818	21	0	14	179	0.00246493			FJ969727.1	827	T	61104	14	0	10	133	0.00256939			FJ969727.1	827	T	47745	8	0	12	106	0.00263902			FJ969727.1	827	T	53096	12	0	13	108	0.0025049			FJ969727.1	827	T	41424	12	0
FJ969727.1	828	A	82443	0	43	195	13	0.00304453			FJ969727.1	828	A	58104	0	26	131	5	0.0027881			FJ969727.1	828	A	45116	0	20	99	6	0.00277064			FJ969727.1	828	A	50078	0	28	112	10	0.00299533			FJ969727.1	828	A	39262	0	33
FJ969727.1	829	G	85233	41	14	0	8	0.00073915			FJ969727.1	829	G	59822	34	20	0	9	0.00105312			FJ969727.1	829	G	46613	26	19	0	9	0.00115848			FJ969727.1	829	G	51934	26	13	0	8	0.000904995			FJ969727.1	829	G	40513	27	17
FJ969727.1	830	T	83548	27	0	24	261	0.00373438			FJ969727.1	830	T	58855	37	0	19	185	0.00409481			FJ969727.1	830	T	45754	28	0	16	154	0.00432749			FJ969727.1	830	T	50951	29	0	6	161	0.00384683			FJ969727.1	830	T	39602	16	0
FJ969727.1	831	T	84580	15	0	15	245	0.00325136			FJ969727.1	831	T	59502	15	0	11	154	0.00302511			FJ969727.1	831	T	46266	10	0	6	121	0.00296114			FJ969727.1	831	T	51694	19	0	14	189	0.0042945			FJ969727.1	831	T	40084	12	0
FJ969727.1	832	T	86474	40	0	13	264	0.00366584			FJ969727.1	832	T	60814	44	0	11	229	0.00466998			FJ969727.1	832	T	47386	39	0	7	144	0.00400962			FJ969727.1	832	T	52946	39	0	8	151	0.00373966			FJ969727.1	832	T	40967	31	0
FJ969727.1	833	C	85207	25	54	12	0	0.00106799			FJ969727.1	833	C	59861	19	32	10	0	0.00101903			FJ969727.1	833	C	46698	14	27	6	0	0.00100647			FJ969727.1	833	C	52063	25	48	9	0	0.00157501			FJ969727.1	833	C	40236	17	40
FJ969727.1	834	A	84712	0	41	263	6	0.00365946			FJ969727.1	834	A	59568	0	25	178	7	0.00352538			FJ969727.1	834	A	46507	0	21	158	5	0.00395639			FJ969727.1	834	A	51723	0	27	179	6	0.00409876			FJ969727.1	834	A	40023	0	18
FJ969727.1	835	A	82899	0	28	253	7	0.00347411			FJ969727.1	835	A	58086	0	9	163	7	0.00308164			FJ969727.1	835	A	45435	0	13	142	8	0.00358754			FJ969727.1	835	A	50555	0	22	145	4	0.00338245			FJ969727.1	835	A	39248	0	22
FJ969727.1	836	A	81352	0	34	260	27	0.00394582			FJ969727.1	836	A	56971	0	24	181	12	0.00380896			FJ969727.1	836	A	44522	0	26	108	14	0.0033242			FJ969727.1	836	A	49605	0	17	170	25	0.00427376			FJ969727.1	836	A	38309	0	22
FJ969727.1	837	C	85295	17	49	21	0	0.00101999			FJ969727.1	837	C	59972	18	35	15	0	0.00113386			FJ969727.1	837	C	46673	17	29	6	0	0.00111413			FJ969727.1	837	C	51949	9	18	10	0	0.000712237			FJ969727.1	837	C	40425	14	21
FJ969727.1	838	A	87082	0	62	203	13	0.00319239			FJ969727.1	838	A	61267	0	36	164	6	0.00336233			FJ969727.1	838	A	47741	0	35	133	5	0.00362372			FJ969727.1	838	A	53466	0	33	137	4	0.0032544			FJ969727.1	838	A	41229	0	22
FJ969727.1	839	G	84062	53	16	0	8	0.000915991			FJ969727.1	839	G	58840	30	14	0	5	0.000832767			FJ969727.1	839	G	45936	25	18	0	8	0.00111024			FJ969727.1	839	G	51045	22	29	0	8	0.00115584			FJ969727.1	839	G	39561	23	16
FJ969727.1	840	T	86429	45	0	13	135	0.00223305			FJ969727.1	840	T	60647	36	0	18	114	0.00277013			FJ969727.1	840	T	47105	28	0	21	99	0.00314192			FJ969727.1	840	T	52743	43	0	17	99	0.00301462			FJ969727.1	840	T	40712	24	0
FJ969727.1	841	A	85546	0	28	137	16	0.00211582			FJ969727.1	841	A	60364	0	18	114	6	0.00228613			FJ969727.1	841	A	46806	0	19	74	8	0.00215784			FJ969727.1	841	A	52296	0	24	88	8	0.00229463			FJ969727.1	841	A	40521	0	13
FJ969727.1	842	T	85854	56	0	16	207	0.0032497			FJ969727.1	842	T	60207	56	0	16	133	0.00340492			FJ969727.1	842	T	46845	32	0	13	102	0.00313801			FJ969727.1	842	T	52416	35	0	16	119	0.00324328			FJ969727.1	842	T	40520	36	0
FJ969727.1	843	T	85540	36	0	13	131	0.00210428			FJ969727.1	843	T	60244	30	0	5	93	0.00212469			FJ969727.1	843	T	46804	24	0	8	64	0.00205111			FJ969727.1	843	T	52405	31	0	5	77	0.00215628			FJ969727.1	843	T	40501	19	0
FJ969727.1	844	A	78790	0	37	133	7	0.00224648			FJ969727.1	844	A	55337	0	33	118	4	0.00280102			FJ969727.1	844	A	43112	0	30	82	2	0.00264428			FJ969727.1	844	A	47694	0	20	82	2	0.00218057			FJ969727.1	844	A	37231	0	18
FJ969727.1	845	A	86129	0	22	204	6	0.00269363			FJ969727.1	845	A	60647	0	30	150	2	0.00300097			FJ969727.1	845	A	47148	0	21	113	10	0.00305421			FJ969727.1	845	A	52876	0	17	117	6	0.0026477			FJ969727.1	845	A	40808	0	18
FJ969727.1	846	A	85547	0	35	325	7	0.00429004			FJ969727.1	846	A	60298	0	23	239	5	0.00442801			FJ969727.1	846	A	46895	0	13	186	7	0.00439279			FJ969727.1	846	A	52376	0	29	196	6	0.00441042			FJ969727.1	846	A	40457	0	14
FJ969727.1	847	G	85390	37	30	0	7	0.000866612			FJ969727.1	847	G	59990	26	29	0	15	0.00116686			FJ969727.1	847	G	46666	19	26	0	8	0.00113573			FJ969727.1	847	G	52146	37	35	0	12	0.00161086			FJ969727.1	847	G	40212	23	33
FJ969727.1	848	A	85686	0	25	237	19	0.00327942			FJ969727.1	848	A	60241	0	18	154	11	0.0030378			FJ969727.1	848	A	47013	0	16	130	9	0.00329696			FJ969727.1	848	A	52557	0	19	119	6	0.00273988			FJ969727.1	848	A	40508	0	16
FJ969727.1	849	T	84850	38	0	26	203	0.00314673			FJ969727.1	849	T	59668	36	0	17	170	0.00373735			FJ969727.1	849	T	46436	37	0	10	119	0.00357481			FJ969727.1	849	T	51973	41	0	9	126	0.00338637			FJ969727.1	849	T	40096	34	0
FJ969727.1	850	G	84171	62	20	0	17	0.00117618			FJ969727.1	850	G	58814	44	22	0	6	0.0012242			FJ969727.1	850	G	45714	34	21	0	8	0.00137813			FJ969727.1	850	G	51002	35	10	0	13	0.00113721			FJ969727.1	850	G	39496	23	13
FJ969727.1	851	T	82821	115	0	27	176	0.00383961			FJ969727.1	851	T	58560	95	0	22	135	0.00430328			FJ969727.1	851	T	45204	74	0	19	113	0.00455712			FJ969727.1	851	T	50800	97	0	13	112	0.00437008			FJ969727.1	851	T	39003	47	0
FJ969727.1	852	G	83672	73	20	0	12	0.0012549			FJ969727.1	852	G	58706	48	40	0	17	0.00178857			FJ969727.1	852	G	45503	33	28	0	19	0.00175813			FJ969727.1	852	G	50733	53	33	0	18	0.00204995			FJ969727.1	852	G	39113	31	18
FJ969727.1	853	G	83447	103	14	0	5	0.00146201			FJ969727.1	853	G	58692	54	24	0	9	0.00148231			FJ969727.1	853	G	45416	35	14	0	11	0.00132112			FJ969727.1	853	G	50638	35	21	0	10	0.00130337			FJ969727.1	853	G	39142	41	11
FJ969727.1	854	T	80686	45	0	26	217	0.00356939			FJ969727.1	854	T	57428	30	0	27	214	0.00471895			FJ969727.1	854	T	44034	22	0	13	175	0.00476904			FJ969727.1	854	T	49655	42	0	12	231	0.0057396			FJ969727.1	854	T	38106	22	0
FJ969727.1	855	G	84743	186	16	0	9	0.00248988			FJ969727.1	855	G	59745	123	13	0	16	0.00254415			FJ969727.1	855	G	45955	102	21	0	1	0.00269829			FJ969727.1	855	G	51469	94	22	0	3	0.00231207			FJ969727.1	855	G	39747	59	13
FJ969727.1	856	C	85502	53	137	25	0	0.00251456			FJ969727.1	856	C	60292	31	103	20	0	0.00255424			FJ969727.1	856	C	46341	29	68	11	0	0.00233055			FJ969727.1	856	C	51984	38	94	19	0	0.00290474			FJ969727.1	856	C	40151	22	64
FJ969727.1	857	G	84772	105	22	0	10	0.0016161			FJ969727.1	857	G	59792	78	54	0	15	0.00245852			FJ969727.1	857	G	46006	51	39	0	19	0.00236926			FJ969727.1	857	G	51532	54	34	0	27	0.00223162			FJ969727.1	857	G	39701	31	44
FJ969727.1	858	A	81612	0	51	242	18	0.00381071			FJ969727.1	858	A	57786	0	23	158	13	0.00335721			FJ969727.1	858	A	44447	0	19	129	8	0.0035098			FJ969727.1	858	A	49914	0	33	142	7	0.00364627			FJ969727.1	858	A	38418	0	27
FJ969727.1	859	G	84425	66	18	0	10	0.00111341			FJ969727.1	859	G	59632	51	30	0	7	0.00147572			FJ969727.1	859	G	45690	31	29	0	6	0.00144452			FJ969727.1	859	G	51415	25	20	0	3	0.00093358			FJ969727.1	859	G	39622	28	19
FJ969727.1	860	C	84676	36	65	16	0	0.00138174			FJ969727.1	860	C	60199	27	44	15	0	0.0014286			FJ969727.1	860	C	46036	17	38	7	0	0.00134677			FJ969727.1	860	C	51700	26	53	19	0	0.00189555			FJ969727.1	860	C	39887	15	35
FJ969727.1	861	T	84536	30	0	7	151	0.0022239			FJ969727.1	861	T	60241	28	0	10	119	0.0026062			FJ969727.1	861	T	45954	13	0	7	94	0.00248074			FJ969727.1	861	T	51855	15	0	6	97	0.00227558			FJ969727.1	861	T	39790	16	0
FJ969727.1	862	A	82334	0	29	176	6	0.00256273			FJ969727.1	862	A	58482	0	26	116	10	0.00259909			FJ969727.1	862	A	44584	0	14	102	9	0.0028037			FJ969727.1	862	A	50102	0	18	93	4	0.00229532			FJ969727.1	862	A	38684	0	17
FJ969727.1	863	C	84733	80	111	13	0	0.00240756			FJ969727.1	863	C	60304	39	73	5	0	0.00194017			FJ969727.1	863	C	46058	31	64	10	0	0.00227973			FJ969727.1	863	C	51685	31	72	10	0	0.00218632			FJ969727.1	863	C	39786	23	58
FJ969727.1	864	A	78801	0	57	256	25	0.00428929			FJ969727.1	864	A	55966	0	48	208	13	0.00480649			FJ969727.1	864	A	42553	0	27	153	10	0.00446502			FJ969727.1	864	A	47988	0	40	152	14	0.00429274			FJ969727.1	864	A	36986	0	28
FJ969727.1	865	G	79791	36	22	0	12	0.000877292			FJ969727.1	865	G	56544	29	8	0	4	0.000725099			FJ969727.1	865	G	43085	29	6	0	11	0.00106766			FJ969727.1	865	G	48310	23	17	0	9	0.00101428			FJ969727.1	865	G	37317	17	13
FJ969727.1	866	C	80762	30	86	10	0	0.00156014			FJ969727.1	866	C	57519	25	61	10	0	0.00166901			FJ969727.1	866	C	43515	18	46	10	0	0.00170056			FJ969727.1	866	C	48994	32	49	11	0	0.00187778			FJ969727.1	866	C	37866	19	35
FJ969727.1	867	G	80191	80	41	0	14	0.00168348			FJ969727.1	867	G	57175	62	26	0	10	0.00171404			FJ969727.1	867	G	43291	43	15	0	6	0.00147837			FJ969727.1	867	G	48585	59	18	0	10	0.00179068			FJ969727.1	867	G	37481	43	20
FJ969727.1	868	T	81004	22	0	7	123	0.00187645			FJ969727.1	868	T	57554	21	0	8	107	0.002363			FJ969727.1	868	T	43739	13	0	7	77	0.0022177			FJ969727.1	868	T	49186	22	0	8	69	0.00201277			FJ969727.1	868	T	37777	19	0
FJ969727.1	869	A	81684	0	19	111	8	0.00168944			FJ969727.1	869	A	58360	0	14	88	7	0.00186772			FJ969727.1	869	A	44214	0	12	65	4	0.001832			FJ969727.1	869	A	49821	0	14	75	5	0.00188675			FJ969727.1	869	A	38364	0	18
FJ969727.1	870	T	79521	26	0	12	266	0.00382289			FJ969727.1	870	T	56650	16	0	11	165	0.00338923			FJ969727.1	870	T	43087	17	0	10	141	0.00389909			FJ969727.1	870	T	48349	18	0	11	163	0.00397113			FJ969727.1	870	T	37127	9	0
FJ969727.1	871	T	78623	41	0	13	244	0.00379024			FJ969727.1	871	T	56053	33	0	8	193	0.00417462			FJ969727.1	871	T	42557	22	0	8	133	0.00383016			FJ969727.1	871	T	47682	29	0	18	178	0.00471876			FJ969727.1	871	T	36738	21	0
FJ969727.1	872	T	78766	72	0	9	274	0.00450702			FJ969727.1	872	T	56134	58	0	12	226	0.0052731			FJ969727.1	872	T	42514	55	0	6	161	0.00522181			FJ969727.1	872	T	47742	62	0	7	153	0.00464999			FJ969727.1	872	T	36683	39	0
FJ969727.1	873	C	79149	12	221	7	0	0.00303226			FJ969727.1	873	C	56453	11	156	5	0	0.00304678			FJ969727.1	873	C	42795	10	114	4	0	0.002991			FJ969727.1	873	C	48195	15	148	6	0	0.00350659			FJ969727.1	873	C	36926	5	102
FJ969727.1	874	A	72533	0	49	226	24	0.00412226			FJ969727.1	874	A	51756	0	34	184	26	0.00471443			FJ969727.1	874	A	39223	0	26	103	12	0.00359483			FJ969727.1	874	A	43736	0	40	141	18	0.00455003			FJ969727.1	874	A	33854	0	22
FJ969727.1	875	C	77747	26	68	5	0	0.00127336			FJ969727.1	875	C	55662	18	58	7	0	0.00149114			FJ969727.1	875	C	42129	22	27	6	0	0.00130551			FJ969727.1	875	C	47469	25	45	8	0	0.00164318			FJ969727.1	875	C	36363	17	27
FJ969727.1	876	A	73141	0	61	205	12	0.00380088			FJ969727.1	876	A	52218	0	29	187	13	0.00438546			FJ969727.1	876	A	39687	0	19	112	12	0.0036032			FJ969727.1	876	A	44617	0	23	152	16	0.00428088			FJ969727.1	876	A	34146	0	24
FJ969727.1	877	G	75718	52	24	0	7	0.00109617			FJ969727.1	877	G	54093	40	21	0	10	0.00131255			FJ969727.1	877	G	41062	23	20	0	5	0.00116896			FJ969727.1	877	G	45930	24	17	0	8	0.00106684			FJ969727.1	877	G	35200	23	15
FJ969727.1	878	C	76736	29	72	18	0	0.00155077			FJ969727.1	878	C	55122	27	53	10	0	0.00163274			FJ969727.1	878	C	41595	17	28	8	0	0.00127419			FJ969727.1	878	C	46680	20	47	12	0	0.00169237			FJ969727.1	878	C	35717	16	29
FJ969727.1	879	G	75767	145	31	0	12	0.00248129			FJ969727.1	879	G	54631	96	15	0	16	0.00232469			FJ969727.1	879	G	41098	83	9	0	9	0.00245754			FJ969727.1	879	G	46075	93	17	0	9	0.00258275			FJ969727.1	879	G	35280	79	6
FJ969727.1	880	C	76131	41	70	8	0	0.0015631			FJ969727.1	880	C	54935	32	43	13	0	0.00160189			FJ969727.1	880	C	41230	22	25	12	0	0.001431			FJ969727.1	880	C	46335	39	33	8	0	0.00172656			FJ969727.1	880	C	35342	21	38
FJ969727.1	881	C	75853	35	70	14	0	0.00156882			FJ969727.1	881	C	54879	10	54	19	0	0.00151242			FJ969727.1	881	C	41246	11	40	16	0	0.0016244			FJ969727.1	881	C	46311	19	43	17	0	0.00170586			FJ969727.1	881	C	35394	13	24
FJ969727.1	882	A	71127	0	72	200	23	0.00414751			FJ969727.1	882	A	51484	0	46	154	18	0.00423433			FJ969727.1	882	A	38597	0	45	100	14	0.00411949			FJ969727.1	882	A	43212	0	49	127	16	0.00444321			FJ969727.1	882	A	33170	0	31
FJ969727.1	883	A	60102	0	44	288	99	0.00717114			FJ969727.1	883	A	43104	0	29	193	55	0.00642632			FJ969727.1	883	A	32459	0	21	165	52	0.00733233			FJ969727.1	883	A	36513	0	25	168	44	0.00649084			FJ969727.1	883	A	28124	0	25
FJ969727.1	884	C	74143	20	66	18	0	0.00140269			FJ969727.1	884	C	53927	16	36	16	0	0.00126096			FJ969727.1	884	C	40412	21	30	13	0	0.00158369			FJ969727.1	884	C	45504	18	30	8	0	0.00123066			FJ969727.1	884	C	34738	15	27
FJ969727.1	885	C	73409	78	64	16	0	0.00215232			FJ969727.1	885	C	53363	60	52	9	0	0.00226749			FJ969727.1	885	C	39968	61	41	8	0	0.0027522			FJ969727.1	885	C	44995	75	40	13	0	0.00284476			FJ969727.1	885	C	34250	52	32
FJ969727.1	886	G	72188	105	32	0	12	0.00206405			FJ969727.1	886	G	52232	53	38	0	11	0.00195283			FJ969727.1	886	G	39163	55	39	0	9	0.00263003			FJ969727.1	886	G	43912	46	34	0	13	0.00211787			FJ969727.1	886	G	33517	42	14
FJ969727.1	887	G	70556	46	18	0	5	0.000977947			FJ969727.1	887	G	51244	33	7	0	6	0.000897666			FJ969727.1	887	G	38370	21	5	0	10	0.000938233			FJ969727.1	887	G	42835	23	17	0	4	0.0010272			FJ969727.1	887	G	32818	20	8
FJ969727.1	888	A	72156	0	37	220	5	0.00363102			FJ969727.1	888	A	52960	0	18	134	6	0.00298338			FJ969727.1	888	A	39406	0	13	104	8	0.00317211			FJ969727.1	888	A	44731	0	14	128	4	0.00326396			FJ969727.1	888	A	33993	0	12
FJ969727.1	889	G	70799	37	25	0	8	0.000988715			FJ969727.1	889	G	51997	14	130	0	75	0.00421178			FJ969727.1	889	G	38675	21	78	0	40	0.00359405			FJ969727.1	889	G	43654	18	96	0	54	0.00384844			FJ969727.1	889	G	33270	22	81
FJ969727.1	890	A	64934	0	34	176	21	0.00355746			FJ969727.1	890	A	47983	0	27	146	15	0.00391805			FJ969727.1	890	A	35488	0	15	110	11	0.00383228			FJ969727.1	890	A	39953	0	11	134	8	0.0038295			FJ969727.1	890	A	30558	0	15
FJ969727.1	891	T	69748	29	0	24	199	0.00361301			FJ969727.1	891	T	51857	34	0	19	170	0.00430029			FJ969727.1	891	T	38305	15	0	8	138	0.00420311			FJ969727.1	891	T	43372	30	0	18	151	0.00458821			FJ969727.1	891	T	32852	15	0
FJ969727.1	892	C	68896	36	67	11	0	0.00165467			FJ969727.1	892	C	51288	23	47	8	0	0.00152082			FJ969727.1	892	C	37836	17	30	6	0	0.00140078			FJ969727.1	892	C	42485	21	50	10	0	0.00190656			FJ969727.1	892	C	32491	19	25
FJ969727.1	893	C	68526	21	71	7	0	0.00144471			FJ969727.1	893	C	51064	20	56	7	0	0.00162541			FJ969727.1	893	C	37676	21	41	14	0	0.0020172			FJ969727.1	893	C	42261	20	34	7	0	0.00144341			FJ969727.1	893	C	32331	11	23
FJ969727.1	894	A	65319	0	47	172	27	0.00376613			FJ969727.1	894	A	48900	0	43	138	36	0.00443763			FJ969727.1	894	A	35965	0	22	85	23	0.00361463			FJ969727.1	894	A	40377	0	35	114	24	0.00428462			FJ969727.1	894	A	30995	0	16
FJ969727.1	895	C	67666	18	50	11	0	0.0011675			FJ969727.1	895	C	50736	10	39	16	0	0.00128114			FJ969727.1	895	C	37263	5	30	5	0	0.00107345			FJ969727.1	895	C	41922	17	39	5	0	0.00145508			FJ969727.1	895	C	32006	12	21
FJ969727.1	896	A	68868	0	14	171	8	0.00280246			FJ969727.1	896	A	51984	0	10	137	7	0.00296245			FJ969727.1	896	A	37998	0	10	86	5	0.00265803			FJ969727.1	896	A	42747	0	16	99	5	0.00280721			FJ969727.1	896	A	32838	0	10
FJ969727.1	897	T	67113	28	0	31	101	0.00238404			FJ969727.1	897	T	50643	23	0	11	60	0.00185613			FJ969727.1	897	T	37024	14	0	8	50	0.00194468			FJ969727.1	897	T	41463	19	0	12	52	0.00200178			FJ969727.1	897	T	31876	6	0
FJ969727.1	898	T	67454	51	0	20	176	0.00366175			FJ969727.1	898	T	51137	33	0	12	150	0.00381329			FJ969727.1	898	T	37418	43	0	14	101	0.00422257			FJ969727.1	898	T	41806	47	0	16	120	0.00437736			FJ969727.1	898	T	32183	28	0
FJ969727.1	899	G	66031	62	22	0	8	0.00139328			FJ969727.1	899	G	50048	30	20	0	14	0.00127877			FJ969727.1	899	G	36513	39	25	0	14	0.00213623			FJ969727.1	899	G	40776	36	41	0	15	0.00225623			FJ969727.1	899	G	31436	28	21
FJ969727.1	900	G	66438	49	14	0	13	0.00114392			FJ969727.1	900	G	50480	37	39	0	19	0.00188193			FJ969727.1	900	G	36766	25	33	0	13	0.00193113			FJ969727.1	900	G	41037	36	34	0	19	0.00216877			FJ969727.1	900	G	31490	30	30
FJ969727.1	901	A	66931	0	45	204	6	0.00380989			FJ969727.1	901	A	51538	0	39	163	9	0.00409407			FJ969727.1	901	A	37300	0	28	109	4	0.00378016			FJ969727.1	901	A	41863	0	29	116	6	0.003607			FJ969727.1	901	A	32188	0	29
FJ969727.1	902	A	63750	0	18	225	7	0.00392157			FJ969727.1	902	A	49333	0	17	192	6	0.00435814			FJ969727.1	902	A	35609	0	17	152	8	0.00497065			FJ969727.1	902	A	39760	0	17	153	4	0.00437626			FJ969727.1	902	A	30752	0	7
FJ969727.1	903	G	65591	44	15	0	8	0.00102148			FJ969727.1	903	G	50773	28	36	0	13	0.00151655			FJ969727.1	903	G	36654	23	19	0	14	0.0015278			FJ969727.1	903	G	41011	25	28	0	14	0.00163371			FJ969727.1	903	G	31555	14	20
FJ969727.1	904	G	64297	30	20	0	6	0.000870958			FJ969727.1	904	G	50116	13	13	0	7	0.000658472			FJ969727.1	904	G	35954	19	8	0	6	0.000917839			FJ969727.1	904	G	40198	23	10	0	10	0.0010697			FJ969727.1	904	G	31008	16	7
FJ969727.1	905	A	64944	0	23	146	8	0.00272542			FJ969727.1	905	A	51257	0	19	149	6	0.00339466			FJ969727.1	905	A	36496	0	10	106	6	0.00334283			FJ969727.1	905	A	41091	0	12	122	3	0.00333406			FJ969727.1	905	A	31706	0	14
FJ969727.1	906	G	63771	101	17	0	10	0.00200718			FJ969727.1	906	G	50314	91	65	0	15	0.00339866			FJ969727.1	906	G	35654	58	40	0	12	0.00308521			FJ969727.1	906	G	39971	65	45	0	13	0.00307723			FJ969727.1	906	G	30943	52	44
FJ969727.1	907	G	62549	118	6	0	3	0.00203041			FJ969727.1	907	G	49911	98	44	0	16	0.00316563			FJ969727.1	907	G	35078	68	29	0	8	0.00299333			FJ969727.1	907	G	39110	75	28	0	19	0.00311941			FJ969727.1	907	G	30549	59	18
FJ969727.1	908	T	59073	50	0	24	165	0.00404584			FJ969727.1	908	T	48371	41	0	21	168	0.00475492			FJ969727.1	908	T	33431	43	0	14	119	0.00526457			FJ969727.1	908	T	37742	45	0	23	128	0.00519315			FJ969727.1	908	T	29203	28	0
FJ969727.1	909	G	61982	55	18	0	7	0.0012907			FJ969727.1	909	G	50022	55	22	0	28	0.00209908			FJ969727.1	909	G	34781	38	30	0	19	0.00250137			FJ969727.1	909	G	38927	48	19	0	21	0.00226064			FJ969727.1	909	G	30434	38	14
FJ969727.1	910	G	60622	49	83	0	10	0.00234238			FJ969727.1	910	G	49045	43	65	0	15	0.0025079			FJ969727.1	910	G	34036	23	45	0	11	0.00232107			FJ969727.1	910	G	38051	36	61	0	10	0.00281202			FJ969727.1	910	G	29723	35	44
FJ969727.1	911	C	60192	26	63	7	0	0.0015949			FJ969727.1	911	C	49211	9	63	8	0	0.00162565			FJ969727.1	911	C	34037	9	24	9	0	0.00123395			FJ969727.1	911	C	38274	10	44	0	0	0.00141088			FJ969727.1	911	C	29887	8	18
FJ969727.1	912	T	51270	39	0	15	161	0.00419349			FJ969727.1	912	T	42430	30	0	16	158	0.00480792			FJ969727.1	912	T	28945	21	0	12	117	0.00518224			FJ969727.1	912	T	32354	24	0	10	109	0.00441986			FJ969727.1	912	T	25636	21	0
FJ969727.1	913	C	57675	24	55	5	0	0.00145644			FJ969727.1	913	C	47568	23	51	9	0	0.00174487			FJ969727.1	913	C	32551	7	33	5	0	0.00138245			FJ969727.1	913	C	36856	24	54	2	0	0.00217061			FJ969727.1	913	C	28796	15	27
FJ969727.1	914	G	56126	49	16	0	11	0.0013541			FJ969727.1	914	G	46409	29	15	0	7	0.00109892			FJ969727.1	914	G	31729	31	13	0	12	0.00176495			FJ969727.1	914	G	35789	30	13	0	8	0.00142502			FJ969727.1	914	G	28028	19	13
FJ969727.1	915	C	55966	24	53	14	0	0.00162599			FJ969727.1	915	C	46436	15	46	7	0	0.00146438			FJ969727.1	915	C	31583	17	25	4	0	0.00145648			FJ969727.1	915	C	35799	11	26	6	0	0.00120115			FJ969727.1	915	C	28066	15	18
FJ969727.1	916	G	55225	54	13	0	7	0.00133997			FJ969727.1	916	G	45925	57	78	0	18	0.00333152			FJ969727.1	916	G	31157	28	43	0	21	0.00295279			FJ969727.1	916	G	35203	43	53	0	36	0.00374968			FJ969727.1	916	G	27680	31	40
FJ969727.1	917	A	53068	0	29	143	10	0.00342956			FJ969727.1	917	A	44128	0	26	111	10	0.00333122			FJ969727.1	917	A	29919	0	17	113	6	0.00454561			FJ969727.1	917	A	33984	0	23	105	10	0.00406073			FJ969727.1	917	A	26681	0	22
FJ969727.1	918	A	50846	0	10	137	12	0.00312709			FJ969727.1	918	A	42364	0	8	131	7	0.00344632			FJ969727.1	918	A	28712	0	9	95	5	0.00379632			FJ969727.1	918	A	32498	0	10	87	8	0.00323097			FJ969727.1	918	A	25647	0	9
FJ969727.1	919	G	53029	28	13	0	3	0.000829735			FJ969727.1	919	G	44423	26	23	0	16	0.00146321			FJ969727.1	919	G	29926	19	17	0	7	0.00143688			FJ969727.1	919	G	33791	13	23	0	19	0.00162765			FJ969727.1	919	G	26701	17	13
FJ969727.1	920	C	51909	17	32	6	0	0.00105955			FJ969727.1	920	C	43882	10	35	5	0	0.00113942			FJ969727.1	920	C	29372	12	13	6	0	0.00105543			FJ969727.1	920	C	33319	7	19	2	0	0.000840361			FJ969727.1	920	C	26325	11	10
FJ969727.1	921	T	49922	19	0	6	179	0.00408637			FJ969727.1	921	T	42570	10	0	5	167	0.00427531			FJ969727.1	921	T	28432	7	0	6	126	0.00488886			FJ969727.1	921	T	32071	9	0	4	130	0.00445886			FJ969727.1	921	T	25483	9	0
FJ969727.1	922	T	49108	32	0	6	167	0.00417447			FJ969727.1	922	T	42081	18	0	8	163	0.00449134			FJ969727.1	922	T	27969	18	0	4	114	0.00486253			FJ969727.1	922	T	31519	24	0	8	102	0.0042514			FJ969727.1	922	T	24994	14	0
FJ969727.1	923	C	49851	27	35	3	0	0.00130389			FJ969727.1	923	C	42644	28	27	4	0	0.00138355			FJ969727.1	923	C	28389	27	19	1	0	0.00165557			FJ969727.1	923	C	32083	40	21	6	0	0.00208833			FJ969727.1	923	C	25417	21	13
FJ969727.1	924	A	46926	0	19	136	9	0.00349486			FJ969727.1	924	A	40064	0	20	125	5	0.00374401			FJ969727.1	924	A	26643	0	12	75	3	0.003378			FJ969727.1	924	A	30088	0	15	89	1	0.00348976			FJ969727.1	924	A	23712	0	15
FJ969727.1	925	A	46632	0	12	108	29	0.00319523			FJ969727.1	925	A	39934	0	9	95	37	0.00353083			FJ969727.1	925	A	26584	0	7	69	19	0.00357358			FJ969727.1	925	A	29957	0	9	83	18	0.00367193			FJ969727.1	925	A	23571	0	8
FJ969727.1	926	A	45722	0	20	130	5	0.00339005			FJ969727.1	926	A	39301	0	10	105	1	0.00295158			FJ969727.1	926	A	26065	0	10	60	2	0.00276232			FJ969727.1	926	A	29383	0	7	72	4	0.00282476			FJ969727.1	926	A	23181	0	9
FJ969727.1	927	A	45891	0	13	132	6	0.00329041			FJ969727.1	927	A	39524	0	4	114	4	0.00308673			FJ969727.1	927	A	26148	0	5	63	2	0.00267707			FJ969727.1	927	A	29495	0	8	77	2	0.00294965			FJ969727.1	927	A	23252	0	5
FJ969727.1	928	A	44833	0	10	120	3	0.00296656			FJ969727.1	928	A	38775	0	11	106	4	0.00312057			FJ969727.1	928	A	25575	0	2	70	0	0.00281525			FJ969727.1	928	A	28832	0	8	78	3	0.00308685			FJ969727.1	928	A	22815	0	8
FJ969727.1	929	A	44822	0	11	209	6	0.00504217			FJ969727.1	929	A	38842	0	13	212	2	0.00584419			FJ969727.1	929	A	25612	0	8	152	2	0.00632516			FJ969727.1	929	A	28901	0	16	143	5	0.00567454			FJ969727.1	929	A	22802	0	8
FJ969727.1	930	G	44907	25	10	0	6	0.000912998			FJ969727.1	930	G	39345	26	37	0	6	0.00175372			FJ969727.1	930	G	25783	19	18	0	10	0.00182291			FJ969727.1	930	G	28982	21	26	0	17	0.00220827			FJ969727.1	930	G	23155	17	16
FJ969727.1	931	A	45179	0	19	115	5	0.00307665			FJ969727.1	931	A	39623	0	15	93	4	0.00282664			FJ969727.1	931	A	26036	0	9	67	5	0.00311108			FJ969727.1	931	A	29364	0	8	88	5	0.00343959			FJ969727.1	931	A	23218	0	5
FJ969727.1	932	A	45299	0	12	158	5	0.00386322			FJ969727.1	932	A	39891	0	8	119	6	0.00333409			FJ969727.1	932	A	26121	0	5	97	2	0.00398147			FJ969727.1	932	A	29439	0	13	94	4	0.00377051			FJ969727.1	932	A	23387	0	11
FJ969727.1	933	G	43537	36	17	0	3	0.00128626			FJ969727.1	933	G	38649	39	47	0	20	0.00274263			FJ969727.1	933	G	25138	27	26	0	15	0.00270507			FJ969727.1	933	G	28242	19	31	0	9	0.00208909			FJ969727.1	933	G	22566	12	29
FJ969727.1	934	A	42944	0	16	140	15	0.00398193			FJ969727.1	934	A	37781	0	18	125	5	0.00391731			FJ969727.1	934	A	24857	0	8	68	5	0.00325864			FJ969727.1	934	A	27897	0	14	78	6	0.00351292			FJ969727.1	934	A	22280	0	4
FJ969727.1	935	A	42427	0	16	144	7	0.00393617			FJ969727.1	935	A	37464	0	18	126	6	0.00400384			FJ969727.1	935	A	24548	0	6	81	1	0.00358481			FJ969727.1	935	A	27528	0	11	100	5	0.00421389			FJ969727.1	935	A	22019	0	11
FJ969727.1	936	C	43848	11	27	8	0	0.00104908			FJ969727.1	936	C	38863	4	27	9	0	0.00102926			FJ969727.1	936	C	25214	11	16	7	0	0.00134846			FJ969727.1	936	C	28513	6	22	5	0	0.00115737			FJ969727.1	936	C	22679	8	26
FJ969727.1	937	A	43639	0	23	109	14	0.00334563			FJ969727.1	937	A	38818	0	14	87	5	0.00273069			FJ969727.1	937	A	25166	0	14	69	7	0.00357625			FJ969727.1	937	A	28536	0	19	71	9	0.0034693			FJ969727.1	937	A	22651	0	9
FJ969727.1	938	T	42659	19	0	7	70	0.0022504			FJ969727.1	938	T	37999	14	0	8	56	0.00205269			FJ969727.1	938	T	24564	9	0	3	49	0.00248331			FJ969727.1	938	T	27782	8	0	5	41	0.0019437			FJ969727.1	938	T	22093	5	0
FJ969727.1	939	A	42009	0	15	63	4	0.00195196			FJ969727.1	939	A	37650	0	14	47	1	0.00164675			FJ969727.1	939	A	24234	0	12	28	4	0.00181563			FJ969727.1	939	A	27477	0	11	36	2	0.00178331			FJ969727.1	939	A	21947	0	9
FJ969727.1	940	T	40490	31	0	8	62	0.00249444			FJ969727.1	940	T	36379	25	0	6	72	0.0028313			FJ969727.1	940	T	23490	15	0	4	31	0.00212857			FJ969727.1	940	T	26485	27	0	3	45	0.00283179			FJ969727.1	940	T	21213	15	0
FJ969727.1	941	T	37485	14	0	1	84	0.00264106			FJ969727.1	941	T	33262	19	0	8	87	0.00342733			FJ969727.1	941	T	21840	12	0	0	62	0.00338828			FJ969727.1	941	T	24500	13	0	3	56	0.00293878			FJ969727.1	941	T	19698	8	0
FJ969727.1	942	A	40093	0	17	93	2	0.00279351			FJ969727.1	942	A	36284	0	13	73	4	0.00248043			FJ969727.1	942	A	23328	0	5	35	4	0.00188615			FJ969727.1	942	A	26482	0	8	46	3	0.00215241			FJ969727.1	942	A	21045	0	6
FJ969727.1	943	G	38134	46	15	0	15	0.00199297			FJ969727.1	943	G	34776	35	11	0	7	0.00152404			FJ969727.1	943	G	22300	22	10	0	1	0.00147982			FJ969727.1	943	G	25005	30	15	0	3	0.00191962			FJ969727.1	943	G	20067	15	8
FJ969727.1	944	C	37909	15	35	6	0	0.00147722			FJ969727.1	944	C	34668	15	35	7	0	0.00164417			FJ969727.1	944	C	22191	8	26	10	0	0.00198279			FJ969727.1	944	C	25057	10	30	4	0	0.001756			FJ969727.1	944	C	19950	12	26
FJ969727.1	945	A	36417	0	30	119	8	0.00431117			FJ969727.1	945	A	33234	0	27	121	13	0.00484444			FJ969727.1	945	A	21398	0	15	74	10	0.0046266			FJ969727.1	945	A	24258	0	26	86	15	0.00523539			FJ969727.1	945	A	19208	0	23
FJ969727.1	946	T	36137	208	0	70	276	0.0153305			FJ969727.1	946	T	33074	234	0	100	383	0.0216787			FJ969727.1	946	T	21274	138	0	52	235	0.0199774			FJ969727.1	946	T	24156	128	0	57	219	0.0167246			FJ969727.1	946	T	19104	108	0
FJ969727.1	947	A	33531	0	31	210	43	0.00846977			FJ969727.1	947	A	30901	0	29	228	50	0.00993495			FJ969727.1	947	A	19703	0	15	120	24	0.00806984			FJ969727.1	947	A	22390	0	18	154	39	0.00942385			FJ969727.1	947	A	17762	0	11
FJ969727.1	948	C	32385	72	84	12	0	0.00518759			FJ969727.1	948	C	29889	94	86	29	0	0.00699254			FJ969727.1	948	C	19174	39	30	9	0	0.00406801			FJ969727.1	948	C	21837	59	58	8	0	0.00572423			FJ969727.1	948	C	17243	48	32
FJ969727.1	949	A	29374	0	25	122	27	0.00592361			FJ969727.1	949	A	27117	0	35	113	19	0.0061585			FJ969727.1	949	A	17286	0	10	85	19	0.00659493			FJ969727.1	949	A	19533	0	26	65	18	0.0055803			FJ969727.1	949	A	15628	0	25
FJ969727.1	950	C	29548	17	43	6	0	0.00223365			FJ969727.1	950	C	27378	24	32	6	0	0.00226459			FJ969727.1	950	C	17564	17	28	2	0	0.00267593			FJ969727.1	950	C	19877	22	29	5	0	0.00281733			FJ969727.1	950	C	15734	12	21
FJ969727.1	951	G	27819	49	8	0	10	0.00240843			FJ969727.1	951	G	25529	55	14	0	15	0.00329038			FJ969727.1	951	G	16374	36	2	0	9	0.0028704			FJ969727.1	951	G	18475	41	14	0	2	0.00308525			FJ969727.1	951	G	14801	44	2
FJ969727.1	952	A	25637	0	8	68	4	0.00312049			FJ969727.1	952	A	23306	0	14	77	4	0.0040762			FJ969727.1	952	A	14980	0	7	45	5	0.00380507			FJ969727.1	952	A	16944	0	9	46	10	0.00383617			FJ969727.1	952	A	13485	0	12
FJ969727.1	953	G	24085	20	4	0	1	0.00103799			FJ969727.1	953	G	22088	24	8	0	5	0.00167512			FJ969727.1	953	G	14077	13	5	0	3	0.0014918			FJ969727.1	953	G	15819	8	5	0	3	0.00101144			FJ969727.1	953	G	12785	17	6
FJ969727.1	954	T	23176	71	0	23	179	0.0117794			FJ969727.1	954	T	21380	87	0	32	209	0.0153414			FJ969727.1	954	T	13571	45	0	9	138	0.0141478			FJ969727.1	954	T	15263	65	0	19	155	0.0156588			FJ969727.1	954	T	12323	51	0
FJ969727.1	955	A	22738	0	19	150	21	0.00835606			FJ969727.1	955	A	20857	0	25	173	22	0.010548			FJ969727.1	955	A	13211	0	13	91	7	0.00840209			FJ969727.1	955	A	14930	0	25	104	18	0.00984595			FJ969727.1	955	A	12020	0	19
FJ969727.1	956	C	22715	81	155	34	0	0.0118864			FJ969727.1	956	C	20751	89	149	36	0	0.0132042			FJ969727.1	956	C	13288	63	62	17	0	0.0106863			FJ969727.1	956	C	14845	60	100	22	0	0.01226			FJ969727.1	956	C	12002	45	56
FJ969727.1	957	G	19940	229	24	0	10	0.0131896			FJ969727.1	957	G	17918	224	42	0	19	0.0159058			FJ969727.1	957	G	11586	171	12	0	8	0.0164854			FJ969727.1	957	G	12999	166	26	0	9	0.0154627			FJ969727.1	957	G	10436	141	27
FJ969727.1	958	G	18691	292	51	0	62	0.0216682			FJ969727.1	958	G	16650	261	86	0	84	0.0258859			FJ969727.1	958	G	10844	184	39	0	42	0.0244375			FJ969727.1	958	G	12067	177	55	0	65	0.0246126			FJ969727.1	958	G	9739	171	28
FJ969727.1	959	G	17887	301	63	0	130	0.0276178			FJ969727.1	959	G	15589	332	60	0	134	0.0337417			FJ969727.1	959	G	10336	162	34	0	78	0.0265093			FJ969727.1	959	G	11530	231	36	0	78	0.0299219			FJ969727.1	959	G	9189	184	35
FJ969727.1	960	A	16274	0	28	120	41	0.0116136			FJ969727.1	960	A	13765	0	26	112	34	0.0124955			FJ969727.1	960	A	9309	0	15	63	15	0.00999033			FJ969727.1	960	A	10407	0	22	59	21	0.0098011			FJ969727.1	960	A	8204	0	23
FJ969727.1	961	G	15156	62	13	0	3	0.00514648			FJ969727.1	961	G	12453	49	9	0	2	0.00481812			FJ969727.1	961	G	8493	24	9	0	2	0.00412104			FJ969727.1	961	G	9553	34	9	0	5	0.0050246			FJ969727.1	961	G	7581	20	7
FJ969727.1	962	G	14286	28	6	0	2	0.00251995			FJ969727.1	962	G	11730	44	5	0	2	0.00434783			FJ969727.1	962	G	8036	29	9	0	3	0.00510204			FJ969727.1	962	G	9031	15	2	0	0	0.00188241			FJ969727.1	962	G	7088	11	4
FJ969727.1	963	A	11569	0	12	26	1	0.00337108			FJ969727.1	963	A	8702	0	5	22	1	0.00321765			FJ969727.1	963	A	6341	0	5	12	0	0.00268097			FJ969727.1	963	A	6936	0	4	9	1	0.00201845			FJ969727.1	963	A	5465	0	3
FJ969727.1	964	G	11043	11	3	0	2	0.00144888			FJ969727.1	964	G	8165	11	2	0	0	0.00159216			FJ969727.1	964	G	6081	3	3	0	3	0.00148002			FJ969727.1	964	G	6615	10	4	0	1	0.00226757			FJ969727.1	964	G	5186	3	1
FJ969727.1	965	A	10554	0	3	24	3	0.00284252			FJ969727.1	965	A	7735	0	0	31	2	0.00426632			FJ969727.1	965	A	5807	0	2	13	0	0.00258309			FJ969727.1	965	A	6314	0	0	17	1	0.00285081			FJ969727.1	965	A	4978	0	1
FJ969727.1	966	T	9657	4	0	4	32	0.00414207			FJ969727.1	966	T	7096	2	0	7	19	0.00394589			FJ969727.1	966	T	5350	3	0	4	18	0.0046729			FJ969727.1	966	T	5813	1	0	7	12	0.00344056			FJ969727.1	966	T	4562	0	0
FJ969727.1	967	G	9527	20	1	0	4	0.00262412			FJ969727.1	967	G	6965	17	0	0	6	0.00330223			FJ969727.1	967	G	5255	9	1	0	2	0.00228354			FJ969727.1	967	G	5699	14	0	0	1	0.00263204			FJ969727.1	967	G	4540	7	0
FJ969727.1	968	T	8751	15	0	13	37	0.00742772			FJ969727.1	968	T	6462	7	0	5	26	0.00588053			FJ969727.1	968	T	4836	6	0	4	17	0.00558313			FJ969727.1	968	T	5289	11	0	6	34	0.00964265			FJ969727.1	968	T	4163	10	0
FJ969727.1	969	G	9341	7	3	0	2	0.00128466			FJ969727.1	969	G	6783	9	2	0	1	0.00176913			FJ969727.1	969	G	5159	2	0	0	2	0.000775344			FJ969727.1	969	G	5655	9	2	0	1	0.00212202			FJ969727.1	969	G	4422	8	2
FJ969727.1	970	A	9380	0	6	34	1	0.004371			FJ969727.1	970	A	6791	0	6	17	2	0.00368134			FJ969727.1	970	A	5174	0	1	19	1	0.00405876			FJ969727.1	970	A	5670	0	6	14	1	0.0037037			FJ969727.1	970	A	4473	0	4
FJ969727.1	971	A	9128	0	5	48	1	0.00591586			FJ969727.1	971	A	6568	0	4	20	3	0.00411084			FJ969727.1	971	A	5021	0	0	11	1	0.00238996			FJ969727.1	971	A	5459	0	0	22	0	0.00403004			FJ969727.1	971	A	4332	0	10
FJ969727.1	972	A	8831	0	6	23	4	0.00373684			FJ969727.1	972	A	6377	0	2	19	3	0.00376353			FJ969727.1	972	A	4884	0	4	8	5	0.00348075			FJ969727.1	972	A	5304	0	2	18	3	0.00433635			FJ969727.1	972	A	4176	0	5
FJ969727.1	973	A	8576	0	4	41	5	0.00583022			FJ969727.1	973	A	6183	0	1	28	2	0.00501375			FJ969727.1	973	A	4744	0	3	25	5	0.00695616			FJ969727.1	973	A	5167	0	4	15	3	0.00425779			FJ969727.1	973	A	4081	0	2
FJ969727.1	974	C	8837	1	4	1	0	0.000678963			FJ969727.1	974	C	6376	5	5	0	0	0.00156838			FJ969727.1	974	C	4858	3	5	2	0	0.00205846			FJ969727.1	974	C	5315	4	8	2	0	0.00263405			FJ969727.1	974	C	4167	0	7
FJ969727.1	975	G	8444	22	2	0	1	0.00296068			FJ969727.1	975	G	5998	20	0	0	0	0.00333444			FJ969727.1	975	G	4622	14	3	0	1	0.00389442			FJ969727.1	975	G	5081	15	5	0	0	0.00393623			FJ969727.1	975	G	4006	10	2
FJ969727.1	976	G	8280	8	1	0	0	0.00108696			FJ969727.1	976	G	5831	7	0	0	0	0.00120048			FJ969727.1	976	G	4532	6	1	0	3	0.00220653			FJ969727.1	976	G	5011	6	0	0	0	0.00119737			FJ969727.1	976	G	3887	9	4
FJ969727.1	977	A	8238	0	5	15	2	0.00267055			FJ969727.1	977	A	5756	0	4	9	0	0.00225851			FJ969727.1	977	A	4492	0	2	14	1	0.00378451			FJ969727.1	977	A	4987	0	2	13	0	0.00300782			FJ969727.1	977	A	3890	0	1
FJ969727.1	978	G	7979	10	0	0	2	0.00150395			FJ969727.1	978	G	5530	1	2	0	0	0.000542495			FJ969727.1	978	G	4351	7	4	0	2	0.00298782			FJ969727.1	978	G	4800	0	1	0	2	0.000625			FJ969727.1	978	G	3768	2	0
FJ969727.1	979	T	7257	2	0	0	12	0.00192917			FJ969727.1	979	T	4998	2	0	0	12	0.00280112			FJ969727.1	979	T	3936	0	0	1	8	0.00228659			FJ969727.1	979	T	4305	1	0	1	10	0.00278746			FJ969727.1	979	T	3371	1	0
FJ969727.1	980	T	7632	1	0	3	26	0.00393082			FJ969727.1	980	T	5223	2	0	0	19	0.00402068			FJ969727.1	980	T	4151	3	0	0	16	0.00457721			FJ969727.1	980	T	4570	3	0	0	21	0.00525164			FJ969727.1	980	T	3530	3	0
FJ969727.1	981	C	6975	4	2	0	0	0.000860215			FJ969727.1	981	C	4841	4	3	0	0	0.00144598			FJ969727.1	981	C	3826	3	0	0	0	0.000784109			FJ969727.1	981	C	4183	0	3	0	0	0.000717189			FJ969727.1	981	C	3279	3	1
FJ969727.1	982	C	7041	3	6	1	0	0.00142025			FJ969727.1	982	C	4879	0	1	1	0	0.00040992			FJ969727.1	982	C	3836	2	1	2	0	0.00130344			FJ969727.1	982	C	4252	4	1	1	0	0.0014111			FJ969727.1	982	C	3296	0	3
FJ969727.1	983	T	7113	3	0	5	25	0.00463939			FJ969727.1	983	T	4903	9	0	9	23	0.00836223			FJ969727.1	983	T	3896	7	0	4	15	0.00667351			FJ969727.1	983	T	4312	7	0	5	26	0.00881262			FJ969727.1	983	T	3355	4	0
FJ969727.1	984	G	6917	8	1	0	1	0.00144571			FJ969727.1	984	G	4810	18	0	0	3	0.0043659			FJ969727.1	984	G	3771	6	3	0	0	0.00238663			FJ969727.1	984	G	4200	6	4	0	1	0.00261905			FJ969727.1	984	G	3236	1	1
FJ969727.1	985	C	6800	6	5	2	0	0.00191176			FJ969727.1	985	C	4686	5	7	1	0	0.00277422			FJ969727.1	985	C	3699	7	4	0	0	0.00297378			FJ969727.1	985	C	4118	3	1	2	0	0.00145702			FJ969727.1	985	C	3198	7	3
FJ969727.1	986	A	6635	0	3	16	2	0.00316503			FJ969727.1	986	A	4575	0	4	11	1	0.00349727			FJ969727.1	986	A	3602	0	2	13	2	0.0047196			FJ969727.1	986	A	3996	0	3	9	2	0.0035035			FJ969727.1	986	A	3133	0	2
FJ969727.1	987	T	6311	2	0	1	20	0.00364443			FJ969727.1	987	T	4347	2	0	1	7	0.00230044			FJ969727.1	987	T	3437	0	0	1	11	0.00349142			FJ969727.1	987	T	3803	0	0	2	19	0.00552196			FJ969727.1	987	T	2964	0	0
FJ969727.1	988	T	6261	3	0	3	18	0.00383325			FJ969727.1	988	T	4271	1	0	0	11	0.00280965			FJ969727.1	988	T	3397	3	0	0	15	0.00529879			FJ969727.1	988	T	3780	2	0	0	10	0.0031746			FJ969727.1	988	T	2946	4	0
FJ969727.1	989	T	6244	2	0	1	20	0.00368354			FJ969727.1	989	T	4236	3	0	1	11	0.00354108			FJ969727.1	989	T	3403	1	0	0	12	0.00382016			FJ969727.1	989	T	3786	1	0	0	15	0.0042261			FJ969727.1	989	T	2917	1	0
FJ969727.1	990	G	6195	6	11	0	0	0.00274415			FJ969727.1	990	G	4250	5	7	0	2	0.00329412			FJ969727.1	990	G	3384	2	7	0	0	0.00265957			FJ969727.1	990	G	3742	6	3	0	2	0.0029396			FJ969727.1	990	G	2882	2	1
FJ969727.1	991	A	5916	0	1	15	4	0.00338066			FJ969727.1	991	A	4083	0	1	9	1	0.0026941			FJ969727.1	991	A	3265	0	3	7	0	0.00306279			FJ969727.1	991	A	3622	0	4	15	1	0.00552181			FJ969727.1	991	A	2787	0	0
FJ969727.1	992	T	5759	2	0	3	12	0.0029519			FJ969727.1	992	T	3995	2	0	0	7	0.00225282			FJ969727.1	992	T	3187	0	0	0	6	0.00188265			FJ969727.1	992	T	3533	2	0	0	12	0.00396264			FJ969727.1	992	T	2727	0	0
FJ969727.1	993	C	5856	4	10	1	0	0.00256148			FJ969727.1	993	C	4023	4	4	5	0	0.00323142			FJ969727.1	993	C	3190	1	2	0	0	0.000940439			FJ969727.1	993	C	3550	4	7	0	0	0.00309859			FJ969727.1	993	C	2757	1	5
FJ969727.1	994	G	5731	8	1	0	0	0.00157041			FJ969727.1	994	G	3955	4	1	0	2	0.00176991			FJ969727.1	994	G	3157	10	0	0	0	0.00316756			FJ969727.1	994	G	3503	5	1	0	0	0.00171282			FJ969727.1	994	G	2718	1	1
FJ969727.1	995	A	5275	0	2	8	1	0.00208531			FJ969727.1	995	A	3624	0	0	15	1	0.00441501			FJ969727.1	995	A	2921	0	1	5	0	0.00205409			FJ969727.1	995	A	3205	0	2	9	1	0.00374415			FJ969727.1	995	A	2471	0	0
FJ969727.1	996	T	5368	4	0	2	15	0.00391207			FJ969727.1	996	T	3728	1	0	0	17	0.00482833			FJ969727.1	996	T	2962	0	0	0	12	0.00405132			FJ969727.1	996	T	3235	2	0	0	8	0.00309119			FJ969727.1	996	T	2525	0	0
FJ969727.1	997	C	5328	1	2	0	0	0.000563063			FJ969727.1	997	C	3718	3	7	5	0	0.00403443			FJ969727.1	997	C	2958	3	5	1	0	0.0030426			FJ969727.1	997	C	3263	0	3	2	0	0.00153233			FJ969727.1	997	C	2519	0	2
FJ969727.1	998	A	4859	0	4	19	1	0.00493929			FJ969727.1	998	A	3357	0	3	13	1	0.00506405			FJ969727.1	998	A	2673	0	2	4	1	0.00261878			FJ969727.1	998	A	2954	0	1	6	0	0.00236967			FJ969727.1	998	A	2304	0	2
FJ969727.1	999	C	4768	1	2	1	0	0.000838926			FJ969727.1	999	C	3383	0	4	0	0	0.00118238			FJ969727.1	999	C	2678	0	3	0	0	0.00112024			FJ969727.1	999	C	2990	0	0	0	0	0			FJ969727.1	999	C	2310	0	1
FJ969727.1	1000	C	4431	4	2	1	0	0.00157978			FJ969727.1	1000	C	3167	2	1	0	0	0.000947269			FJ969727.1	1000	C	2522	1	1	0	0	0.000793021			FJ969727.1	1000	C	2844	2	2	0	0	0.00140647			FJ969727.1	1000	C	2160	2	0
FJ969727.1	1001	T	4373	4	0	0	14	0.00411617			FJ969727.1	1001	T	3122	1	0	1	13	0.00480461			FJ969727.1	1001	T	2485	1	0	1	12	0.0056338			FJ969727.1	1001	T	2791	4	0	0	13	0.00609101			FJ969727.1	1001	T	2142	0	0
FJ969727.1	1002	C	4133	3	4	1	0	0.00193564			FJ969727.1	1002	C	2976	1	1	0	0	0.000672043			FJ969727.1	1002	C	2323	1	0	1	0	0.000860956			FJ969727.1	1002	C	2608	1	0	0	0	0.000383436			FJ969727.1	1002	C	1966	1	1
FJ969727.1	1003	T	4011	2	0	1	7	0.00249314			FJ969727.1	1003	T	2920	2	0	2	10	0.00479452			FJ969727.1	1003	T	2269	0	0	0	6	0.00264434			FJ969727.1	1003	T	2559	1	0	0	8	0.003517			FJ969727.1	1003	T	1933	0	0
FJ969727.1	1004	A	4003	0	1	6	0	0.00174869			FJ969727.1	1004	A	2875	0	0	3	1	0.0013913			FJ969727.1	1004	A	2251	0	1	3	0	0.00177699			FJ969727.1	1004	A	2537	0	1	5	1	0.00275916			FJ969727.1	1004	A	1912	0	0
FJ969727.1	1005	A	3917	0	0	9	1	0.00255297			FJ969727.1	1005	A	2817	0	1	4	1	0.00212993			FJ969727.1	1005	A	2206	0	0	4	1	0.00226655			FJ969727.1	1005	A	2464	0	1	4	1	0.00243506			FJ969727.1	1005	A	1871	0	1
FJ969727.1	1006	A	3838	0	0	15	2	0.00442939			FJ969727.1	1006	A	2782	0	1	10	2	0.0046729			FJ969727.1	1006	A	2172	0	0	7	0	0.00322284			FJ969727.1	1006	A	2450	0	0	8	1	0.00367347			FJ969727.1	1006	A	1850	0	0
FJ969727.1	1007	G	3810	3	1	0	0	0.00104987			FJ969727.1	1007	G	2758	1	1	0	0	0.000725163			FJ969727.1	1007	G	2155	0	0	0	0	0			FJ969727.1	1007	G	2448	1	1	0	0	0.000816993			FJ969727.1	1007	G	1843	1	1
FJ969727.1	1008	G	3697	3	3	0	1	0.00189343			FJ969727.1	1008	G	2640	5	3	0	1	0.00340909			FJ969727.1	1008	G	2049	2	0	0	0	0.000976086			FJ969727.1	1008	G	2318	4	1	0	1	0.00258844			FJ969727.1	1008	G	1762	0	2
FJ969727.1	1009	G	3616	10	0	0	1	0.00304204			FJ969727.1	1009	G	2627	7	0	0	4	0.00418729			FJ969727.1	1009	G	2028	8	0	0	0	0.00394477			FJ969727.1	1009	G	2280	4	0	0	1	0.00219298			FJ969727.1	1009	G	1736	5	3
FJ969727.1	1010	T	3294	8	0	8	74	0.0273224			FJ969727.1	1010	T	2363	4	0	10	48	0.0262378			FJ969727.1	1010	T	1845	4	0	4	34	0.0227642			FJ969727.1	1010	T	2121	4	0	10	49	0.029703			FJ969727.1	1010	T	1569	4	0
FJ969727.1	1011	C	3223	0	2	0	0	0.00062054			FJ969727.1	1011	C	2364	2	0	1	0	0.00126904			FJ969727.1	1011	C	1811	5	0	0	0	0.00276091			FJ969727.1	1011	C	2095	3	0	1	0	0.00190931			FJ969727.1	1011	C	1555	7	1
FJ969727.1	1012	C	3045	0	3	2	0	0.00164204			FJ969727.1	1012	C	2296	1	2	1	0	0.00174216			FJ969727.1	1012	C	1695	1	3	0	0	0.00235988			FJ969727.1	1012	C	1936	0	1	0	0	0.000516529			FJ969727.1	1012	C	1458	0	3
FJ969727.1	1013	A	2891	0	1	6	0	0.00242131			FJ969727.1	1013	A	2184	0	1	13	0	0.00641026			FJ969727.1	1013	A	1645	0	2	6	0	0.00486322			FJ969727.1	1013	A	1877	0	1	4	0	0.00266383			FJ969727.1	1013	A	1390	0	1
FJ969727.1	1014	G	2754	1	3	0	0	0.00145243			FJ969727.1	1014	G	2053	1	2	0	1	0.00194837			FJ969727.1	1014	G	1544	0	0	0	0	0			FJ969727.1	1014	G	1743	1	0	0	0	0.000573723			FJ969727.1	1014	G	1310	0	0
FJ969727.1	1015	G	2570	11	0	0	1	0.00466926			FJ969727.1	1015	G	1931	1	1	0	0	0.00103573			FJ969727.1	1015	G	1429	4	1	0	1	0.00419874			FJ969727.1	1015	G	1615	5	1	0	0	0.00371517			FJ969727.1	1015	G	1252	1	2
FJ969727.1	1016	G	2531	1	1	0	0	0.000790202			FJ969727.1	1016	G	1903	2	4	0	1	0.0036784			FJ969727.1	1016	G	1406	0	2	0	1	0.00213371			FJ969727.1	1016	G	1629	0	1	0	0	0.000613874			FJ969727.1	1016	G	1214	4	1
FJ969727.1	1017	T	2400	1	0	3	9	0.00541667			FJ969727.1	1017	T	1802	1	0	1	7	0.00499445			FJ969727.1	1017	T	1330	0	0	0	7	0.00526316			FJ969727.1	1017	T	1555	1	0	1	5	0.00450161			FJ969727.1	1017	T	1135	0	0
FJ969727.1	1018	A	2264	0	0	4	0	0.00176678			FJ969727.1	1018	A	1686	0	3	7	0	0.0059312			FJ969727.1	1018	A	1268	0	4	6	0	0.00788644			FJ969727.1	1018	A	1464	0	0	5	0	0.0034153			FJ969727.1	1018	A	1107	0	1
FJ969727.1	1019	C	2310	2	2	0	0	0.0017316			FJ969727.1	1019	C	1723	0	1	0	0	0.000580383			FJ969727.1	1019	C	1286	0	2	0	0	0.00155521			FJ969727.1	1019	C	1481	4	1	0	0	0.0033761			FJ969727.1	1019	C	1125	1	1
FJ969727.1	1020	C	2125	3	2	0	0	0.00235294			FJ969727.1	1020	C	1592	0	0	0	0	0			FJ969727.1	1020	C	1185	0	2	0	0	0.00168776			FJ969727.1	1020	C	1380	0	2	0	0	0.00144928			FJ969727.1	1020	C	1030	0	0
FJ969727.1	1021	T	2069	1	0	0	6	0.00338328			FJ969727.1	1021	T	1582	0	0	0	3	0.00189633			FJ969727.1	1021	T	1174	1	0	0	4	0.00425894			FJ969727.1	1021	T	1370	1	0	1	5	0.00510949			FJ969727.1	1021	T	1019	0	0
FJ969727.1	1022	T	2062	4	0	2	10	0.00775946			FJ969727.1	1022	T	1559	1	0	1	7	0.00577293			FJ969727.1	1022	T	1172	0	0	0	2	0.00170648			FJ969727.1	1022	T	1376	0	0	0	4	0.00290698			FJ969727.1	1022	T	1006	0	0
FJ969727.1	1023	C	1969	0	1	0	0	0.000507872			FJ969727.1	1023	C	1507	0	0	0	0	0			FJ969727.1	1023	C	1144	0	1	0	0	0.000874126			FJ969727.1	1023	C	1312	0	0	1	0	0.000762195			FJ969727.1	1023	C	990	0	0
FJ969727.1	1024	T	1869	0	0	0	5	0.00267523			FJ969727.1	1024	T	1440	0	0	0	4	0.00277778			FJ969727.1	1024	T	1076	2	0	1	3	0.00557621			FJ969727.1	1024	T	1241	4	0	0	9	0.0104754			FJ969727.1	1024	T	930	0	0
FJ969727.1	1025	T	1847	1	0	3	3	0.00378993			FJ969727.1	1025	T	1406	0	0	2	10	0.00853485			FJ969727.1	1025	T	1063	0	0	5	6	0.0103481			FJ969727.1	1025	T	1227	0	0	4	1	0.00407498			FJ969727.1	1025	T	925	0	0
FJ969727.1	1026	G	1754	7	1	0	5	0.00741163			FJ969727.1	1026	G	1363	4	1	0	0	0.00366838			FJ969727.1	1026	G	1030	2	1	0	1	0.0038835			FJ969727.1	1026	G	1175	2	2	0	1	0.00425532			FJ969727.1	1026	G	892	2	1
FJ969727.1	1027	A	1585	0	3	5	0	0.00504732			FJ969727.1	1027	A	1230	0	2	8	4	0.0113821			FJ969727.1	1027	A	923	0	0	6	1	0			FJ969727.1	1027	A	1063	0	1	3	1	0.00470367			FJ969727.1	1027	A	789	0	1
FJ969727.1	1028	C	1635	1	2	1	0	0.00244648			FJ969727.1	1028	C	1268	0	1	0	0	0.000788644			FJ969727.1	1028	C	954	1	0	0	0	0			FJ969727.1	1028	C	1081	0	0	0	0	0			FJ969727.1	1028	C	830	1	0
FJ969727.1	1029	G	1536	4	0	0	0	0.00260417			FJ969727.1	1029	G	1183	2	0	0	0	0.00169062			FJ969727.1	1029	G	871	5	0	0	0	0			FJ969727.1	1029	G	1036	2	0	0	0	0.0019305			FJ969727.1	1029	G	778	1	0
[truncated: 17,345 more rows]
[truncated: 3 more columns]

## Sheet: rVP6(BTV)
VP64SU	Position	RefNuc	Coverage	A	T	G	C	Errorrate			VP6CL1	Position	RefNuc	Coverage	A	T	G	C	Errorrate			VP6CL2	Position	RefNuc	Coverage	A	T	G	C	Errorrate			VP6CL3	Position	RefNuc	Coverage	A	T	G	C	Errorrate
[truncated: 19,196 more rows]

[truncated: 1 more sheets: rotaA]
