# Supplementary material for: A multidisciplinary approach to the identification of the protein–RNA connectome in double-stranded RNA virus capsids
Source: Nucleic Acids Res. 2023 Apr 18;51(10):5210–27. doi: 10.1093/nar/gkad274 (PMC10250232; doi:10.1093/nar/gkad274)
Supplement: gkad274_Supplemental_Files [file gkad274_supplemental_files.zip › Suppl data 1.xlsx]

## Sheet: BTVcore
NCBI	Position	RefNuc	vPAR-CL signal(rep1)	vPAR-CL signal(rep2)	vPAR-CL signal(rep3)	vPAR-CL signal(rep4)	aveSignal	std		NOTE: signals represent the fold change between crosslink (4SU+/UV+) samples and non-crosslinked (4SU+/UV-) controls. All the non-U sites and the U sites with <1000 coverage will have a signal (fold change) =1
FJ969728.1	1	G	1	1	1	1	1	0
FJ969728.1	2	T	1	1	1	1	1	0
FJ969728.1	3	T	1	1	1	1	1	0
FJ969728.1	4	A	1	1	1	1	1	0
FJ969728.1	5	A	1	1	1	1	1	0
FJ969728.1	6	A	1	1	1	1	1	0
FJ969728.1	7	A	1	1	1	1	1	0
FJ969728.1	8	A	1	1	1	1	1	0
FJ969728.1	9	G	1	1	1	1	1	0
FJ969728.1	10	T	1.125	1	1	1	1.03125	0.0541266
FJ969728.1	11	G	1	1	1	1	1	0
FJ969728.1	12	T	1.20923	1	3.17187	1	1.59528	0.914248
FJ969728.1	13	C	1	1	1	1	1	0
FJ969728.1	14	G	1	1	1	1	1	0
FJ969728.1	15	C	1	1	1	1	1	0
FJ969728.1	16	T	1.64952	1	2.81757	2.06747	1.88364	0.659858
FJ969728.1	17	G	1	1	1	1	1	0
FJ969728.1	18	C	1	1	1	1	1	0
FJ969728.1	19	C	1	1	1	1	1	0
FJ969728.1	20	A	1	1	1	1	1	0
FJ969728.1	21	T	1.26887	0.581279	1.50603	1.22276	1.14473	0.342605
FJ969728.1	22	G	1	1	1	1	1	0
FJ969728.1	23	C	1	1	1	1	1	0
FJ969728.1	24	T	1.03081	0.938392	1.76906	0.906292	1.16114	0.353948
FJ969728.1	25	A	1	1	1	1	1	0
FJ969728.1	26	T	1.2747	0.745502	0.349436	1.17729	0.886731	0.368637
FJ969728.1	27	C	1	1	1	1	1	0
FJ969728.1	28	C	1	1	1	1	1	0
FJ969728.1	29	G	1	1	1	1	1	0
FJ969728.1	30	G	1	1	1	1	1	0
FJ969728.1	31	G	1	1	1	1	1	0
FJ969728.1	32	C	1	1	1	1	1	0
FJ969728.1	33	T	0.882063	0.862456	0.755889	0.917475	0.854471	0.060235
FJ969728.1	34	G	1	1	1	1	1	0
FJ969728.1	35	A	1	1	1	1	1	0
FJ969728.1	36	T	1.39715	1.34094	1.14423	1.27151	1.28846	0.0944172
FJ969728.1	37	C	1	1	1	1	1	0
FJ969728.1	38	C	1	1	1	1	1	0
FJ969728.1	39	A	1	1	1	1	1	0
FJ969728.1	40	A	1	1	1	1	1	0
FJ969728.1	41	A	1	1	1	1	1	0
FJ969728.1	42	G	1	1	1	1	1	0
FJ969728.1	43	G	1	1	1	1	1	0
FJ969728.1	44	T	0.660147	0.671423	1.21627	0.885758	0.858399	0.225324
FJ969728.1	45	T	0.840593	1.03458	0.513896	0.850189	0.809814	0.187526
FJ969728.1	46	C	1	1	1	1	1	0
FJ969728.1	47	G	1	1	1	1	1	0
FJ969728.1	48	A	1	1	1	1	1	0
FJ969728.1	49	G	1	1	1	1	1	0
FJ969728.1	50	G	1	1	1	1	1	0
FJ969728.1	51	A	1	1	1	1	1	0
FJ969728.1	52	A	1	1	1	1	1	0
FJ969728.1	53	G	1	1	1	1	1	0
FJ969728.1	54	A	1	1	1	1	1	0
FJ969728.1	55	A	1	1	1	1	1	0
FJ969728.1	56	A	1	1	1	1	1	0
FJ969728.1	57	A	1	1	1	1	1	0
FJ969728.1	58	A	1	1	1	1	1	0
FJ969728.1	59	A	1	1	1	1	1	0
FJ969728.1	60	T	1.12249	1.30622	1.38811	1.23804	1.26372	0.097321
FJ969728.1	61	G	1	1	1	1	1	0
FJ969728.1	62	A	1	1	1	1	1	0
FJ969728.1	63	A	1	1	1	1	1	0
FJ969728.1	64	A	1	1	1	1	1	0
FJ969728.1	65	C	1	1	1	1	1	0
FJ969728.1	66	A	1	1	1	1	1	0
FJ969728.1	67	T	1.3405	1.39078	0.962171	0.764325	1.11444	0.261358
FJ969728.1	68	A	1	1	1	1	1	0
FJ969728.1	69	A	1	1	1	1	1	0
FJ969728.1	70	T	1.55302	0.902692	1.05597	1.70218	1.30347	0.332839
FJ969728.1	71	C	1	1	1	1	1	0
FJ969728.1	72	A	1	1	1	1	1	0
FJ969728.1	73	G	1	1	1	1	1	0
FJ969728.1	74	G	1	1	1	1	1	0
FJ969728.1	75	A	1	1	1	1	1	0
FJ969728.1	76	A	1	1	1	1	1	0
FJ969728.1	77	C	1	1	1	1	1	0
FJ969728.1	78	G	1	1	1	1	1	0
FJ969728.1	79	G	1	1	1	1	1	0
FJ969728.1	80	G	1	1	1	1	1	0
FJ969728.1	81	T	0.783797	0.729817	0.962588	0.884315	0.840129	0.0898479
FJ969728.1	82	T	0.817146	0.871994	0.999577	0.849407	0.884531	0.069223
FJ969728.1	83	G	1	1	1	1	1	0
FJ969728.1	84	A	1	1	1	1	1	0
FJ969728.1	85	A	1	1	1	1	1	0
FJ969728.1	86	G	1	1	1	1	1	0
FJ969728.1	87	A	1	1	1	1	1	0
FJ969728.1	88	G	1	1	1	1	1	0
FJ969728.1	89	C	1	1	1	1	1	0
FJ969728.1	90	T	1.18062	1.22498	1.30271	1.13124	1.20989	0.0630218
FJ969728.1	91	G	1	1	1	1	1	0
FJ969728.1	92	A	1	1	1	1	1	0
FJ969728.1	93	G	1	1	1	1	1	0
FJ969728.1	94	T	0.805072	0.873997	0.97741	0.960097	0.904144	0.0693234
FJ969728.1	95	C	1	1	1	1	1	0
FJ969728.1	96	T	1.21876	1.07815	0.978642	0.786478	1.01551	0.157361
FJ969728.1	97	G	1	1	1	1	1	0
FJ969728.1	98	G	1	1	1	1	1	0
FJ969728.1	99	T	1.04767	0.949173	0.981223	1.03594	1.0035	0.0401582
FJ969728.1	100	C	1	1	1	1	1	0
FJ969728.1	101	C	1	1	1	1	1	0
FJ969728.1	102	G	1	1	1	1	1	0
FJ969728.1	103	T	1.15832	0.735931	1.0379	1.05063	0.995693	0.157101
FJ969728.1	104	G	1	1	1	1	1	0
FJ969728.1	105	T	1.25368	1.13197	1.09379	1.53295	1.2531	0.172024
FJ969728.1	106	G	1	1	1	1	1	0
FJ969728.1	107	G	1	1	1	1	1	0
FJ969728.1	108	A	1	1	1	1	1	0
FJ969728.1	109	T	1.20989	1.07721	1.13708	1.07334	1.12438	0.0554613
FJ969728.1	110	G	1	1	1	1	1	0
FJ969728.1	111	A	1	1	1	1	1	0
FJ969728.1	112	C	1	1	1	1	1	0
FJ969728.1	113	A	1	1	1	1	1	0
FJ969728.1	114	C	1	1	1	1	1	0
FJ969728.1	115	G	1	1	1	1	1	0
FJ969728.1	116	A	1	1	1	1	1	0
FJ969728.1	117	T	0.848829	0.764009	1.12069	0.843472	0.894251	0.134982
FJ969728.1	118	T	0.967777	0.936043	0.903725	0.877458	0.92125	0.0339428
FJ969728.1	119	T	0.865118	0.778534	0.838569	1.12236	0.901145	0.131514
FJ969728.1	120	C	1	1	1	1	1	0
FJ969728.1	121	C	1	1	1	1	1	0
FJ969728.1	122	C	1	1	1	1	1	0
FJ969728.1	123	A	1	1	1	1	1	0
FJ969728.1	124	A	1	1	1	1	1	0
FJ969728.1	125	C	1	1	1	1	1	0
FJ969728.1	126	C	1	1	1	1	1	0
FJ969728.1	127	G	1	1	1	1	1	0
FJ969728.1	128	C	1	1	1	1	1	0
FJ969728.1	129	C	1	1	1	1	1	0
FJ969728.1	130	G	1	1	1	1	1	0
FJ969728.1	131	A	1	1	1	1	1	0
FJ969728.1	132	G	1	1	1	1	1	0
FJ969728.1	133	A	1	1	1	1	1	0
FJ969728.1	134	T	1.19465	0.944	1.03918	1.01077	1.04715	0.0919025
FJ969728.1	135	A	1	1	1	1	1	0
FJ969728.1	136	T	1.29422	1.01785	1.15992	0.746627	1.05465	0.202921
FJ969728.1	137	G	1	1	1	1	1	0
FJ969728.1	138	C	1	1	1	1	1	0
FJ969728.1	139	T	1.26823	0.947349	1.10905	0.996059	1.08017	0.123406
FJ969728.1	140	C	1	1	1	1	1	0
FJ969728.1	141	C	1	1	1	1	1	0
FJ969728.1	142	G	1	1	1	1	1	0
FJ969728.1	143	A	1	1	1	1	1	0
FJ969728.1	144	G	1	1	1	1	1	0
FJ969728.1	145	T	0.949784	0.994089	1.11191	1.1076	1.04084	0.0706815
FJ969728.1	146	G	1	1	1	1	1	0
FJ969728.1	147	C	1	1	1	1	1	0
FJ969728.1	148	G	1	1	1	1	1	0
FJ969728.1	149	C	1	1	1	1	1	0
FJ969728.1	150	C	1	1	1	1	1	0
FJ969728.1	151	T	1.18238	1.77331	0.872144	1.54805	1.34397	0.344497
FJ969728.1	152	A	1	1	1	1	1	0
FJ969728.1	153	T	1.31214	1.35029	1.20866	1.36845	1.30989	0.0618759
FJ969728.1	154	G	1	1	1	1	1	0
FJ969728.1	155	C	1	1	1	1	1	0
FJ969728.1	156	C	1	1	1	1	1	0
FJ969728.1	157	A	1	1	1	1	1	0
FJ969728.1	158	T	0.966581	0.973896	0.93975	0.99433	0.968639	0.0195349
FJ969728.1	159	C	1	1	1	1	1	0
FJ969728.1	160	G	1	1	1	1	1	0
FJ969728.1	161	T	0.964346	0.84006	1.13282	0.914422	0.962911	0.107603
FJ969728.1	162	C	1	1	1	1	1	0
FJ969728.1	163	G	1	1	1	1	1	0
FJ969728.1	164	A	1	1	1	1	1	0
FJ969728.1	165	T	0.978573	1.41753	1.2187	0.881617	1.1241	0.20918
FJ969728.1	166	G	1	1	1	1	1	0
FJ969728.1	167	C	1	1	1	1	1	0
FJ969728.1	168	C	1	1	1	1	1	0
FJ969728.1	169	T	1.40669	1.28994	1.41505	1.56134	1.41825	0.0962855
FJ969728.1	170	A	1	1	1	1	1	0
FJ969728.1	171	C	1	1	1	1	1	0
FJ969728.1	172	T	1.00276	0.928387	0.966933	1.04181	0.984971	0.042054
FJ969728.1	173	G	1	1	1	1	1	0
FJ969728.1	174	T	0.899874	0.750844	1.08056	0.756932	0.872054	0.134346
FJ969728.1	175	T	1.30514	0.583659	0.841779	1.04872	0.944825	0.265368
FJ969728.1	176	G	1	1	1	1	1	0
FJ969728.1	177	C	1	1	1	1	1	0
FJ969728.1	178	A	1	1	1	1	1	0
FJ969728.1	179	C	1	1	1	1	1	0
FJ969728.1	180	T	1.00542	0.752044	0.913829	0.866724	0.884504	0.0912994
FJ969728.1	181	T	0.927461	1.0739	0.653347	1.10883	0.940885	0.179414
FJ969728.1	182	G	1	1	1	1	1	0
FJ969728.1	183	A	1	1	1	1	1	0
FJ969728.1	184	A	1	1	1	1	1	0
FJ969728.1	185	A	1	1	1	1	1	0
FJ969728.1	186	T	1.24802	1.55897	0.903819	1.10844	1.20481	0.238316
FJ969728.1	187	C	1	1	1	1	1	0
FJ969728.1	188	T	1.38277	1.24416	0.810899	0.687337	1.03129	0.289711
FJ969728.1	189	T	1.43597	1.35579	0.741372	0.700057	1.0583	0.339085
FJ969728.1	190	G	1	1	1	1	1	0
FJ969728.1	191	G	1	1	1	1	1	0
FJ969728.1	192	A	1	1	1	1	1	0
FJ969728.1	193	C	1	1	1	1	1	0
FJ969728.1	194	A	1	1	1	1	1	0
FJ969728.1	195	A	1	1	1	1	1	0
FJ969728.1	196	A	1	1	1	1	1	0
FJ969728.1	197	G	1	1	1	1	1	0
FJ969728.1	198	C	1	1	1	1	1	0
FJ969728.1	199	A	1	1	1	1	1	0
FJ969728.1	200	A	1	1	1	1	1	0
FJ969728.1	201	T	1.79872	1.54759	0.710746	0.898325	1.23884	0.448224
FJ969728.1	202	G	1	1	1	1	1	0
FJ969728.1	203	T	1.11161	0.738423	1.06637	0.930246	0.961662	0.145148
FJ969728.1	204	C	1	1	1	1	1	0
FJ969728.1	205	A	1	1	1	1	1	0
FJ969728.1	206	A	1	1	1	1	1	0
FJ969728.1	207	A	1	1	1	1	1	0
FJ969728.1	208	T	0.750396	0.824323	0.913584	0.652271	0.785143	0.0960397
FJ969728.1	209	A	1	1	1	1	1	0
FJ969728.1	210	C	1	1	1	1	1	0
FJ969728.1	211	A	1	1	1	1	1	0
FJ969728.1	212	A	1	1	1	1	1	0
FJ969728.1	213	C	1	1	1	1	1	0
FJ969728.1	214	G	1	1	1	1	1	0
FJ969728.1	215	G	1	1	1	1	1	0
FJ969728.1	216	G	1	1	1	1	1	0
FJ969728.1	217	T	1.40338	1.27891	0.821451	1.0738	1.14438	0.220477
FJ969728.1	218	G	1	1	1	1	1	0
FJ969728.1	219	C	1	1	1	1	1	0
FJ969728.1	220	T	2.59284	2.98313	1.31298	2.884	2.44324	0.668135
FJ969728.1	221	A	1	1	1	1	1	0
FJ969728.1	222	C	1	1	1	1	1	0
FJ969728.1	223	G	1	1	1	1	1	0
FJ969728.1	224	C	1	1	1	1	1	0
FJ969728.1	225	A	1	1	1	1	1	0
FJ969728.1	226	A	1	1	1	1	1	0
FJ969728.1	227	A	1	1	1	1	1	0
FJ969728.1	228	C	1	1	1	1	1	0
FJ969728.1	229	A	1	1	1	1	1	0
FJ969728.1	230	C	1	1	1	1	1	0
FJ969728.1	231	A	1	1	1	1	1	0
FJ969728.1	232	A	1	1	1	1	1	0
FJ969728.1	233	A	1	1	1	1	1	0
FJ969728.1	234	A	1	1	1	1	1	0
FJ969728.1	235	A	1	1	1	1	1	0
FJ969728.1	236	G	1	1	1	1	1	0
FJ969728.1	237	C	1	1	1	1	1	0
FJ969728.1	238	G	1	1	1	1	1	0
FJ969728.1	239	G	1	1	1	1	1	0
FJ969728.1	240	A	1	1	1	1	1	0
FJ969728.1	241	G	1	1	1	1	1	0
FJ969728.1	242	A	1	1	1	1	1	0
FJ969728.1	243	A	1	1	1	1	1	0
FJ969728.1	244	G	1	1	1	1	1	0
FJ969728.1	245	G	1	1	1	1	1	0
FJ969728.1	246	C	1	1	1	1	1	0
FJ969728.1	247	T	1.13987	0.877352	0.602359	1.26031	0.969972	0.253416
FJ969728.1	248	G	1	1	1	1	1	0
FJ969728.1	249	C	1	1	1	1	1	0
FJ969728.1	250	A	1	1	1	1	1	0
FJ969728.1	251	T	1.2195	1.33653	1.16079	0.8113	1.13203	0.195682
FJ969728.1	252	T	0.675494	0.718102	0.40073	0.855721	0.662512	0.165165
FJ969728.1	253	C	1	1	1	1	1	0
FJ969728.1	254	G	1	1	1	1	1	0
FJ969728.1	255	C	1	1	1	1	1	0
FJ969728.1	256	A	1	1	1	1	1	0
FJ969728.1	257	T	0.849402	0.961775	0.67729	0.689117	0.794396	0.118151
FJ969728.1	258	C	1	1	1	1	1	0
FJ969728.1	259	G	1	1	1	1	1	0
FJ969728.1	260	T	1.84104	1.40489	2.26528	2.01172	1.88073	0.313463
FJ969728.1	261	A	1	1	1	1	1	0
FJ969728.1	262	C	1	1	1	1	1	0
FJ969728.1	263	G	1	1	1	1	1	0
FJ969728.1	264	C	1	1	1	1	1	0
FJ969728.1	265	A	1	1	1	1	1	0
FJ969728.1	266	G	1	1	1	1	1	0
FJ969728.1	267	A	1	1	1	1	1	0
FJ969728.1	268	A	1	1	1	1	1	0
FJ969728.1	269	G	1	1	1	1	1	0
FJ969728.1	270	C	1	1	1	1	1	0
FJ969728.1	271	G	1	1	1	1	1	0
FJ969728.1	272	T	0.621888	0.985742	0.839182	1.21847	0.91632	0.217229
FJ969728.1	273	T	0.680278	1.1412	0.810744	1.51861	1.03771	0.324518
FJ969728.1	274	T	1.76278	1.4083	1.45152	2.65119	1.81845	0.499853
FJ969728.1	275	C	1	1	1	1	1	0
FJ969728.1	276	G	1	1	1	1	1	0
FJ969728.1	277	T	1.61785	1.33755	1.42998	1.14406	1.38236	0.170675
FJ969728.1	278	G	1	1	1	1	1	0
FJ969728.1	279	A	1	1	1	1	1	0
FJ969728.1	280	T	1.1448	1.16972	2.10288	1.17306	1.39762	0.40733
FJ969728.1	281	G	1	1	1	1	1	0
FJ969728.1	282	A	1	1	1	1	1	0
FJ969728.1	283	C	1	1	1	1	1	0
FJ969728.1	284	G	1	1	1	1	1	0
FJ969728.1	285	T	0.931682	2.13366	1.89554	1.46602	1.60673	0.457317
FJ969728.1	286	G	1	1	1	1	1	0
FJ969728.1	287	A	1	1	1	1	1	0
FJ969728.1	288	G	1	1	1	1	1	0
FJ969728.1	289	G	1	1	1	1	1	0
FJ969728.1	290	T	0.608146	0.829853	0.898951	0.861156	0.799527	0.11317
FJ969728.1	291	T	1.18097	1.2694	1.2007	0.981511	1.15815	0.107133
FJ969728.1	292	G	1	1	1	1	1	0
FJ969728.1	293	A	1	1	1	1	1	0
FJ969728.1	294	G	1	1	1	1	1	0
FJ969728.1	295	A	1	1	1	1	1	0
FJ969728.1	296	C	1	1	1	1	1	0
FJ969728.1	297	A	1	1	1	1	1	0
FJ969728.1	298	G	1	1	1	1	1	0
FJ969728.1	299	A	1	1	1	1	1	0
FJ969728.1	300	T	1.11823	0.585124	0.497371	0.759866	0.740148	0.23786
FJ969728.1	301	T	1.92705	2.16601	0.698516	1.04152	1.45827	0.606538
FJ969728.1	302	A	1	1	1	1	1	0
FJ969728.1	303	A	1	1	1	1	1	0
FJ969728.1	304	A	1	1	1	1	1	0
FJ969728.1	305	C	1	1	1	1	1	0
FJ969728.1	306	G	1	1	1	1	1	0
FJ969728.1	307	A	1	1	1	1	1	0
FJ969728.1	308	C	1	1	1	1	1	0
FJ969728.1	309	A	1	1	1	1	1	0
FJ969728.1	310	T	0.901249	0.919286	0.700669	0.829259	0.837616	0.0859413
FJ969728.1	311	G	1	1	1	1	1	0
FJ969728.1	312	T	1.40409	0.823805	1.33781	1.46369	1.25735	0.254236
FJ969728.1	313	A	1	1	1	1	1	0
FJ969728.1	314	A	1	1	1	1	1	0
FJ969728.1	315	A	1	1	1	1	1	0
FJ969728.1	316	T	1.09749	1.40514	1.37178	1.25457	1.28224	0.120436
FJ969728.1	317	G	1	1	1	1	1	0
FJ969728.1	318	A	1	1	1	1	1	0
FJ969728.1	319	A	1	1	1	1	1	0
FJ969728.1	320	C	1	1	1	1	1	0
FJ969728.1	321	A	1	1	1	1	1	0
FJ969728.1	322	A	1	1	1	1	1	0
FJ969728.1	323	A	1	1	1	1	1	0
FJ969728.1	324	T	0.700772	0.742544	0.767557	0.792212	0.750772	0.0337886
FJ969728.1	325	T	1.00244	0.916909	0.888643	0.969005	0.944249	0.0442675
FJ969728.1	326	C	1	1	1	1	1	0
FJ969728.1	327	T	1.44245	1.08819	1.17983	0.645273	1.08893	0.287259
FJ969728.1	328	G	1	1	1	1	1	0
FJ969728.1	329	C	1	1	1	1	1	0
FJ969728.1	330	C	1	1	1	1	1	0
FJ969728.1	331	A	1	1	1	1	1	0
FJ969728.1	332	A	1	1	1	1	1	0
FJ969728.1	333	A	1	1	1	1	1	0
FJ969728.1	334	G	1	1	1	1	1	0
FJ969728.1	335	T	1.46176	1.42263	0.819693	1.91036	1.40361	0.387782
FJ969728.1	336	T	1.21154	1.60995	1.63306	1.06818	1.38068	0.246235
FJ969728.1	337	G	1	1	1	1	1	0
FJ969728.1	338	A	1	1	1	1	1	0
FJ969728.1	339	A	1	1	1	1	1	0
FJ969728.1	340	A	1	1	1	1	1	0
FJ969728.1	341	A	1	1	1	1	1	0
FJ969728.1	342	G	1	1	1	1	1	0
FJ969728.1	343	T	0.81687	1.34127	1.60157	1.72041	1.37003	0.347559
FJ969728.1	344	G	1	1	1	1	1	0
FJ969728.1	345	A	1	1	1	1	1	0
FJ969728.1	346	C	1	1	1	1	1	0
FJ969728.1	347	C	1	1	1	1	1	0
FJ969728.1	348	T	1.44027	2.12675	1.58159	1.84723	1.74896	0.26253
FJ969728.1	349	A	1	1	1	1	1	0
FJ969728.1	350	G	1	1	1	1	1	0
FJ969728.1	351	G	1	1	1	1	1	0
FJ969728.1	352	A	1	1	1	1	1	0
FJ969728.1	353	G	1	1	1	1	1	0
FJ969728.1	354	G	1	1	1	1	1	0
FJ969728.1	355	C	1	1	1	1	1	0
FJ969728.1	356	T	1.65056	0.697442	0.940872	0.768677	1.01439	0.377806
FJ969728.1	357	T	1.14095	0.86103	0.948094	0.935855	0.971481	0.103361
FJ969728.1	358	A	1	1	1	1	1	0
FJ969728.1	359	A	1	1	1	1	1	0
FJ969728.1	360	A	1	1	1	1	1	0
FJ969728.1	361	G	1	1	1	1	1	0
FJ969728.1	362	A	1	1	1	1	1	0
FJ969728.1	363	A	1	1	1	1	1	0
FJ969728.1	364	G	1	1	1	1	1	0
FJ969728.1	365	A	1	1	1	1	1	0
FJ969728.1	366	A	1	1	1	1	1	0
FJ969728.1	367	A	1	1	1	1	1	0
FJ969728.1	368	A	1	1	1	1	1	0
FJ969728.1	369	G	1	1	1	1	1	0
FJ969728.1	370	A	1	1	1	1	1	0
FJ969728.1	371	G	1	1	1	1	1	0
FJ969728.1	372	C	1	1	1	1	1	0
FJ969728.1	373	T	1.0942	1.69719	1.42882	0.497241	1.17936	0.448029
FJ969728.1	374	A	1	1	1	1	1	0
FJ969728.1	375	T	1.52513	0.650568	1.42835	0.532665	1.03418	0.445835
FJ969728.1	376	A	1	1	1	1	1	0
FJ969728.1	377	A	1	1	1	1	1	0
FJ969728.1	378	T	0.656106	1.12484	0.734382	1.89017	1.10138	0.488799
FJ969728.1	379	A	1	1	1	1	1	0
FJ969728.1	380	C	1	1	1	1	1	0
FJ969728.1	381	A	1	1	1	1	1	0
FJ969728.1	382	T	1.25676	1.0415	0.529776	1.12953	0.989391	0.276173
FJ969728.1	383	A	1	1	1	1	1	0
FJ969728.1	384	T	1.07842	0.604773	0.874502	1.33957	0.974317	0.269618
FJ969728.1	385	G	1	1	1	1	1	0
FJ969728.1	386	A	1	1	1	1	1	0
FJ969728.1	387	C	1	1	1	1	1	0
FJ969728.1	388	A	1	1	1	1	1	0
FJ969728.1	389	T	0.953483	0.90949	0.892558	0.943269	0.9247	0.0246868
FJ969728.1	390	T	1.66927	2.04032	2.02791	1.5407	1.81955	0.21937
FJ969728.1	391	A	1	1	1	1	1	0
FJ969728.1	392	C	1	1	1	1	1	0
FJ969728.1	393	T	1.81132	1.73418	1.50475	1.33341	1.59592	0.188901
FJ969728.1	394	G	1	1	1	1	1	0
FJ969728.1	395	A	1	1	1	1	1	0
FJ969728.1	396	T	1.4881	1.83789	1.78054	1.72	1.70663	0.132876
FJ969728.1	397	A	1	1	1	1	1	0
FJ969728.1	398	G	1	1	1	1	1	0
FJ969728.1	399	C	1	1	1	1	1	0
FJ969728.1	400	G	1	1	1	1	1	0
FJ969728.1	401	G	1	1	1	1	1	0
FJ969728.1	402	C	1	1	1	1	1	0
FJ969728.1	403	G	1	1	1	1	1	0
FJ969728.1	404	G	1	1	1	1	1	0
FJ969728.1	405	T	1.35028	1.25024	0.64643	0.866672	1.02841	0.284991
FJ969728.1	406	T	1.57824	1.04709	0.95556	0.725388	1.07657	0.312457
FJ969728.1	407	G	1	1	1	1	1	0
FJ969728.1	408	T	1.48715	1.45398	1.13684	1.52841	1.4016	0.155113
FJ969728.1	409	T	0.915509	0.74533	0.810152	0.465805	0.734199	0.166434
FJ969728.1	410	G	1	1	1	1	1	0
FJ969728.1	411	C	1	1	1	1	1	0
FJ969728.1	412	T	1.63562	1.5262	1.49484	1.07607	1.43318	0.212698
FJ969728.1	413	C	1	1	1	1	1	0
FJ969728.1	414	T	1.03796	1.07411	1.11373	1.37452	1.15008	0.132325
FJ969728.1	415	G	1	1	1	1	1	0
FJ969728.1	416	T	0.809827	0.5478	0.878182	1.03319	0.81725	0.175359
FJ969728.1	417	T	0.569428	0.945609	0.765901	1.04587	0.831701	0.181631
FJ969728.1	418	G	1	1	1	1	1	0
FJ969728.1	419	A	1	1	1	1	1	0
FJ969728.1	420	C	1	1	1	1	1	0
FJ969728.1	421	A	1	1	1	1	1	0
FJ969728.1	422	T	1.16072	0.877728	1.00876	1.45995	1.12679	0.216858
FJ969728.1	423	C	1	1	1	1	1	0
FJ969728.1	424	A	1	1	1	1	1	0
FJ969728.1	425	G	1	1	1	1	1	0
FJ969728.1	426	T	1.72655	1.58711	2.22576	2.55304	2.02312	0.387274
FJ969728.1	427	T	0.928037	0.760994	0.696479	0.755153	0.785166	0.0862591
FJ969728.1	428	T	1.25225	1.84576	2.14289	1.48143	1.68058	0.340639
FJ969728.1	429	G	1	1	1	1	1	0
FJ969728.1	430	C	1	1	1	1	1	0
FJ969728.1	431	A	1	1	1	1	1	0
FJ969728.1	432	C	1	1	1	1	1	0
FJ969728.1	433	G	1	1	1	1	1	0
FJ969728.1	434	T	1.31086	1.33634	1.75301	0.819138	1.30484	0.330829
FJ969728.1	435	T	1.13881	0.365528	0.884631	0.5045	0.723366	0.306002
FJ969728.1	436	A	1	1	1	1	1	0
FJ969728.1	437	T	1.46005	1.70203	1.03585	1.28348	1.37035	0.243665
FJ969728.1	438	C	1	1	1	1	1	0
FJ969728.1	439	G	1	1	1	1	1	0
FJ969728.1	440	A	1	1	1	1	1	0
FJ969728.1	441	G	1	1	1	1	1	0
FJ969728.1	442	T	1.65254	1.7693	0.998954	1.05955	1.37009	0.343991
FJ969728.1	443	G	1	1	1	1	1	0
FJ969728.1	444	A	1	1	1	1	1	0
FJ969728.1	445	T	1.15908	1.81501	2.08756	1.80351	1.71629	0.341202
FJ969728.1	446	A	1	1	1	1	1	0
FJ969728.1	447	T	1.31295	1.55358	0.732042	1.41683	1.25385	0.31312
FJ969728.1	448	G	1	1	1	1	1	0
FJ969728.1	449	A	1	1	1	1	1	0
FJ969728.1	450	G	1	1	1	1	1	0
FJ969728.1	451	C	1	1	1	1	1	0
FJ969728.1	452	G	1	1	1	1	1	0
FJ969728.1	453	T	1.25201	0.878649	1.30654	1.62817	1.26634	0.26601
FJ969728.1	454	G	1	1	1	1	1	0
FJ969728.1	455	G	1	1	1	1	1	0
FJ969728.1	456	C	1	1	1	1	1	0
FJ969728.1	457	G	1	1	1	1	1	0
FJ969728.1	458	T	1.19582	1.35059	1.49997	1.37608	1.35561	0.108185
FJ969728.1	459	T	1.18438	1.76539	0.71316	1.77188	1.3587	0.442499
FJ969728.1	460	T	1.7981	0.731814	1.01791	1.22469	1.19313	0.390671
FJ969728.1	461	A	1	1	1	1	1	0
FJ969728.1	462	A	1	1	1	1	1	0
FJ969728.1	463	G	1	1	1	1	1	0
FJ969728.1	464	C	1	1	1	1	1	0
FJ969728.1	465	T	1.30637	1.40712	1.74238	1.29465	1.43763	0.181298
FJ969728.1	466	A	1	1	1	1	1	0
FJ969728.1	467	A	1	1	1	1	1	0
FJ969728.1	468	A	1	1	1	1	1	0
FJ969728.1	469	T	1.11225	0.980249	1.13122	1.56906	1.1982	0.221874
FJ969728.1	470	G	1	1	1	1	1	0
FJ969728.1	471	G	1	1	1	1	1	0
FJ969728.1	472	T	1.00446	0.696911	0.799793	1.01484	0.879001	0.135668
FJ969728.1	473	A	1	1	1	1	1	0
FJ969728.1	474	C	1	1	1	1	1	0
FJ969728.1	475	A	1	1	1	1	1	0
FJ969728.1	476	T	1.40609	1.67279	1.27231	0.979372	1.33264	0.249767
FJ969728.1	477	C	1	1	1	1	1	0
FJ969728.1	478	A	1	1	1	1	1	0
FJ969728.1	479	G	1	1	1	1	1	0
FJ969728.1	480	C	1	1	1	1	1	0
FJ969728.1	481	T	0.771668	1.13198	0.869118	0.711758	0.871132	0.160733
FJ969728.1	482	G	1	1	1	1	1	0
FJ969728.1	483	A	1	1	1	1	1	0
FJ969728.1	484	G	1	1	1	1	1	0
FJ969728.1	485	A	1	1	1	1	1	0
FJ969728.1	486	T	1.03879	0.87894	1.23045	1.05301	1.0503	0.124456
FJ969728.1	487	A	1	1	1	1	1	0
FJ969728.1	488	C	1	1	1	1	1	0
FJ969728.1	489	C	1	1	1	1	1	0
FJ969728.1	490	T	0.846068	0.437847	0.973679	1.18334	0.860234	0.271974
FJ969728.1	491	C	1	1	1	1	1	0
FJ969728.1	492	A	1	1	1	1	1	0
FJ969728.1	493	A	1	1	1	1	1	0
FJ969728.1	494	T	1.04179	0.693391	1.42462	0.847555	1.00184	0.273534
FJ969728.1	495	G	1	1	1	1	1	0
FJ969728.1	496	G	1	1	1	1	1	0
FJ969728.1	497	T	1.59265	1.60062	1.70597	1.51293	1.60304	0.0686057
FJ969728.1	498	T	0.623123	0.714963	1.33171	0.881662	0.887864	0.272497
FJ969728.1	499	T	0.887701	0.794175	1.72436	1.37607	1.19558	0.376863
FJ969728.1	500	A	1	1	1	1	1	0
FJ969728.1	501	A	1	1	1	1	1	0
FJ969728.1	502	G	1	1	1	1	1	0
FJ969728.1	503	A	1	1	1	1	1	0
FJ969728.1	504	G	1	1	1	1	1	0
FJ969728.1	505	T	0.875283	0.751688	1.02898	0.998505	0.913613	0.109777
FJ969728.1	506	C	1	1	1	1	1	0
FJ969728.1	507	T	1.49106	1.03041	1.53173	1.23404	1.32181	0.2033
FJ969728.1	508	G	1	1	1	1	1	0
FJ969728.1	509	A	1	1	1	1	1	0
FJ969728.1	510	A	1	1	1	1	1	0
FJ969728.1	511	C	1	1	1	1	1	0
FJ969728.1	512	C	1	1	1	1	1	0
FJ969728.1	513	C	1	1	1	1	1	0
FJ969728.1	514	A	1	1	1	1	1	0
FJ969728.1	515	A	1	1	1	1	1	0
FJ969728.1	516	T	0.982621	0.990918	1.37883	1.06554	1.10448	0.161653
FJ969728.1	517	G	1	1	1	1	1	0
FJ969728.1	518	T	0.803058	0.962508	1.24844	0.607141	0.905287	0.234719
FJ969728.1	519	T	1.42392	0.805082	0.897154	2.27145	1.3494	0.582353
FJ969728.1	520	A	1	1	1	1	1	0
FJ969728.1	521	G	1	1	1	1	1	0
FJ969728.1	522	G	1	1	1	1	1	0
FJ969728.1	523	T	1.3083	0.85223	1.18701	1.37238	1.17998	0.200595
FJ969728.1	524	G	1	1	1	1	1	0
FJ969728.1	525	T	0.824697	0.794928	1.37312	0.880014	0.968189	0.235771
FJ969728.1	526	G	1	1	1	1	1	0
FJ969728.1	527	G	1	1	1	1	1	0
FJ969728.1	528	T	1.05135	1.61445	0.962663	1.04946	1.16948	0.259387
FJ969728.1	529	G	1	1	1	1	1	0
FJ969728.1	530	A	1	1	1	1	1	0
FJ969728.1	531	A	1	1	1	1	1	0
FJ969728.1	532	T	0.781424	1.22266	1.35799	1.73889	1.27524	0.342212
FJ969728.1	533	T	0.626944	0.638133	0.635047	0.385688	0.571453	0.107329
FJ969728.1	534	T	1.16056	1.20488	0.836094	0.963113	1.04116	0.149335
FJ969728.1	535	G	1	1	1	1	1	0
FJ969728.1	536	G	1	1	1	1	1	0
FJ969728.1	537	G	1	1	1	1	1	0
FJ969728.1	538	G	1	1	1	1	1	0
FJ969728.1	539	G	1	1	1	1	1	0
FJ969728.1	540	C	1	1	1	1	1	0
FJ969728.1	541	T	1.41881	0.645658	1.05999	0.57801	0.925617	0.339301
FJ969728.1	542	A	1	1	1	1	1	0
FJ969728.1	543	C	1	1	1	1	1	0
FJ969728.1	544	C	1	1	1	1	1	0
FJ969728.1	545	T	0.931279	0.955585	0.844073	1.10466	0.958899	0.0938149
FJ969728.1	546	T	0.879772	1.21842	0.972007	1.10308	1.04332	0.128516
FJ969728.1	547	C	1	1	1	1	1	0
FJ969728.1	548	C	1	1	1	1	1	0
FJ969728.1	549	T	1.84691	1.04545	1.32033	2.19238	1.60127	0.446545
FJ969728.1	550	G	1	1	1	1	1	0
FJ969728.1	551	A	1	1	1	1	1	0
FJ969728.1	552	T	2.15106	1.95237	1.62637	1.56371	1.82338	0.239923
FJ969728.1	553	G	1	1	1	1	1	0
FJ969728.1	554	A	1	1	1	1	1	0
FJ969728.1	555	T	1.18022	0.649019	1.25748	1.08817	1.04372	0.235633
FJ969728.1	556	G	1	1	1	1	1	0
FJ969728.1	557	G	1	1	1	1	1	0
FJ969728.1	558	T	1.86695	1.92916	1.79266	1.42074	1.75238	0.197471
FJ969728.1	559	C	1	1	1	1	1	0
FJ969728.1	560	T	1.2988	1.66552	1.49654	1.46228	1.48078	0.130229
FJ969728.1	561	G	1	1	1	1	1	0
FJ969728.1	562	C	1	1	1	1	1	0
FJ969728.1	563	G	1	1	1	1	1	0
FJ969728.1	564	C	1	1	1	1	1	0
FJ969728.1	565	A	1	1	1	1	1	0
FJ969728.1	566	A	1	1	1	1	1	0
FJ969728.1	567	A	1	1	1	1	1	0
FJ969728.1	568	A	1	1	1	1	1	0
FJ969728.1	569	A	1	1	1	1	1	0
FJ969728.1	570	G	1	1	1	1	1	0
FJ969728.1	571	C	1	1	1	1	1	0
FJ969728.1	572	G	1	1	1	1	1	0
FJ969728.1	573	A	1	1	1	1	1	0
FJ969728.1	574	G	1	1	1	1	1	0
FJ969728.1	575	A	1	1	1	1	1	0
FJ969728.1	576	G	1	1	1	1	1	0
FJ969728.1	577	A	1	1	1	1	1	0
FJ969728.1	578	A	1	1	1	1	1	0
FJ969728.1	579	G	1	1	1	1	1	0
FJ969728.1	580	C	1	1	1	1	1	0
FJ969728.1	581	T	1.38773	1.54021	1.02698	1.73594	1.42271	0.259685
FJ969728.1	582	T	1.29208	1.07932	1.32122	1.37945	1.26802	0.113397
FJ969728.1	583	G	1	1	1	1	1	0
FJ969728.1	584	A	1	1	1	1	1	0
FJ969728.1	585	A	1	1	1	1	1	0
FJ969728.1	586	C	1	1	1	1	1	0
FJ969728.1	587	C	1	1	1	1	1	0
FJ969728.1	588	A	1	1	1	1	1	0
FJ969728.1	589	G	1	1	1	1	1	0
FJ969728.1	590	C	1	1	1	1	1	0
FJ969728.1	591	A	1	1	1	1	1	0
FJ969728.1	592	A	1	1	1	1	1	0
FJ969728.1	593	A	1	1	1	1	1	0
FJ969728.1	594	T	0.613843	0.230053	0.596234	0.50032	0.485113	0.153465
FJ969728.1	595	T	1.39161	1.39769	1.0374	1.26096	1.27191	0.146
FJ969728.1	596	G	1	1	1	1	1	0
FJ969728.1	597	A	1	1	1	1	1	0
FJ969728.1	598	C	1	1	1	1	1	0
FJ969728.1	599	A	1	1	1	1	1	0
FJ969728.1	600	T	1.38107	0.940335	1.01319	1.1177	1.11307	0.167079
FJ969728.1	601	G	1	1	1	1	1	0
FJ969728.1	602	A	1	1	1	1	1	0
FJ969728.1	603	T	1.34356	0.949729	0.828669	0.799052	0.980252	0.217219
FJ969728.1	604	T	0.748209	1.75312	1.31735	1.13366	1.23808	0.361396
FJ969728.1	605	A	1	1	1	1	1	0
FJ969728.1	606	A	1	1	1	1	1	0
FJ969728.1	607	G	1	1	1	1	1	0
FJ969728.1	608	A	1	1	1	1	1	0
FJ969728.1	609	A	1	1	1	1	1	0
FJ969728.1	610	G	1	1	1	1	1	0
FJ969728.1	611	G	1	1	1	1	1	0
FJ969728.1	612	A	1	1	1	1	1	0
FJ969728.1	613	A	1	1	1	1	1	0
FJ969728.1	614	G	1	1	1	1	1	0
FJ969728.1	615	T	2.03415	1.87842	1.1512	0.710935	1.44368	0.538542
FJ969728.1	616	G	1	1	1	1	1	0
FJ969728.1	617	A	1	1	1	1	1	0
FJ969728.1	618	T	1.63409	1.00268	1.22712	1.11684	1.24518	0.238148
FJ969728.1	619	G	1	1	1	1	1	0
FJ969728.1	620	A	1	1	1	1	1	0
FJ969728.1	621	A	1	1	1	1	1	0
FJ969728.1	622	G	1	1	1	1	1	0
FJ969728.1	623	A	1	1	1	1	1	0
FJ969728.1	624	A	1	1	1	1	1	0
FJ969728.1	625	A	1	1	1	1	1	0
FJ969728.1	626	C	1	1	1	1	1	0
FJ969728.1	627	A	1	1	1	1	1	0
FJ969728.1	628	A	1	1	1	1	1	0
FJ969728.1	629	T	1.43787	1.81943	0.960555	1.43722	1.41377	0.304587
FJ969728.1	630	C	1	1	1	1	1	0
FJ969728.1	631	A	1	1	1	1	1	0
FJ969728.1	632	T	0.95538	0.758262	0.779575	0.781427	0.818661	0.0794578
FJ969728.1	633	A	1	1	1	1	1	0
FJ969728.1	634	T	0.94246	1.21476	1.30714	0.968061	1.1081	0.156555
FJ969728.1	635	A	1	1	1	1	1	0
FJ969728.1	636	A	1	1	1	1	1	0
FJ969728.1	637	T	1.16082	1.18192	1.67361	1.24327	1.31491	0.209301
FJ969728.1	638	G	1	1	1	1	1	0
FJ969728.1	639	A	1	1	1	1	1	0
FJ969728.1	640	T	0.895092	0.992357	0.838717	0.979017	0.926296	0.0628237
FJ969728.1	641	G	1	1	1	1	1	0
FJ969728.1	642	C	1	1	1	1	1	0
FJ969728.1	643	G	1	1	1	1	1	0
FJ969728.1	644	G	1	1	1	1	1	0
FJ969728.1	645	T	0.896643	0.886773	1.40453	1.02894	1.05422	0.209894
FJ969728.1	646	G	1	1	1	1	1	0
FJ969728.1	647	A	1	1	1	1	1	0
FJ969728.1	648	G	1	1	1	1	1	0
FJ969728.1	649	G	1	1	1	1	1	0
FJ969728.1	650	A	1	1	1	1	1	0
FJ969728.1	651	T	0.800277	1.37779	1.04892	0.900451	1.03186	0.218436
FJ969728.1	652	G	1	1	1	1	1	0
FJ969728.1	653	A	1	1	1	1	1	0
FJ969728.1	654	G	1	1	1	1	1	0
FJ969728.1	655	C	1	1	1	1	1	0
FJ969728.1	656	T	0.799016	1.16673	0.960052	1.27036	1.04904	0.182528
FJ969728.1	657	T	0.501112	1.31267	0.959984	0.94261	0.929095	0.287854
FJ969728.1	658	T	1.57592	0.779156	0.688373	1.18322	1.05667	0.352949
FJ969728.1	659	A	1	1	1	1	1	0
FJ969728.1	660	C	1	1	1	1	1	0
FJ969728.1	661	G	1	1	1	1	1	0
FJ969728.1	662	G	1	1	1	1	1	0
FJ969728.1	663	A	1	1	1	1	1	0
FJ969728.1	664	A	1	1	1	1	1	0
FJ969728.1	665	T	0.925083	1.50822	1.71078	0.693677	1.20944	0.414574
FJ969728.1	666	T	0.728049	0.89548	0.8543	0.856694	0.833631	0.063111
FJ969728.1	667	T	1.75454	1.4789	1.14158	1.20516	1.39504	0.243192
FJ969728.1	668	T	1.18433	1.18611	1.01169	0.573937	0.989018	0.2499
FJ969728.1	669	C	1	1	1	1	1	0
FJ969728.1	670	A	1	1	1	1	1	0
FJ969728.1	671	T	0.816975	0.896401	0.749579	1.21881	0.92044	0.179929
FJ969728.1	672	C	1	1	1	1	1	0
FJ969728.1	673	A	1	1	1	1	1	0
FJ969728.1	674	G	1	1	1	1	1	0
FJ969728.1	675	T	1.28337	0.656058	1.22878	1.42498	1.14829	0.293075
FJ969728.1	676	C	1	1	1	1	1	0
FJ969728.1	677	C	1	1	1	1	1	0
FJ969728.1	678	C	1	1	1	1	1	0
FJ969728.1	679	G	1	1	1	1	1	0
FJ969728.1	680	C	1	1	1	1	1	0
FJ969728.1	681	T	0.757589	0.977297	0.978123	0.687628	0.850159	0.129927
FJ969728.1	682	A	1	1	1	1	1	0
FJ969728.1	683	G	1	1	1	1	1	0
FJ969728.1	684	A	1	1	1	1	1	0
FJ969728.1	685	T	1.46535	0.610338	0.811506	1.01858	0.976443	0.317033
FJ969728.1	686	G	1	1	1	1	1	0
FJ969728.1	687	G	1	1	1	1	1	0
FJ969728.1	688	T	0.918521	0.779603	0.872746	1.06315	0.908506	0.102361
FJ969728.1	689	T	1.7513	1.40362	1.69835	1.12209	1.49384	0.252213
FJ969728.1	690	T	0.832544	1.31196	1.18779	1.09003	1.10558	0.17617
FJ969728.1	691	C	1	1	1	1	1	0
FJ969728.1	692	G	1	1	1	1	1	0
FJ969728.1	693	A	1	1	1	1	1	0
FJ969728.1	694	A	1	1	1	1	1	0
FJ969728.1	695	T	1.17301	0.95901	0.646957	1.14682	0.981449	0.210019
FJ969728.1	696	T	0.776943	0.321226	0.520021	0.771576	0.597442	0.190284
FJ969728.1	697	A	1	1	1	1	1	0
FJ969728.1	698	C	1	1	1	1	1	0
FJ969728.1	699	C	1	1	1	1	1	0
FJ969728.1	700	A	1	1	1	1	1	0
FJ969728.1	701	T	0.55702	0.704745	0.575263	0.469133	0.57654	0.0841955
FJ969728.1	702	T	0.866703	0.712369	0.721065	1.50774	0.951968	0.326677
FJ969728.1	703	A	1	1	1	1	1	0
FJ969728.1	704	A	1	1	1	1	1	0
FJ969728.1	705	C	1	1	1	1	1	0
FJ969728.1	706	C	1	1	1	1	1	0
FJ969728.1	707	T	0.801639	0.88323	0.5793	0.988094	0.813066	0.150279
FJ969728.1	708	A	1	1	1	1	1	0
FJ969728.1	709	A	1	1	1	1	1	0
FJ969728.1	710	G	1	1	1	1	1	0
FJ969728.1	711	A	1	1	1	1	1	0
FJ969728.1	712	T	0.575339	0.434097	0.396147	0.71211	0.529423	0.124832
FJ969728.1	713	C	1	1	1	1	1	0
FJ969728.1	714	A	1	1	1	1	1	0
FJ969728.1	715	G	1	1	1	1	1	0
FJ969728.1	716	T	1.08753	0.66546	1.69903	0.776902	1.05723	0.401527
FJ969728.1	717	A	1	1	1	1	1	0
FJ969728.1	718	G	1	1	1	1	1	0
FJ969728.1	719	G	1	1	1	1	1	0
FJ969728.1	720	T	1.24216	0.455503	1.69672	1.08527	1.11992	0.444493
FJ969728.1	721	A	1	1	1	1	1	0
FJ969728.1	722	G	1	1	1	1	1	0
FJ969728.1	723	A	1	1	1	1	1	0
FJ969728.1	724	G	1	1	1	1	1	0
FJ969728.1	725	T	3.28814	3.00757	1.96027	1.07919	2.33379	0.877256
FJ969728.1	726	G	1	1	1	1	1	0
FJ969728.1	727	G	1	1	1	1	1	0
FJ969728.1	728	C	1	1	1	1	1	0
FJ969728.1	729	G	1	1	1	1	1	0
FJ969728.1	730	C	1	1	1	1	1	0
FJ969728.1	731	C	1	1	1	1	1	0
FJ969728.1	732	C	1	1	1	1	1	0
FJ969728.1	733	C	1	1	1	1	1	0
FJ969728.1	734	G	1	1	1	1	1	0
FJ969728.1	735	A	1	1	1	1	1	0
FJ969728.1	736	G	1	1	1	1	1	0
FJ969728.1	737	G	1	1	1	1	1	0
FJ969728.1	738	T	0.335084	1.26535	1.61979	1.19462	1.10371	0.472102
FJ969728.1	739	C	1	1	1	1	1	0
FJ969728.1	740	T	1.88634	0.360495	1.20027	1.7944	1.31037	0.60836
FJ969728.1	741	G	1	1	1	1	1	0
FJ969728.1	742	C	1	1	1	1	1	0
FJ969728.1	743	A	1	1	1	1	1	0
FJ969728.1	744	T	1.23475	1.20545	0.857724	1.95705	1.31374	0.399926
FJ969728.1	745	C	1	1	1	1	1	0
FJ969728.1	746	G	1	1	1	1	1	0
FJ969728.1	747	T	0.659221	0.656357	0.617879	0.325468	0.564731	0.1391
FJ969728.1	748	G	1	1	1	1	1	0
FJ969728.1	749	T	1.78821	0.921605	0.285366	1.09884	1.0235	0.535182
FJ969728.1	750	A	1	1	1	1	1	0
FJ969728.1	751	G	1	1	1	1	1	0
FJ969728.1	752	A	1	1	1	1	1	0
FJ969728.1	753	G	1	1	1	1	1	0
FJ969728.1	754	T	0.514093	0.526069	0.252156	1	0.57308	0.269695
FJ969728.1	755	G	1	1	1	1	1	0
FJ969728.1	756	G	1	1	1	1	1	0
FJ969728.1	757	T	1	1	1	1	1	0
FJ969728.1	758	T	0.323667	0.830134	0.615658	1	0.692365	0.252706
FJ969728.1	759	G	1	1	1	1	1	0
FJ969728.1	760	A	1	1	1	1	1	0
FJ969728.1	761	T	1.74767	1	1.70018	1	1.36196	0.362353
FJ969728.1	762	C	1	1	1	1	1	0
FJ969728.1	763	T	1.51458	0.279233	1.2331	1	1.00673	0.457837
FJ969728.1	764	C	1	1	1	1	1	0
FJ969728.1	765	A	1	1	1	1	1	0
FJ969728.1	766	C	1	1	1	1	1	0
FJ969728.1	767	G	1	1	1	1	1	0
FJ969728.1	768	A	1	1	1	1	1	0
FJ969728.1	769	T	1	1	1	1	1	0
FJ969728.1	770	G	1	1	1	1	1	0
FJ969728.1	771	C	1	1	1	1	1	0
FJ969728.1	772	A	1	1	1	1	1	0
FJ969728.1	773	G	1	1	1	1	1	0
FJ969728.1	774	A	1	1	1	1	1	0
FJ969728.1	775	C	1	1	1	1	1	0
FJ969728.1	776	T	1	1	1	1	1	0
FJ969728.1	777	C	1	1	1	1	1	0
FJ969728.1	778	C	1	1	1	1	1	0
FJ969728.1	779	T	1	1	1	1	1	0
FJ969728.1	780	A	1	1	1	1	1	0
FJ969728.1	781	C	1	1	1	1	1	0
FJ969728.1	782	T	1	1	1	1	1	0
FJ969728.1	783	G	1	1	1	1	1	0
FJ969728.1	784	C	1	1	1	1	1	0
FJ969728.1	785	T	1	1	1	1	1	0
FJ969728.1	786	G	1	1	1	1	1	0
FJ969728.1	787	T	1	1	1	1	1	0
FJ969728.1	788	C	1	1	1	1	1	0
FJ969728.1	789	T	1	1	1	1	1	0
FJ969728.1	790	A	1	1	1	1	1	0
FJ969728.1	791	A	1	1	1	1	1	0
FJ969728.1	792	C	1	1	1	1	1	0
FJ969728.1	793	G	1	1	1	1	1	0
FJ969728.1	794	G	1	1	1	1	1	0
FJ969728.1	795	G	1	1	1	1	1	0
FJ969728.1	796	G	1	1	1	1	1	0
FJ969728.1	797	G	1	1	1	1	1	0
FJ969728.1	798	A	1	1	1	1	1	0
FJ969728.1	799	G	1	1	1	1	1	0
FJ969728.1	800	G	1	1	1	1	1	0
FJ969728.1	801	G	1	1	1	1	1	0
FJ969728.1	802	T	1	1	1	1	1	0
FJ969728.1	803	A	1	1	1	1	1	0
FJ969728.1	804	T	1	1	1	1	1	0
FJ969728.1	805	G	1	1	1	1	1	0
FJ969728.1	806	C	1	1	1	1	1	0
FJ969728.1	807	G	1	1	1	1	1	0
FJ969728.1	808	G	1	1	1	1	1	0
FJ969728.1	809	C	1	1	1	1	1	0
FJ969728.1	810	G	1	1	1	1	1	0
FJ969728.1	811	C	1	1	1	1	1	0
FJ969728.1	812	T	1	1	1	1	1	0
FJ969728.1	813	A	1	1	1	1	1	0
FJ969728.1	814	C	1	1	1	1	1	0
FJ969728.1	815	A	1	1	1	1	1	0
FJ969728.1	816	C	1	1	1	1	1	0
FJ969728.1	817	A	1	1	1	1	1	0
FJ969728.1	818	C	1	1	1	1	1	0
FJ969728.1	819	T	1	1	1	1	1	0
FJ969728.1	820	G	1	1	1	1	1	0
FJ969728.1	821	T	1	1	1	1	1	0
FJ969728.1	822	T	1	1	1	1	1	0
FJ969727.1	1	G	1	1	1	1	1	0
FJ969727.1	2	T	1	1	1	1	1	0
FJ969727.1	3	T	1	1	1	1	1	0
FJ969727.1	4	A	1	1	1	1	1	0
FJ969727.1	5	A	1	1	1	1	1	0
FJ969727.1	6	A	1	1	1	1	1	0
FJ969727.1	7	A	1	1	1	1	1	0
FJ969727.1	8	A	1	1	1	1	1	0
FJ969727.1	9	A	1	1	1	1	1	0
FJ969727.1	10	T	0.374032	0.460404	0.974505	0.65261	0.615387	0.230555
FJ969727.1	11	C	1	1	1	1	1	0
FJ969727.1	12	G	1	1	1	1	1	0
FJ969727.1	13	C	1	1	1	1	1	0
FJ969727.1	14	A	1	1	1	1	1	0
FJ969727.1	15	T	1.26617	1.30461	1.00193	0.975725	1.13711	0.149193
FJ969727.1	16	A	1	1	1	1	1	0
FJ969727.1	17	T	0.914706	1.1404	0.910593	0.924342	0.972511	0.0970614
FJ969727.1	18	G	1	1	1	1	1	0
FJ969727.1	19	T	0.788941	0.829279	0.838819	0.766938	0.805994	0.0293082
FJ969727.1	20	C	1	1	1	1	1	0
FJ969727.1	21	A	1	1	1	1	1	0
FJ969727.1	22	G	1	1	1	1	1	0
FJ969727.1	23	C	1	1	1	1	1	0
FJ969727.1	24	T	1.52328	1.41527	1.61292	1.58047	1.53299	0.0751563
FJ969727.1	25	G	1	1	1	1	1	0
FJ969727.1	26	C	1	1	1	1	1	0
FJ969727.1	27	G	1	1	1	1	1	0
FJ969727.1	28	A	1	1	1	1	1	0
FJ969727.1	29	T	1.41329	1.32632	1.37375	1.46842	1.39545	0.0521838
FJ969727.1	30	G	1	1	1	1	1	0
FJ969727.1	31	C	1	1	1	1	1	0
FJ969727.1	32	T	0.863723	1.084	1.19203	1.07816	1.05448	0.1191
FJ969727.1	33	T	1.24182	1.52892	1.64898	1.08888	1.37715	0.222675
FJ969727.1	34	C	1	1	1	1	1	0
FJ969727.1	35	T	0.9715	0.988131	0.973234	1.17863	1.02787	0.0872794
FJ969727.1	36	T	1.27247	1.54912	1.37748	1.5655	1.44114	0.122092
FJ969727.1	37	G	1	1	1	1	1	0
FJ969727.1	38	C	1	1	1	1	1	0
FJ969727.1	39	A	1	1	1	1	1	0
FJ969727.1	40	C	1	1	1	1	1	0
FJ969727.1	41	C	1	1	1	1	1	0
FJ969727.1	42	C	1	1	1	1	1	0
FJ969727.1	43	G	1	1	1	1	1	0
FJ969727.1	44	G	1	1	1	1	1	0
FJ969727.1	45	T	1.41877	1.53976	1.43908	1.37852	1.44403	0.0594128
FJ969727.1	46	G	1	1	1	1	1	0
FJ969727.1	47	A	1	1	1	1	1	0
FJ969727.1	48	C	1	1	1	1	1	0
FJ969727.1	49	G	1	1	1	1	1	0
FJ969727.1	50	T	1.12797	1.15602	1.24575	1.15449	1.17105	0.0445414
FJ969727.1	51	G	1	1	1	1	1	0
FJ969727.1	52	A	1	1	1	1	1	0
FJ969727.1	53	T	1.05113	1.02244	1.07174	1.09154	1.05921	0.0255931
FJ969727.1	54	C	1	1	1	1	1	0
FJ969727.1	55	A	1	1	1	1	1	0
FJ969727.1	56	A	1	1	1	1	1	0
FJ969727.1	57	G	1	1	1	1	1	0
FJ969727.1	58	C	1	1	1	1	1	0
FJ969727.1	59	G	1	1	1	1	1	0
FJ969727.1	60	T	1.01495	0.970695	0.994867	1.11265	1.02329	0.0539197
FJ969727.1	61	T	1.00331	1.03393	1.03376	0.916792	0.996946	0.0479266
FJ969727.1	62	C	1	1	1	1	1	0
FJ969727.1	63	A	1	1	1	1	1	0
FJ969727.1	64	T	1.1891	1.11034	1.15238	1.17261	1.15611	0.0294483
FJ969727.1	65	C	1	1	1	1	1	0
FJ969727.1	66	C	1	1	1	1	1	0
FJ969727.1	67	G	1	1	1	1	1	0
FJ969727.1	68	A	1	1	1	1	1	0
FJ969727.1	69	G	1	1	1	1	1	0
FJ969727.1	70	G	1	1	1	1	1	0
FJ969727.1	71	A	1	1	1	1	1	0
FJ969727.1	72	G	1	1	1	1	1	0
FJ969727.1	73	T	1.04179	1.1047	0.938065	1.07855	1.04078	0.0633718
FJ969727.1	74	T	1.1831	1.06351	1.03101	1.1142	1.09796	0.0574079
FJ969727.1	75	A	1	1	1	1	1	0
FJ969727.1	76	A	1	1	1	1	1	0
FJ969727.1	77	A	1	1	1	1	1	0
FJ969727.1	78	A	1	1	1	1	1	0
FJ969727.1	79	C	1	1	1	1	1	0
FJ969727.1	80	A	1	1	1	1	1	0
FJ969727.1	81	G	1	1	1	1	1	0
FJ969727.1	82	A	1	1	1	1	1	0
FJ969727.1	83	G	1	1	1	1	1	0
FJ969727.1	84	A	1	1	1	1	1	0
FJ969727.1	85	C	1	1	1	1	1	0
FJ969727.1	86	A	1	1	1	1	1	0
FJ969727.1	87	G	1	1	1	1	1	0
FJ969727.1	88	A	1	1	1	1	1	0
FJ969727.1	89	T	1.3775	1.43601	1.30462	1.38551	1.37591	0.0468766
FJ969727.1	90	C	1	1	1	1	1	0
FJ969727.1	91	C	1	1	1	1	1	0
FJ969727.1	92	A	1	1	1	1	1	0
FJ969727.1	93	A	1	1	1	1	1	0
FJ969727.1	94	A	1	1	1	1	1	0
FJ969727.1	95	T	1.0135	0.986803	1.00385	0.981772	0.996481	0.012786
FJ969727.1	96	T	1.22523	1.23051	1.10997	1.10256	1.16707	0.0608884
FJ969727.1	97	A	1	1	1	1	1	0
FJ969727.1	98	A	1	1	1	1	1	0
FJ969727.1	99	T	1.11179	1.06527	1.06682	1.09244	1.08408	0.019297
FJ969727.1	100	T	1.01247	1.05417	1.03011	1.01676	1.02838	0.0162487
FJ969727.1	101	T	1.14312	1.27912	1.13611	1.27127	1.20741	0.0678911
FJ969727.1	102	A	1	1	1	1	1	0
FJ969727.1	103	A	1	1	1	1	1	0
FJ969727.1	104	T	1.02448	1.05479	1.06214	1.10184	1.06081	0.0275748
FJ969727.1	105	T	1.31957	1.32623	1.27371	1.24338	1.29072	0.0339954
FJ969727.1	106	G	1	1	1	1	1	0
FJ969727.1	107	A	1	1	1	1	1	0
FJ969727.1	108	T	1.02225	0.930115	1.03245	1.0088	0.998403	0.0403084
FJ969727.1	109	T	1.38572	1.50729	1.37372	1.45255	1.42982	0.0538747
FJ969727.1	110	G	1	1	1	1	1	0
FJ969727.1	111	G	1	1	1	1	1	0
FJ969727.1	112	A	1	1	1	1	1	0
FJ969727.1	113	C	1	1	1	1	1	0
FJ969727.1	114	A	1	1	1	1	1	0
FJ969727.1	115	G	1	1	1	1	1	0
FJ969727.1	116	A	1	1	1	1	1	0
FJ969727.1	117	G	1	1	1	1	1	0
FJ969727.1	118	G	1	1	1	1	1	0
FJ969727.1	119	G	1	1	1	1	1	0
FJ969727.1	120	C	1	1	1	1	1	0
FJ969727.1	121	G	1	1	1	1	1	0
FJ969727.1	122	A	1	1	1	1	1	0
FJ969727.1	123	G	1	1	1	1	1	0
FJ969727.1	124	A	1	1	1	1	1	0
FJ969727.1	125	G	1	1	1	1	1	0
FJ969727.1	126	C	1	1	1	1	1	0
FJ969727.1	127	G	1	1	1	1	1	0
FJ969727.1	128	A	1	1	1	1	1	0
FJ969727.1	129	A	1	1	1	1	1	0
FJ969727.1	130	A	1	1	1	1	1	0
FJ969727.1	131	A	1	1	1	1	1	0
FJ969727.1	132	A	1	1	1	1	1	0
FJ969727.1	133	G	1	1	1	1	1	0
FJ969727.1	134	A	1	1	1	1	1	0
FJ969727.1	135	G	1	1	1	1	1	0
FJ969727.1	136	A	1	1	1	1	1	0
FJ969727.1	137	G	1	1	1	1	1	0
FJ969727.1	138	T	1.22863	1.23865	1.13643	1.14206	1.18644	0.0473729
FJ969727.1	139	A	1	1	1	1	1	0
FJ969727.1	140	A	1	1	1	1	1	0
FJ969727.1	141	A	1	1	1	1	1	0
FJ969727.1	142	G	1	1	1	1	1	0
FJ969727.1	143	C	1	1	1	1	1	0
FJ969727.1	144	G	1	1	1	1	1	0
FJ969727.1	145	G	1	1	1	1	1	0
FJ969727.1	146	A	1	1	1	1	1	0
FJ969727.1	147	A	1	1	1	1	1	0
FJ969727.1	148	G	1	1	1	1	1	0
FJ969727.1	149	C	1	1	1	1	1	0
FJ969727.1	150	C	1	1	1	1	1	0
FJ969727.1	151	A	1	1	1	1	1	0
FJ969727.1	152	A	1	1	1	1	1	0
FJ969727.1	153	A	1	1	1	1	1	0
FJ969727.1	154	G	1	1	1	1	1	0
FJ969727.1	155	A	1	1	1	1	1	0
FJ969727.1	156	G	1	1	1	1	1	0
FJ969727.1	157	G	1	1	1	1	1	0
FJ969727.1	158	G	1	1	1	1	1	0
FJ969727.1	159	A	1	1	1	1	1	0
FJ969727.1	160	G	1	1	1	1	1	0
FJ969727.1	161	A	1	1	1	1	1	0
FJ969727.1	162	C	1	1	1	1	1	0
FJ969727.1	163	A	1	1	1	1	1	0
FJ969727.1	164	A	1	1	1	1	1	0
FJ969727.1	165	A	1	1	1	1	1	0
FJ969727.1	166	G	1	1	1	1	1	0
FJ969727.1	167	C	1	1	1	1	1	0
FJ969727.1	168	A	1	1	1	1	1	0
FJ969727.1	169	G	1	1	1	1	1	0
FJ969727.1	170	A	1	1	1	1	1	0
FJ969727.1	171	G	1	1	1	1	1	0
FJ969727.1	172	G	1	1	1	1	1	0
FJ969727.1	173	A	1	1	1	1	1	0
FJ969727.1	174	A	1	1	1	1	1	0
FJ969727.1	175	T	1.13932	1.05741	0.991621	0.999874	1.04706	0.0589911
FJ969727.1	176	T	1.19875	1.1375	1.15422	1.10009	1.14764	0.035424
FJ969727.1	177	A	1	1	1	1	1	0
FJ969727.1	178	A	1	1	1	1	1	0
FJ969727.1	179	A	1	1	1	1	1	0
FJ969727.1	180	A	1	1	1	1	1	0
FJ969727.1	181	G	1	1	1	1	1	0
FJ969727.1	182	A	1	1	1	1	1	0
FJ969727.1	183	T	1.36985	1.38984	1.27398	1.27954	1.3283	0.0520649
FJ969727.1	184	G	1	1	1	1	1	0
FJ969727.1	185	G	1	1	1	1	1	0
FJ969727.1	186	T	1.25239	1.28749	1.26676	1.22061	1.25681	0.0243433
FJ969727.1	187	G	1	1	1	1	1	0
FJ969727.1	188	A	1	1	1	1	1	0
FJ969727.1	189	G	1	1	1	1	1	0
FJ969727.1	190	G	1	1	1	1	1	0
FJ969727.1	191	G	1	1	1	1	1	0
FJ969727.1	192	G	1	1	1	1	1	0
FJ969727.1	193	A	1	1	1	1	1	0
FJ969727.1	194	C	1	1	1	1	1	0
FJ969727.1	195	G	1	1	1	1	1	0
FJ969727.1	196	C	1	1	1	1	1	0
FJ969727.1	197	A	1	1	1	1	1	0
FJ969727.1	198	A	1	1	1	1	1	0
FJ969727.1	199	T	1.13678	1.27932	1.22474	1.26675	1.2269	0.0558169
FJ969727.1	200	C	1	1	1	1	1	0
FJ969727.1	201	G	1	1	1	1	1	0
FJ969727.1	202	G	1	1	1	1	1	0
FJ969727.1	203	A	1	1	1	1	1	0
FJ969727.1	204	G	1	1	1	1	1	0
FJ969727.1	205	A	1	1	1	1	1	0
FJ969727.1	206	G	1	1	1	1	1	0
FJ969727.1	207	C	1	1	1	1	1	0
FJ969727.1	208	A	1	1	1	1	1	0
FJ969727.1	209	G	1	1	1	1	1	0
FJ969727.1	210	C	1	1	1	1	1	0
FJ969727.1	211	C	1	1	1	1	1	0
FJ969727.1	212	A	1	1	1	1	1	0
FJ969727.1	213	G	1	1	1	1	1	0
FJ969727.1	214	A	1	1	1	1	1	0
FJ969727.1	215	A	1	1	1	1	1	0
FJ969727.1	216	G	1	1	1	1	1	0
FJ969727.1	217	A	1	1	1	1	1	0
FJ969727.1	218	A	1	1	1	1	1	0
FJ969727.1	219	A	1	1	1	1	1	0
FJ969727.1	220	G	1	1	1	1	1	0
FJ969727.1	221	A	1	1	1	1	1	0
FJ969727.1	222	G	1	1	1	1	1	0
FJ969727.1	223	A	1	1	1	1	1	0
FJ969727.1	224	G	1	1	1	1	1	0
FJ969727.1	225	C	1	1	1	1	1	0
FJ969727.1	226	A	1	1	1	1	1	0
FJ969727.1	227	G	1	1	1	1	1	0
FJ969727.1	228	C	1	1	1	1	1	0
FJ969727.1	229	A	1	1	1	1	1	0
FJ969727.1	230	A	1	1	1	1	1	0
FJ969727.1	231	A	1	1	1	1	1	0
FJ969727.1	232	G	1	1	1	1	1	0
FJ969727.1	233	A	1	1	1	1	1	0
FJ969727.1	234	G	1	1	1	1	1	0
FJ969727.1	235	A	1	1	1	1	1	0
FJ969727.1	236	C	1	1	1	1	1	0
FJ969727.1	237	T	1.32924	1.35835	1.24169	1.36886	1.32453	0.0499853
FJ969727.1	238	A	1	1	1	1	1	0
FJ969727.1	239	A	1	1	1	1	1	0
FJ969727.1	240	A	1	1	1	1	1	0
FJ969727.1	241	G	1	1	1	1	1	0
FJ969727.1	242	A	1	1	1	1	1	0
FJ969727.1	243	T	1.50627	1.51079	1.471	1.58682	1.51872	0.0422258
FJ969727.1	244	G	1	1	1	1	1	0
FJ969727.1	245	C	1	1	1	1	1	0
FJ969727.1	246	A	1	1	1	1	1	0
FJ969727.1	247	G	1	1	1	1	1	0
FJ969727.1	248	A	1	1	1	1	1	0
FJ969727.1	249	T	1.21963	1.34502	1.26503	1.20932	1.25975	0.0535061
FJ969727.1	250	G	1	1	1	1	1	0
FJ969727.1	251	T	1.20755	1.28398	1.19666	1.21321	1.22535	0.0343701
FJ969727.1	252	G	1	1	1	1	1	0
FJ969727.1	253	G	1	1	1	1	1	0
FJ969727.1	254	A	1	1	1	1	1	0
FJ969727.1	255	T	1.25043	1.2515	1.19891	1.21625	1.22927	0.0225449
FJ969727.1	256	A	1	1	1	1	1	0
FJ969727.1	257	G	1	1	1	1	1	0
FJ969727.1	258	A	1	1	1	1	1	0
FJ969727.1	259	C	1	1	1	1	1	0
FJ969727.1	260	G	1	1	1	1	1	0
FJ969727.1	261	C	1	1	1	1	1	0
FJ969727.1	262	A	1	1	1	1	1	0
FJ969727.1	263	T	1.18756	1.18844	1.06753	1.21585	1.16485	0.0573231
FJ969727.1	264	A	1	1	1	1	1	0
FJ969727.1	265	C	1	1	1	1	1	0
FJ969727.1	266	A	1	1	1	1	1	0
FJ969727.1	267	T	1.08041	1.11095	1.117	1.06945	1.09446	0.0200179
FJ969727.1	268	A	1	1	1	1	1	0
FJ969727.1	269	C	1	1	1	1	1	0
FJ969727.1	270	T	1.30838	1.29527	1.249	1.23843	1.27277	0.0296578
FJ969727.1	271	G	1	1	1	1	1	0
FJ969727.1	272	C	1	1	1	1	1	0
FJ969727.1	273	A	1	1	1	1	1	0
FJ969727.1	274	G	1	1	1	1	1	0
FJ969727.1	275	T	1.35985	1.3551	1.34861	1.33532	1.34972	0.00921964
FJ969727.1	276	G	1	1	1	1	1	0
FJ969727.1	277	G	1	1	1	1	1	0
FJ969727.1	278	G	1	1	1	1	1	0
FJ969727.1	279	A	1	1	1	1	1	0
FJ969727.1	280	T	1.13651	1.13587	1.0974	1.13943	1.1273	0.0173173
FJ969727.1	281	C	1	1	1	1	1	0
FJ969727.1	282	C	1	1	1	1	1	0
FJ969727.1	283	G	1	1	1	1	1	0
FJ969727.1	284	G	1	1	1	1	1	0
FJ969727.1	285	A	1	1	1	1	1	0
FJ969727.1	286	T	1.16026	1.16008	1.14053	1.13577	1.14916	0.0111403
FJ969727.1	287	C	1	1	1	1	1	0
FJ969727.1	288	A	1	1	1	1	1	0
FJ969727.1	289	A	1	1	1	1	1	0
FJ969727.1	290	G	1	1	1	1	1	0
FJ969727.1	291	C	1	1	1	1	1	0
FJ969727.1	292	G	1	1	1	1	1	0
FJ969727.1	293	C	1	1	1	1	1	0
FJ969727.1	294	A	1	1	1	1	1	0
FJ969727.1	295	A	1	1	1	1	1	0
FJ969727.1	296	A	1	1	1	1	1	0
FJ969727.1	297	A	1	1	1	1	1	0
FJ969727.1	298	G	1	1	1	1	1	0
FJ969727.1	299	G	1	1	1	1	1	0
FJ969727.1	300	A	1	1	1	1	1	0
FJ969727.1	301	C	1	1	1	1	1	0
FJ969727.1	302	C	1	1	1	1	1	0
FJ969727.1	303	T	1.22209	1.3089	1.17992	1.20289	1.22845	0.0487885
FJ969727.1	304	G	1	1	1	1	1	0
FJ969727.1	305	G	1	1	1	1	1	0
FJ969727.1	306	A	1	1	1	1	1	0
FJ969727.1	307	G	1	1	1	1	1	0
FJ969727.1	308	A	1	1	1	1	1	0
FJ969727.1	309	A	1	1	1	1	1	0
FJ969727.1	310	C	1	1	1	1	1	0
FJ969727.1	311	G	1	1	1	1	1	0
FJ969727.1	312	C	1	1	1	1	1	0
FJ969727.1	313	G	1	1	1	1	1	0
FJ969727.1	314	C	1	1	1	1	1	0
FJ969727.1	315	G	1	1	1	1	1	0
FJ969727.1	316	A	1	1	1	1	1	0
FJ969727.1	317	A	1	1	1	1	1	0
FJ969727.1	318	C	1	1	1	1	1	0
FJ969727.1	319	G	1	1	1	1	1	0
FJ969727.1	320	A	1	1	1	1	1	0
FJ969727.1	321	G	1	1	1	1	1	0
FJ969727.1	322	A	1	1	1	1	1	0
FJ969727.1	323	A	1	1	1	1	1	0
FJ969727.1	324	T	1.35704	1.34042	1.29303	1.32004	1.32764	0.0238925
FJ969727.1	325	G	1	1	1	1	1	0
FJ969727.1	326	T	1.02554	0.979948	0.996086	1.01002	1.0029	0.0168569
FJ969727.1	327	T	1.23157	1.276	1.17244	1.18007	1.21502	0.041917
FJ969727.1	328	G	1	1	1	1	1	0
FJ969727.1	329	A	1	1	1	1	1	0
FJ969727.1	330	C	1	1	1	1	1	0
FJ969727.1	331	A	1	1	1	1	1	0
FJ969727.1	332	G	1	1	1	1	1	0
FJ969727.1	333	A	1	1	1	1	1	0
FJ969727.1	334	G	1	1	1	1	1	0
FJ969727.1	335	G	1	1	1	1	1	0
FJ969727.1	336	A	1	1	1	1	1	0
FJ969727.1	337	G	1	1	1	1	1	0
FJ969727.1	338	A	1	1	1	1	1	0
FJ969727.1	339	T	1.11911	1.12979	1.11886	1.08143	1.1123	0.0183599
FJ969727.1	340	G	1	1	1	1	1	0
FJ969727.1	341	G	1	1	1	1	1	0
FJ969727.1	342	A	1	1	1	1	1	0
FJ969727.1	343	A	1	1	1	1	1	0
FJ969727.1	344	A	1	1	1	1	1	0
FJ969727.1	345	G	1	1	1	1	1	0
FJ969727.1	346	G	1	1	1	1	1	0
FJ969727.1	347	T	1.1014	0.980009	0.996074	1.02297	1.02511	0.0466406
FJ969727.1	348	T	1.16389	1.24444	1.18898	1.14528	1.18565	0.0373184
FJ969727.1	349	G	1	1	1	1	1	0
FJ969727.1	350	G	1	1	1	1	1	0
FJ969727.1	351	A	1	1	1	1	1	0
FJ969727.1	352	G	1	1	1	1	1	0
FJ969727.1	353	G	1	1	1	1	1	0
FJ969727.1	354	A	1	1	1	1	1	0
FJ969727.1	355	G	1	1	1	1	1	0
FJ969727.1	356	G	1	1	1	1	1	0
FJ969727.1	357	A	1	1	1	1	1	0
FJ969727.1	358	G	1	1	1	1	1	0
FJ969727.1	359	G	1	1	1	1	1	0
FJ969727.1	360	T	1.31571	1.34126	1.27903	1.20067	1.28417	0.0530398
FJ969727.1	361	G	1	1	1	1	1	0
FJ969727.1	362	G	1	1	1	1	1	0
FJ969727.1	363	A	1	1	1	1	1	0
FJ969727.1	364	G	1	1	1	1	1	0
FJ969727.1	365	A	1	1	1	1	1	0
FJ969727.1	366	T	1.2866	1.46548	1.31195	1.25359	1.32941	0.0812431
FJ969727.1	367	G	1	1	1	1	1	0
FJ969727.1	368	C	1	1	1	1	1	0
FJ969727.1	369	T	1.21554	1.36267	1.23772	1.28172	1.27441	0.0562464
FJ969727.1	370	G	1	1	1	1	1	0
FJ969727.1	371	A	1	1	1	1	1	0
FJ969727.1	372	T	1.29905	1.22101	1.26377	1.20315	1.24675	0.0373772
FJ969727.1	373	G	1	1	1	1	1	0
FJ969727.1	374	C	1	1	1	1	1	0
FJ969727.1	375	G	1	1	1	1	1	0
FJ969727.1	376	G	1	1	1	1	1	0
FJ969727.1	377	G	1	1	1	1	1	0
FJ969727.1	378	A	1	1	1	1	1	0
FJ969727.1	379	G	1	1	1	1	1	0
FJ969727.1	380	T	1.04437	1.02202	0.996161	0.986144	1.01217	0.0227351
FJ969727.1	381	T	1.25391	1.29829	1.1685	1.15362	1.21858	0.0598521
FJ969727.1	382	G	1	1	1	1	1	0
FJ969727.1	383	G	1	1	1	1	1	0
FJ969727.1	384	A	1	1	1	1	1	0
FJ969727.1	385	G	1	1	1	1	1	0
FJ969727.1	386	C	1	1	1	1	1	0
FJ969727.1	387	T	1.80695	1.71832	1.58349	1.50604	1.6537	0.116614
FJ969727.1	388	A	1	1	1	1	1	0
FJ969727.1	389	C	1	1	1	1	1	0
FJ969727.1	390	T	1.37714	1.41311	1.34115	1.3615	1.37323	0.0263262
FJ969727.1	391	G	1	1	1	1	1	0
FJ969727.1	392	G	1	1	1	1	1	0
FJ969727.1	393	A	1	1	1	1	1	0
FJ969727.1	394	G	1	1	1	1	1	0
FJ969727.1	395	C	1	1	1	1	1	0
FJ969727.1	396	G	1	1	1	1	1	0
FJ969727.1	397	A	1	1	1	1	1	0
FJ969727.1	398	A	1	1	1	1	1	0
FJ969727.1	399	T	1.32978	1.36196	1.31918	1.35342	1.34108	0.0172891
FJ969727.1	400	G	1	1	1	1	1	0
FJ969727.1	401	G	1	1	1	1	1	0
FJ969727.1	402	A	1	1	1	1	1	0
FJ969727.1	403	G	1	1	1	1	1	0
FJ969727.1	404	G	1	1	1	1	1	0
FJ969727.1	405	A	1	1	1	1	1	0
FJ969727.1	406	A	1	1	1	1	1	0
FJ969727.1	407	G	1	1	1	1	1	0
FJ969727.1	408	A	1	1	1	1	1	0
FJ969727.1	409	T	1.40697	1.36818	1.45712	1.28648	1.37969	0.0623711
FJ969727.1	410	G	1	1	1	1	1	0
FJ969727.1	411	G	1	1	1	1	1	0
FJ969727.1	412	G	1	1	1	1	1	0
FJ969727.1	413	T	1.29539	1.1373	1.203	1.15719	1.19822	0.06095
FJ969727.1	414	A	1	1	1	1	1	0
FJ969727.1	415	G	1	1	1	1	1	0
FJ969727.1	416	T	1.03034	1.01382	0.915436	1.06629	1.00647	0.0558777
FJ969727.1	417	T	1.11497	1.07959	0.959664	1.03053	1.04619	0.0582609
FJ969727.1	418	C	1	1	1	1	1	0
FJ969727.1	419	T	1.26688	1.28645	1.2556	1.27901	1.27198	0.0117596
FJ969727.1	420	A	1	1	1	1	1	0
FJ969727.1	421	A	1	1	1	1	1	0
FJ969727.1	422	C	1	1	1	1	1	0
FJ969727.1	423	A	1	1	1	1	1	0
FJ969727.1	424	G	1	1	1	1	1	0
FJ969727.1	425	A	1	1	1	1	1	0
FJ969727.1	426	A	1	1	1	1	1	0
FJ969727.1	427	G	1	1	1	1	1	0
FJ969727.1	428	A	1	1	1	1	1	0
FJ969727.1	429	G	1	1	1	1	1	0
FJ969727.1	430	A	1	1	1	1	1	0
FJ969727.1	431	T	0.993703	0.9554	0.918909	0.966976	0.958747	0.0268695
FJ969727.1	432	T	1.21514	1.16653	1.14462	1.30979	1.20902	0.0635305
FJ969727.1	433	G	1	1	1	1	1	0
FJ969727.1	434	C	1	1	1	1	1	0
FJ969727.1	435	T	1.18486	1.20319	1.08117	1.16528	1.15862	0.0466857
FJ969727.1	436	C	1	1	1	1	1	0
FJ969727.1	437	G	1	1	1	1	1	0
FJ969727.1	438	C	1	1	1	1	1	0
FJ969727.1	439	G	1	1	1	1	1	0
FJ969727.1	440	C	1	1	1	1	1	0
FJ969727.1	441	G	1	1	1	1	1	0
FJ969727.1	442	A	1	1	1	1	1	0
FJ969727.1	443	T	1.09175	1.03437	1.09753	1.04465	1.06708	0.0278781
FJ969727.1	444	C	1	1	1	1	1	0
FJ969727.1	445	G	1	1	1	1	1	0
FJ969727.1	446	A	1	1	1	1	1	0
FJ969727.1	447	A	1	1	1	1	1	0
FJ969727.1	448	T	1.14015	1.14323	1.12639	1.26237	1.16804	0.054834
FJ969727.1	449	C	1	1	1	1	1	0
FJ969727.1	450	T	1.09688	1.074	1.14626	1.04046	1.0894	0.0384748
FJ969727.1	451	A	1	1	1	1	1	0
FJ969727.1	452	A	1	1	1	1	1	0
FJ969727.1	453	A	1	1	1	1	1	0
FJ969727.1	454	T	1.25962	1.0712	1.10902	1.15948	1.14983	0.0707028
FJ969727.1	455	A	1	1	1	1	1	0
FJ969727.1	456	C	1	1	1	1	1	0
FJ969727.1	457	G	1	1	1	1	1	0
FJ969727.1	458	G	1	1	1	1	1	0
FJ969727.1	459	T	1.1669	0.998402	0.937297	0.935663	1.00956	0.0942901
FJ969727.1	460	A	1	1	1	1	1	0
FJ969727.1	461	C	1	1	1	1	1	0
FJ969727.1	462	G	1	1	1	1	1	0
FJ969727.1	463	A	1	1	1	1	1	0
FJ969727.1	464	A	1	1	1	1	1	0
FJ969727.1	465	G	1	1	1	1	1	0
FJ969727.1	466	A	1	1	1	1	1	0
FJ969727.1	467	T	0.976211	0.949243	0.903526	0.969801	0.949695	0.0284567
FJ969727.1	468	T	1.1715	1.0569	1.07865	1.07395	1.09525	0.0447593
FJ969727.1	469	G	1	1	1	1	1	0
FJ969727.1	470	A	1	1	1	1	1	0
FJ969727.1	471	T	1.54156	1.4274	1.33632	1.30441	1.40242	0.0921427
FJ969727.1	472	G	1	1	1	1	1	0
FJ969727.1	473	T	1.0935	0.968295	0.977356	1.01246	1.0129	0.0493695
FJ969727.1	474	T	1.09926	0.932675	1.02063	0.980968	1.00838	0.0610178
FJ969727.1	475	T	1.172	1.09589	1.15255	0.940673	1.09028	0.0907874
FJ969727.1	476	A	1	1	1	1	1	0
FJ969727.1	477	C	1	1	1	1	1	0
FJ969727.1	478	A	1	1	1	1	1	0
FJ969727.1	479	G	1	1	1	1	1	0
FJ969727.1	480	A	1	1	1	1	1	0
FJ969727.1	481	G	1	1	1	1	1	0
FJ969727.1	482	A	1	1	1	1	1	0
FJ969727.1	483	T	1.32661	1.34616	1.26395	1.16841	1.27628	0.0692916
FJ969727.1	484	G	1	1	1	1	1	0
FJ969727.1	485	A	1	1	1	1	1	0
FJ969727.1	486	G	1	1	1	1	1	0
FJ969727.1	487	G	1	1	1	1	1	0
FJ969727.1	488	T	1.03814	1.09315	1.00221	0.918357	1.01296	0.0635013
FJ969727.1	489	C	1	1	1	1	1	0
FJ969727.1	490	C	1	1	1	1	1	0
FJ969727.1	491	C	1	1	1	1	1	0
FJ969727.1	492	A	1	1	1	1	1	0
FJ969727.1	493	G	1	1	1	1	1	0
FJ969727.1	494	C	1	1	1	1	1	0
FJ969727.1	495	A	1	1	1	1	1	0
FJ969727.1	496	C	1	1	1	1	1	0
FJ969727.1	497	A	1	1	1	1	1	0
FJ969727.1	498	A	1	1	1	1	1	0
FJ969727.1	499	A	1	1	1	1	1	0
FJ969727.1	500	T	1.18137	1.14107	1.01894	1.18651	1.13197	0.0675918
FJ969727.1	501	C	1	1	1	1	1	0
FJ969727.1	502	A	1	1	1	1	1	0
FJ969727.1	503	T	1.09843	1.24575	1.11824	1.2795	1.18548	0.0783763
FJ969727.1	504	C	1	1	1	1	1	0
FJ969727.1	505	G	1	1	1	1	1	0
FJ969727.1	506	A	1	1	1	1	1	0
FJ969727.1	507	A	1	1	1	1	1	0
FJ969727.1	508	G	1	1	1	1	1	0
FJ969727.1	509	T	1.07018	1.2496	0.944917	1.02548	1.07254	0.111644
FJ969727.1	510	A	1	1	1	1	1	0
FJ969727.1	511	G	1	1	1	1	1	0
FJ969727.1	512	A	1	1	1	1	1	0
FJ969727.1	513	A	1	1	1	1	1	0
FJ969727.1	514	C	1	1	1	1	1	0
FJ969727.1	515	G	1	1	1	1	1	0
FJ969727.1	516	C	1	1	1	1	1	0
FJ969727.1	517	A	1	1	1	1	1	0
FJ969727.1	518	G	1	1	1	1	1	0
FJ969727.1	519	T	1.0927	1.22599	1.1193	1.17051	1.15213	0.0509979
FJ969727.1	520	C	1	1	1	1	1	0
FJ969727.1	521	T	1.16272	1.2008	1.10116	1.23603	1.17518	0.0499833
FJ969727.1	522	C	1	1	1	1	1	0
FJ969727.1	523	C	1	1	1	1	1	0
FJ969727.1	524	A	1	1	1	1	1	0
FJ969727.1	525	G	1	1	1	1	1	0
FJ969727.1	526	A	1	1	1	1	1	0
FJ969727.1	527	A	1	1	1	1	1	0
FJ969727.1	528	A	1	1	1	1	1	0
FJ969727.1	529	G	1	1	1	1	1	0
FJ969727.1	530	A	1	1	1	1	1	0
FJ969727.1	531	G	1	1	1	1	1	0
FJ969727.1	532	C	1	1	1	1	1	0
FJ969727.1	533	T	1.09296	1.16817	1.06663	1.11332	1.11027	0.0373011
FJ969727.1	534	A	1	1	1	1	1	0
FJ969727.1	535	G	1	1	1	1	1	0
FJ969727.1	536	G	1	1	1	1	1	0
FJ969727.1	537	G	1	1	1	1	1	0
FJ969727.1	538	A	1	1	1	1	1	0
FJ969727.1	539	T	0.968347	1.09191	1.0372	1.10006	1.04938	0.0526592
FJ969727.1	540	T	1.07563	1.15412	1.0984	1.24537	1.14338	0.0654401
FJ969727.1	541	T	1.14396	1.14822	1.10034	1.11022	1.12569	0.0207563
FJ969727.1	542	C	1	1	1	1	1	0
FJ969727.1	543	G	1	1	1	1	1	0
FJ969727.1	544	C	1	1	1	1	1	0
FJ969727.1	545	G	1	1	1	1	1	0
FJ969727.1	546	T	1.14636	1.2508	1.23033	1.15753	1.19626	0.0450717
FJ969727.1	547	G	1	1	1	1	1	0
FJ969727.1	548	A	1	1	1	1	1	0
FJ969727.1	549	G	1	1	1	1	1	0
FJ969727.1	550	G	1	1	1	1	1	0
FJ969727.1	551	G	1	1	1	1	1	0
FJ969727.1	552	A	1	1	1	1	1	0
FJ969727.1	553	G	1	1	1	1	1	0
FJ969727.1	554	T	1.27804	1.31451	1.27327	1.24912	1.27874	0.0233846
FJ969727.1	555	G	1	1	1	1	1	0
FJ969727.1	556	G	1	1	1	1	1	0
FJ969727.1	557	C	1	1	1	1	1	0
FJ969727.1	558	C	1	1	1	1	1	0
FJ969727.1	559	G	1	1	1	1	1	0
FJ969727.1	560	A	1	1	1	1	1	0
FJ969727.1	561	G	1	1	1	1	1	0
FJ969727.1	562	C	1	1	1	1	1	0
FJ969727.1	563	A	1	1	1	1	1	0
FJ969727.1	564	G	1	1	1	1	1	0
FJ969727.1	565	A	1	1	1	1	1	0
FJ969727.1	566	C	1	1	1	1	1	0
FJ969727.1	567	A	1	1	1	1	1	0
FJ969727.1	568	G	1	1	1	1	1	0
FJ969727.1	569	A	1	1	1	1	1	0
FJ969727.1	570	G	1	1	1	1	1	0
FJ969727.1	571	A	1	1	1	1	1	0
FJ969727.1	572	G	1	1	1	1	1	0
FJ969727.1	573	A	1	1	1	1	1	0
FJ969727.1	574	T	1.03272	0.984951	1.01669	1.06956	1.02598	0.0304729
FJ969727.1	575	T	1.17003	1.2502	1.23535	1.25339	1.22724	0.0337256
FJ969727.1	576	G	1	1	1	1	1	0
FJ969727.1	577	A	1	1	1	1	1	0
FJ969727.1	578	G	1	1	1	1	1	0
FJ969727.1	579	A	1	1	1	1	1	0
FJ969727.1	580	G	1	1	1	1	1	0
FJ969727.1	581	A	1	1	1	1	1	0
FJ969727.1	582	T	1.23646	1.215	1.1852	1.29276	1.23235	0.0393406
FJ969727.1	583	C	1	1	1	1	1	0
FJ969727.1	584	T	1.26073	1.36227	1.20792	1.28069	1.2779	0.0554954
FJ969727.1	585	G	1	1	1	1	1	0
FJ969727.1	586	C	1	1	1	1	1	0
FJ969727.1	587	G	1	1	1	1	1	0
FJ969727.1	588	A	1	1	1	1	1	0
FJ969727.1	589	C	1	1	1	1	1	0
FJ969727.1	590	G	1	1	1	1	1	0
FJ969727.1	591	A	1	1	1	1	1	0
FJ969727.1	592	A	1	1	1	1	1	0
FJ969727.1	593	A	1	1	1	1	1	0
FJ969727.1	594	A	1	1	1	1	1	0
FJ969727.1	595	G	1	1	1	1	1	0
FJ969727.1	596	A	1	1	1	1	1	0
FJ969727.1	597	G	1	1	1	1	1	0
FJ969727.1	598	A	1	1	1	1	1	0
FJ969727.1	599	A	1	1	1	1	1	0
FJ969727.1	600	G	1	1	1	1	1	0
FJ969727.1	601	A	1	1	1	1	1	0
FJ969727.1	602	G	1	1	1	1	1	0
FJ969727.1	603	T	1.26073	1.2243	1.12791	1.24569	1.21466	0.0517286
FJ969727.1	604	G	1	1	1	1	1	0
FJ969727.1	605	G	1	1	1	1	1	0
FJ969727.1	606	G	1	1	1	1	1	0
FJ969727.1	607	G	1	1	1	1	1	0
FJ969727.1	608	C	1	1	1	1	1	0
FJ969727.1	609	A	1	1	1	1	1	0
FJ969727.1	610	C	1	1	1	1	1	0
FJ969727.1	611	A	1	1	1	1	1	0
FJ969727.1	612	T	1.11744	1.09015	1.20856	1.13721	1.13834	0.0438501
FJ969727.1	613	G	1	1	1	1	1	0
FJ969727.1	614	C	1	1	1	1	1	0
FJ969727.1	615	A	1	1	1	1	1	0
FJ969727.1	616	A	1	1	1	1	1	0
FJ969727.1	617	A	1	1	1	1	1	0
FJ969727.1	618	G	1	1	1	1	1	0
FJ969727.1	619	G	1	1	1	1	1	0
FJ969727.1	620	C	1	1	1	1	1	0
FJ969727.1	621	T	1.15743	1.12656	1.18751	1.20439	1.16897	0.0297074
FJ969727.1	622	G	1	1	1	1	1	0
FJ969727.1	623	C	1	1	1	1	1	0
FJ969727.1	624	T	1.04854	1.15001	1.12044	1.10345	1.10561	0.0369242
FJ969727.1	625	G	1	1	1	1	1	0
FJ969727.1	626	A	1	1	1	1	1	0
FJ969727.1	627	G	1	1	1	1	1	0
FJ969727.1	628	A	1	1	1	1	1	0
FJ969727.1	629	G	1	1	1	1	1	0
FJ969727.1	630	A	1	1	1	1	1	0
FJ969727.1	631	G	1	1	1	1	1	0
FJ969727.1	632	G	1	1	1	1	1	0
FJ969727.1	633	G	1	1	1	1	1	0
FJ969727.1	634	A	1	1	1	1	1	0
FJ969727.1	635	G	1	1	1	1	1	0
FJ969727.1	636	G	1	1	1	1	1	0
FJ969727.1	637	C	1	1	1	1	1	0
FJ969727.1	638	G	1	1	1	1	1	0
FJ969727.1	639	T	1.08101	1.00444	1.06673	1.01592	1.04203	0.0324971
FJ969727.1	640	A	1	1	1	1	1	0
FJ969727.1	641	A	1	1	1	1	1	0
FJ969727.1	642	A	1	1	1	1	1	0
FJ969727.1	643	C	1	1	1	1	1	0
FJ969727.1	644	A	1	1	1	1	1	0
FJ969727.1	645	A	1	1	1	1	1	0
FJ969727.1	646	G	1	1	1	1	1	0
FJ969727.1	647	G	1	1	1	1	1	0
FJ969727.1	648	G	1	1	1	1	1	0
FJ969727.1	649	A	1	1	1	1	1	0
FJ969727.1	650	A	1	1	1	1	1	0
FJ969727.1	651	G	1	1	1	1	1	0
FJ969727.1	652	A	1	1	1	1	1	0
FJ969727.1	653	A	1	1	1	1	1	0
FJ969727.1	654	G	1	1	1	1	1	0
FJ969727.1	655	C	1	1	1	1	1	0
FJ969727.1	656	C	1	1	1	1	1	0
FJ969727.1	657	T	1.22854	1.1658	1.07308	1.22487	1.17307	0.0628719
FJ969727.1	658	C	1	1	1	1	1	0
FJ969727.1	659	A	1	1	1	1	1	0
FJ969727.1	660	T	1.1867	1.06554	1.15828	1.21828	1.1572	0.0570169
FJ969727.1	661	G	1	1	1	1	1	0
FJ969727.1	662	G	1	1	1	1	1	0
FJ969727.1	663	T	1.55515	1.55011	1.51081	1.49895	1.52876	0.0243063
FJ969727.1	664	G	1	1	1	1	1	0
FJ969727.1	665	A	1	1	1	1	1	0
FJ969727.1	666	T	1.44692	1.48494	1.39139	1.28026	1.40088	0.0771764
FJ969727.1	667	G	1	1	1	1	1	0
FJ969727.1	668	C	1	1	1	1	1	0
FJ969727.1	669	G	1	1	1	1	1	0
FJ969727.1	670	C	1	1	1	1	1	0
FJ969727.1	671	A	1	1	1	1	1	0
FJ969727.1	672	G	1	1	1	1	1	0
FJ969727.1	673	A	1	1	1	1	1	0
FJ969727.1	674	G	1	1	1	1	1	0
FJ969727.1	675	A	1	1	1	1	1	0
FJ969727.1	676	G	1	1	1	1	1	0
FJ969727.1	677	A	1	1	1	1	1	0
FJ969727.1	678	G	1	1	1	1	1	0
FJ969727.1	679	G	1	1	1	1	1	0
FJ969727.1	680	G	1	1	1	1	1	0
FJ969727.1	681	T	1.09119	1.07244	1.0956	0.996512	1.06394	0.039887
FJ969727.1	682	A	1	1	1	1	1	0
FJ969727.1	683	C	1	1	1	1	1	0
FJ969727.1	684	C	1	1	1	1	1	0
FJ969727.1	685	G	1	1	1	1	1	0
FJ969727.1	686	A	1	1	1	1	1	0
FJ969727.1	687	G	1	1	1	1	1	0
FJ969727.1	688	G	1	1	1	1	1	0
FJ969727.1	689	A	1	1	1	1	1	0
FJ969727.1	690	A	1	1	1	1	1	0
FJ969727.1	691	G	1	1	1	1	1	0
FJ969727.1	692	A	1	1	1	1	1	0
FJ969727.1	693	G	1	1	1	1	1	0
FJ969727.1	694	A	1	1	1	1	1	0
FJ969727.1	695	A	1	1	1	1	1	0
FJ969727.1	696	G	1	1	1	1	1	0
FJ969727.1	697	A	1	1	1	1	1	0
FJ969727.1	698	C	1	1	1	1	1	0
FJ969727.1	699	G	1	1	1	1	1	0
FJ969727.1	700	T	1.10261	1.06553	1.00597	1.01642	1.04763	0.0389031
FJ969727.1	701	C	1	1	1	1	1	0
FJ969727.1	702	C	1	1	1	1	1	0
FJ969727.1	703	G	1	1	1	1	1	0
FJ969727.1	704	A	1	1	1	1	1	0
FJ969727.1	705	A	1	1	1	1	1	0
FJ969727.1	706	G	1	1	1	1	1	0
FJ969727.1	707	A	1	1	1	1	1	0
FJ969727.1	708	A	1	1	1	1	1	0
FJ969727.1	709	C	1	1	1	1	1	0
FJ969727.1	710	C	1	1	1	1	1	0
FJ969727.1	711	A	1	1	1	1	1	0
FJ969727.1	712	G	1	1	1	1	1	0
FJ969727.1	713	C	1	1	1	1	1	0
FJ969727.1	714	G	1	1	1	1	1	0
FJ969727.1	715	A	1	1	1	1	1	0
FJ969727.1	716	G	1	1	1	1	1	0
FJ969727.1	717	T	1.25137	1.31816	1.23407	1.26275	1.26659	0.0314789
FJ969727.1	718	G	1	1	1	1	1	0
FJ969727.1	719	T	1.09965	0.959647	1.01337	0.963904	1.00914	0.0563616
FJ969727.1	720	C	1	1	1	1	1	0
FJ969727.1	721	G	1	1	1	1	1	0
FJ969727.1	722	G	1	1	1	1	1	0
FJ969727.1	723	G	1	1	1	1	1	0
FJ969727.1	724	A	1	1	1	1	1	0
FJ969727.1	725	T	1.06523	1.13092	1.04188	1.1924	1.10761	0.0588407
FJ969727.1	726	C	1	1	1	1	1	0
FJ969727.1	727	A	1	1	1	1	1	0
FJ969727.1	728	C	1	1	1	1	1	0
FJ969727.1	729	T	1.37086	1.29185	1.3004	1.30668	1.31745	0.0312847
FJ969727.1	730	A	1	1	1	1	1	0
FJ969727.1	731	T	1.12291	1.13016	1.19873	1.03667	1.12212	0.0575269
FJ969727.1	732	A	1	1	1	1	1	0
FJ969727.1	733	G	1	1	1	1	1	0
FJ969727.1	734	A	1	1	1	1	1	0
FJ969727.1	735	G	1	1	1	1	1	0
FJ969727.1	736	G	1	1	1	1	1	0
FJ969727.1	737	G	1	1	1	1	1	0
FJ969727.1	738	G	1	1	1	1	1	0
FJ969727.1	739	G	1	1	1	1	1	0
FJ969727.1	740	T	1.12976	1.11099	1.02579	1.03918	1.07643	0.0446948
FJ969727.1	741	C	1	1	1	1	1	0
FJ969727.1	742	A	1	1	1	1	1	0
FJ969727.1	743	T	1.15189	1.17658	1.149	1.11497	1.14811	0.0219326
FJ969727.1	744	G	1	1	1	1	1	0
FJ969727.1	745	A	1	1	1	1	1	0
FJ969727.1	746	G	1	1	1	1	1	0
FJ969727.1	747	T	0.996615	0.962804	1.03544	0.991989	0.996712	0.0258461
FJ969727.1	748	C	1	1	1	1	1	0
FJ969727.1	749	A	1	1	1	1	1	0
FJ969727.1	750	G	1	1	1	1	1	0
FJ969727.1	751	A	1	1	1	1	1	0
FJ969727.1	752	A	1	1	1	1	1	0
FJ969727.1	753	G	1	1	1	1	1	0
FJ969727.1	754	A	1	1	1	1	1	0
FJ969727.1	755	A	1	1	1	1	1	0
FJ969727.1	756	A	1	1	1	1	1	0
FJ969727.1	757	C	1	1	1	1	1	0
FJ969727.1	758	T	1.45318	1.32834	1.393	1.42436	1.39972	0.04638
FJ969727.1	759	C	1	1	1	1	1	0
FJ969727.1	760	T	1.10197	1.10707	1.05006	1.01522	1.06858	0.0380329
FJ969727.1	761	T	1.42186	1.59983	1.48497	1.35236	1.46476	0.0910035
FJ969727.1	762	G	1	1	1	1	1	0
FJ969727.1	763	A	1	1	1	1	1	0
FJ969727.1	764	G	1	1	1	1	1	0
FJ969727.1	765	C	1	1	1	1	1	0
FJ969727.1	766	A	1	1	1	1	1	0
FJ969727.1	767	T	1.30199	1.13773	1.29637	1.32378	1.26497	0.0741682
FJ969727.1	768	G	1	1	1	1	1	0
FJ969727.1	769	A	1	1	1	1	1	0
FJ969727.1	770	T	1.01559	1.02876	1.03301	1.06881	1.03654	0.019705
FJ969727.1	771	T	1.51134	1.45775	1.19475	1.36259	1.38161	0.120318
FJ969727.1	772	G	1	1	1	1	1	0
FJ969727.1	773	G	1	1	1	1	1	0
FJ969727.1	774	C	1	1	1	1	1	0
FJ969727.1	775	G	1	1	1	1	1	0
FJ969727.1	776	G	1	1	1	1	1	0
FJ969727.1	777	T	1.24652	1.24171	1.27301	1.2687	1.25748	0.0135624
FJ969727.1	778	G	1	1	1	1	1	0
FJ969727.1	779	T	1.04646	0.976986	1.05382	0.893364	0.992658	0.0646923
FJ969727.1	780	A	1	1	1	1	1	0
FJ969727.1	781	G	1	1	1	1	1	0
FJ969727.1	782	A	1	1	1	1	1	0
FJ969727.1	783	G	1	1	1	1	1	0
FJ969727.1	784	A	1	1	1	1	1	0
FJ969727.1	785	G	1	1	1	1	1	0
FJ969727.1	786	A	1	1	1	1	1	0
FJ969727.1	787	A	1	1	1	1	1	0
FJ969727.1	788	A	1	1	1	1	1	0
FJ969727.1	789	G	1	1	1	1	1	0
FJ969727.1	790	A	1	1	1	1	1	0
FJ969727.1	791	T	1.25051	1.27122	1.11214	1.40549	1.25984	0.103981
FJ969727.1	792	G	1	1	1	1	1	0
FJ969727.1	793	G	1	1	1	1	1	0
FJ969727.1	794	C	1	1	1	1	1	0
FJ969727.1	795	T	1.21534	1.13134	1.08205	1.15321	1.14548	0.047863
FJ969727.1	796	C	1	1	1	1	1	0
FJ969727.1	797	C	1	1	1	1	1	0
FJ969727.1	798	A	1	1	1	1	1	0
FJ969727.1	799	A	1	1	1	1	1	0
FJ969727.1	800	T	1.02701	1.06465	1.12586	0.943194	1.04018	0.06618
FJ969727.1	801	A	1	1	1	1	1	0
FJ969727.1	802	G	1	1	1	1	1	0
FJ969727.1	803	G	1	1	1	1	1	0
FJ969727.1	804	C	1	1	1	1	1	0
FJ969727.1	805	G	1	1	1	1	1	0
FJ969727.1	806	C	1	1	1	1	1	0
FJ969727.1	807	G	1	1	1	1	1	0
FJ969727.1	808	C	1	1	1	1	1	0
FJ969727.1	809	G	1	1	1	1	1	0
FJ969727.1	810	G	1	1	1	1	1	0
FJ969727.1	811	G	1	1	1	1	1	0
FJ969727.1	812	A	1	1	1	1	1	0
FJ969727.1	813	G	1	1	1	1	1	0
FJ969727.1	814	A	1	1	1	1	1	0
FJ969727.1	815	G	1	1	1	1	1	0
FJ969727.1	816	C	1	1	1	1	1	0
FJ969727.1	817	G	1	1	1	1	1	0
FJ969727.1	818	C	1	1	1	1	1	0
FJ969727.1	819	A	1	1	1	1	1	0
FJ969727.1	820	G	1	1	1	1	1	0
FJ969727.1	821	T	0.881741	1.05361	0.902709	1.02806	0.96653	0.075218
FJ969727.1	822	T	1.07122	1.41995	1.23608	1.54652	1.31844	0.180432
FJ969727.1	823	A	1	1	1	1	1	0
FJ969727.1	824	T	1.09767	1.04865	1.03939	1.03603	1.05543	0.024821
FJ969727.1	825	G	1	1	1	1	1	0
FJ969727.1	826	T	0.984256	0.907194	0.885152	0.91909	0.923923	0.0369002
FJ969727.1	827	T	1.0557	1.0768	0.986549	0.83131	0.987589	0.0962044
FJ969727.1	828	A	1	1	1	1	1	0
FJ969727.1	829	G	1	1	1	1	1	0
FJ969727.1	830	T	1.0062	1.07743	1.01151	1.20438	1.07488	0.0798605
FJ969727.1	831	T	0.893492	0.90287	1.26219	1.1713	1.05746	0.162524
FJ969727.1	832	T	1.23343	0.995392	0.934169	1.09539	1.06459	0.113195
FJ969727.1	833	C	1	1	1	1	1	0
FJ969727.1	834	A	1	1	1	1	1	0
FJ969727.1	835	A	1	1	1	1	1	0
FJ969727.1	836	A	1	1	1	1	1	0
FJ969727.1	837	C	1	1	1	1	1	0
FJ969727.1	838	A	1	1	1	1	1	0
FJ969727.1	839	G	1	1	1	1	1	0
FJ969727.1	840	T	1.20343	1.34553	1.2017	1.19513	1.23645	0.0630546
FJ969727.1	841	A	1	1	1	1	1	0
FJ969727.1	842	T	0.91621	0.903082	0.941615	0.982634	0.935885	0.0303377
FJ969727.1	843	T	1.00802	0.892884	0.959436	1.09633	0.989166	0.074151
FJ969727.1	844	A	1	1	1	1	1	0
FJ969727.1	845	A	1	1	1	1	1	0
FJ969727.1	846	A	1	1	1	1	1	0
FJ969727.1	847	G	1	1	1	1	1	0
FJ969727.1	848	A	1	1	1	1	1	0
FJ969727.1	849	T	1.19087	1.07114	1.01332	1.03202	1.07684	0.0690602
FJ969727.1	850	G	1	1	1	1	1	0
FJ969727.1	851	T	1.08483	1.17633	1.03749	1.25477	1.13835	0.0837165
FJ969727.1	852	G	1	1	1	1	1	0
FJ969727.1	853	G	1	1	1	1	1	0
FJ969727.1	854	T	1.38557	1.47771	1.72977	1.35631	1.48734	0.14696
FJ969727.1	855	G	1	1	1	1	1	0
FJ969727.1	856	C	1	1	1	1	1	0
FJ969727.1	857	G	1	1	1	1	1	0
FJ969727.1	858	A	1	1	1	1	1	0
FJ969727.1	859	G	1	1	1	1	1	0
FJ969727.1	860	C	1	1	1	1	1	0
FJ969727.1	861	T	1.10591	1.14517	1.04724	1.0271	1.08135	0.046857
FJ969727.1	862	A	1	1	1	1	1	0
FJ969727.1	863	C	1	1	1	1	1	0
FJ969727.1	864	A	1	1	1	1	1	0
FJ969727.1	865	G	1	1	1	1	1	0
FJ969727.1	866	C	1	1	1	1	1	0
FJ969727.1	867	G	1	1	1	1	1	0
FJ969727.1	868	T	1.22436	1.15937	0.923866	1.20288	1.12762	0.119945
FJ969727.1	869	A	1	1	1	1	1	0
FJ969727.1	870	T	0.870731	0.978302	1.00786	1.07093	0.981957	0.0724086
FJ969727.1	871	T	1.10948	1.00703	1.20289	1.21916	1.13464	0.084734
FJ969727.1	872	T	1.15737	1.08863	0.921253	0.932546	1.02495	0.101095
FJ969727.1	873	C	1	1	1	1	1	0
FJ969727.1	874	A	1	1	1	1	1	0
FJ969727.1	875	C	1	1	1	1	1	0
FJ969727.1	876	A	1	1	1	1	1	0
FJ969727.1	877	G	1	1	1	1	1	0
FJ969727.1	878	C	1	1	1	1	1	0
FJ969727.1	879	G	1	1	1	1	1	0
FJ969727.1	880	C	1	1	1	1	1	0
FJ969727.1	881	C	1	1	1	1	1	0
FJ969727.1	882	A	1	1	1	1	1	0
FJ969727.1	883	A	1	1	1	1	1	0
FJ969727.1	884	C	1	1	1	1	1	0
FJ969727.1	885	C	1	1	1	1	1	0
FJ969727.1	886	G	1	1	1	1	1	0
FJ969727.1	887	G	1	1	1	1	1	0
FJ969727.1	888	A	1	1	1	1	1	0
FJ969727.1	889	G	1	1	1	1	1	0
FJ969727.1	890	A	1	1	1	1	1	0
FJ969727.1	891	T	1.149	1.26271	1.22024	1.24825	1.22005	0.0437694
FJ969727.1	892	C	1	1	1	1	1	0
FJ969727.1	893	C	1	1	1	1	1	0
FJ969727.1	894	A	1	1	1	1	1	0
FJ969727.1	895	C	1	1	1	1	1	0
FJ969727.1	896	A	1	1	1	1	1	0
FJ969727.1	897	T	0.787258	0.897371	0.833351	0.541994	0.764994	0.134556
FJ969727.1	898	T	1.12422	1.03451	1.10011	1.03607	1.07373	0.0393757
FJ969727.1	899	G	1	1	1	1	1	0
FJ969727.1	900	G	1	1	1	1	1	0
FJ969727.1	901	A	1	1	1	1	1	0
FJ969727.1	902	A	1	1	1	1	1	0
FJ969727.1	903	G	1	1	1	1	1	0
FJ969727.1	904	G	1	1	1	1	1	0
FJ969727.1	905	A	1	1	1	1	1	0
FJ969727.1	906	G	1	1	1	1	1	0
FJ969727.1	907	G	1	1	1	1	1	0
FJ969727.1	908	T	1.24345	1.27439	1.2142	1.38534	1.27935	0.0647909
FJ969727.1	909	G	1	1	1	1	1	0
FJ969727.1	910	G	1	1	1	1	1	0
FJ969727.1	911	C	1	1	1	1	1	0
FJ969727.1	912	T	1.18583	1.28721	1.07284	1.11797	1.16596	0.0807319
FJ969727.1	913	C	1	1	1	1	1	0
FJ969727.1	914	G	1	1	1	1	1	0
FJ969727.1	915	C	1	1	1	1	1	0
FJ969727.1	916	G	1	1	1	1	1	0
FJ969727.1	917	A	1	1	1	1	1	0
FJ969727.1	918	A	1	1	1	1	1	0
FJ969727.1	919	G	1	1	1	1	1	0
FJ969727.1	920	C	1	1	1	1	1	0
FJ969727.1	921	T	1.09409	1.23595	1.1305	1.1601	1.15516	0.0521778
FJ969727.1	922	T	1.13904	1.19857	0.95162	1.01181	1.07526	0.0982164
FJ969727.1	923	C	1	1	1	1	1	0
FJ969727.1	924	A	1	1	1	1	1	0
FJ969727.1	925	A	1	1	1	1	1	0
FJ969727.1	926	A	1	1	1	1	1	0
FJ969727.1	927	A	1	1	1	1	1	0
FJ969727.1	928	A	1	1	1	1	1	0
FJ969727.1	929	A	1	1	1	1	1	0
FJ969727.1	930	G	1	1	1	1	1	0
FJ969727.1	931	A	1	1	1	1	1	0
FJ969727.1	932	A	1	1	1	1	1	0
FJ969727.1	933	G	1	1	1	1	1	0
FJ969727.1	934	A	1	1	1	1	1	0
FJ969727.1	935	A	1	1	1	1	1	0
FJ969727.1	936	C	1	1	1	1	1	0
FJ969727.1	937	A	1	1	1	1	1	0
FJ969727.1	938	T	0.898108	1.21565	0.899359	0.910273	0.980848	0.135647
FJ969727.1	939	A	1	1	1	1	1	0
FJ969727.1	940	T	1.29252	0.861856	1.10961	1.3238	1.14695	0.183807
FJ969727.1	941	T	1.16721	1.26683	1.02	1.06477	1.1297	0.0954743
FJ969727.1	942	A	1	1	1	1	1	0
FJ969727.1	943	G	1	1	1	1	1	0
FJ969727.1	944	C	1	1	1	1	1	0
FJ969727.1	945	A	1	1	1	1	1	0
FJ969727.1	946	T	1.5162	1.44631	1.18703	1.2405	1.34751	0.137314
FJ969727.1	947	A	1	1	1	1	1	0
FJ969727.1	948	C	1	1	1	1	1	0
FJ969727.1	949	A	1	1	1	1	1	0
FJ969727.1	950	C	1	1	1	1	1	0
FJ969727.1	951	G	1	1	1	1	1	0
FJ969727.1	952	A	1	1	1	1	1	0
FJ969727.1	953	G	1	1	1	1	1	0
FJ969727.1	954	T	1.26568	1.3166	1.31485	1.54449	1.36041	0.108231
FJ969727.1	955	A	1	1	1	1	1	0
FJ969727.1	956	C	1	1	1	1	1	0
FJ969727.1	957	G	1	1	1	1	1	0
FJ969727.1	958	G	1	1	1	1	1	0
FJ969727.1	959	G	1	1	1	1	1	0
FJ969727.1	960	A	1	1	1	1	1	0
FJ969727.1	961	G	1	1	1	1	1	0
FJ969727.1	962	G	1	1	1	1	1	0
FJ969727.1	963	A	1	1	1	1	1	0
FJ969727.1	964	G	1	1	1	1	1	0
FJ969727.1	965	A	1	1	1	1	1	0
FJ969727.1	966	T	0.808039	1.01534	0.622979	0.396907	0.710816	0.228277
FJ969727.1	967	G	1	1	1	1	1	0
FJ969727.1	968	T	0.951617	0.831416	1.52041	0.965825	1.06732	0.266754
FJ969727.1	969	G	1	1	1	1	1	0
FJ969727.1	970	A	1	1	1	1	1	0
FJ969727.1	971	A	1	1	1	1	1	0
FJ969727.1	972	A	1	1	1	1	1	0
FJ969727.1	973	A	1	1	1	1	1	0
FJ969727.1	974	C	1	1	1	1	1	0
FJ969727.1	975	G	1	1	1	1	1	0
FJ969727.1	976	G	1	1	1	1	1	0
FJ969727.1	977	A	1	1	1	1	1	0
FJ969727.1	978	G	1	1	1	1	1	0
FJ969727.1	979	T	1.45198	1.22917	1.40476	1.79398	1.46997	0.20466
FJ969727.1	980	T	1.06782	1.13144	1.34886	0.914709	1.11571	0.155967
FJ969727.1	981	C	1	1	1	1	1	0
FJ969727.1	982	C	1	1	1	1	1	0
FJ969727.1	983	T	1.33468	1.09543	1.71557	1.35688	1.37564	0.221414
FJ969727.1	984	G	1	1	1	1	1	0
FJ969727.1	985	C	1	1	1	1	1	0
FJ969727.1	986	A	1	1	1	1	1	0
FJ969727.1	987	T	0.508132	1.00991	1.57651	0.425843	0.880097	0.460038
FJ969727.1	988	T	0.895848	1.53591	0.920194	1.29877	1.16268	0.268245
FJ969727.1	989	T	0.810718	1.10091	1.23693	1.28433	1.10822	0.184487
FJ969727.1	990	G	1	1	1	1	1	0
FJ969727.1	991	A	1	1	1	1	1	0
FJ969727.1	992	T	0.840905	0.903514	1.63006	1.4079	1.19559	0.333522
FJ969727.1	993	C	1	1	1	1	1	0
FJ969727.1	994	G	1	1	1	1	1	0
FJ969727.1	995	A	1	1	1	1	1	0
FJ969727.1	996	T	1.6319	1.44983	0.884987	1.13383	1.27514	0.287221
FJ969727.1	997	C	1	1	1	1	1	0
FJ969727.1	998	A	1	1	1	1	1	0
FJ969727.1	999	C	1	1	1	1	1	0
FJ969727.1	1000	C	1	1	1	1	1	0
FJ969727.1	1001	T	1.30065	1.50836	1.45491	0.87495	1.28472	0.248569
FJ969727.1	1002	C	1	1	1	1	1	0
FJ969727.1	1003	T	1.96233	1.5152	1.79132	0.889291	1.53954	0.40791
FJ969727.1	1004	A	1	1	1	1	1	0
FJ969727.1	1005	A	1	1	1	1	1	0
FJ969727.1	1006	A	1	1	1	1	1	0
FJ969727.1	1007	G	1	1	1	1	1	0
FJ969727.1	1008	G	1	1	1	1	1	0
FJ969727.1	1009	G	1	1	1	1	1	0
FJ969727.1	1010	T	0.90421	0.820303	1.02836	1.04971	0.950648	0.0935415
FJ969727.1	1011	C	1	1	1	1	1	0
FJ969727.1	1012	C	1	1	1	1	1	0
FJ969727.1	1013	A	1	1	1	1	1	0
FJ969727.1	1014	G	1	1	1	1	1	0
FJ969727.1	1015	G	1	1	1	1	1	0
FJ969727.1	1016	G	1	1	1	1	1	0
FJ969727.1	1017	T	1.03589	1.40351	0.857449	0.234949	0.882948	0.422767
FJ969727.1	1018	A	1	1	1	1	1	0
FJ969727.1	1019	C	1	1	1	1	1	0
FJ969727.1	1020	C	1	1	1	1	1	0
FJ969727.1	1021	T	0.653919	1.1749	1.25852	1.35361	1.11024	0.270937
FJ969727.1	1022	T	0.92585	0.351877	0.599419	0.819881	0.674257	0.220247
FJ969727.1	1023	C	1	1	1	1	1	0
FJ969727.1	1024	T	1.03833	1.04219	2.71088	1	1.44785	0.729396
FJ969727.1	1025	T	4.37885	3.47507	0.501766	1	2.33892	1.62942
FJ969727.1	1026	G	1	1	1	1	1	0
FJ969727.1	1027	A	1	1	1	1	1	0
FJ969727.1	1028	C	1	1	1	1	1	0
FJ969727.1	1029	G	1	1	1	1	1	0
FJ969727.1	1030	T	0.546803	1	1	1	0.886701	0.19624
FJ969727.1	1031	A	1	1	1	1	1	0
FJ969727.1	1032	G	1	1	1	1	1	0
FJ969727.1	1033	G	1	1	1	1	1	0
FJ969727.1	1034	G	1	1	1	1	1	0
FJ969727.1	1035	C	1	1	1	1	1	0
FJ969727.1	1036	G	1	1	1	1	1	0
FJ969727.1	1037	A	1	1	1	1	1	0
FJ969727.1	1038	T	1	1	1	1	1	0
FJ969727.1	1039	T	1	1	1	1	1	0
FJ969727.1	1040	T	1	1	1	1	1	0
FJ969727.1	1041	T	1	1	1	1	1	0
FJ969727.1	1042	A	1	1	1	1	1	0
FJ969727.1	1043	C	1	1	1	1	1	0
FJ969727.1	1044	A	1	1	1	1	1	0
FJ969727.1	1045	C	1	1	1	1	1	0
FJ969727.1	1046	T	1	1	1	1	1	0
FJ969727.1	1047	T	1	1	1	1	1	0
FJ969727.1	1048	A	1	1	1	1	1	0
FJ969727.1	1049	C	1	1	1	1	1	0
FJ969726.1	1	G	1	1	1	1	1	0
FJ969726.1	2	T	1	1	1	1	1	0
FJ969726.1	3	T	1	1	1	1	1	0
FJ969726.1	4	A	1	1	1	1	1	0
FJ969726.1	5	A	1	1	1	1	1	0
FJ969726.1	6	A	1	1	1	1	1	0
FJ969726.1	7	A	1	1	1	1	1	0
FJ969726.1	8	A	1	1	1	1	1	0
FJ969726.1	9	A	1	1	1	1	1	0
FJ969726.1	10	T	1	1	1	1	1	0
FJ969726.1	11	C	1	1	1	1	1	0
FJ969726.1	12	C	1	1	1	1	1	0
FJ969726.1	13	T	1	1	1	1	1	0
FJ969726.1	14	T	1	1	1	1	1	0
FJ969726.1	15	G	1	1	1	1	1	0
FJ969726.1	16	A	1	1	1	1	1	0
FJ969726.1	17	G	1	1	1	1	1	0
FJ969726.1	18	T	2.9572	1.87008	1.58996	1	1.85431	0.709989
FJ969726.1	19	C	1	1	1	1	1	0
FJ969726.1	20	A	1	1	1	1	1	0
FJ969726.1	21	T	4.34341	1.84105	3.2381	4.0038	3.35659	0.962236
FJ969726.1	22	G	1	1	1	1	1	0
FJ969726.1	23	G	1	1	1	1	1	0
FJ969726.1	24	A	1	1	1	1	1	0
FJ969726.1	25	G	1	1	1	1	1	0
FJ969726.1	26	C	1	1	1	1	1	0
FJ969726.1	27	A	1	1	1	1	1	0
FJ969726.1	28	A	1	1	1	1	1	0
FJ969726.1	29	A	1	1	1	1	1	0
FJ969726.1	30	A	1	1	1	1	1	0
FJ969726.1	31	G	1	1	1	1	1	0
FJ969726.1	32	C	1	1	1	1	1	0
FJ969726.1	33	A	1	1	1	1	1	0
FJ969726.1	34	A	1	1	1	1	1	0
FJ969726.1	35	C	1	1	1	1	1	0
FJ969726.1	36	G	1	1	1	1	1	0
FJ969726.1	37	T	0.290811	1.50589	0.919933	1.28357	1.00005	0.45981
FJ969726.1	38	A	1	1	1	1	1	0
FJ969726.1	39	G	1	1	1	1	1	0
FJ969726.1	40	A	1	1	1	1	1	0
FJ969726.1	41	T	0.592082	0.703172	0.811082	1.07114	0.79437	0.177567
FJ969726.1	42	T	0.973118	1.09148	1.14955	0.80519	1.00483	0.131637
FJ969726.1	43	T	0.687872	1.17357	0.9971	1.12778	0.996581	0.189632
FJ969726.1	44	A	1	1	1	1	1	0
FJ969726.1	45	C	1	1	1	1	1	0
FJ969726.1	46	T	1.33755	2.15374	1.05237	0.818033	1.34043	0.504322
FJ969726.1	47	A	1	1	1	1	1	0
FJ969726.1	48	A	1	1	1	1	1	0
FJ969726.1	49	A	1	1	1	1	1	0
FJ969726.1	50	A	1	1	1	1	1	0
FJ969726.1	51	A	1	1	1	1	1	0
FJ969726.1	52	C	1	1	1	1	1	0
FJ969726.1	53	A	1	1	1	1	1	0
FJ969726.1	54	T	0.8974	0.785397	0.992178	0.87633	0.887826	0.0734927
FJ969726.1	55	T	0.737826	0.883977	0.97644	1.11016	0.9271	0.135673
FJ969726.1	56	T	0.647536	1.21005	0.843619	1.11665	0.954465	0.222554
FJ969726.1	57	T	1.67293	0.911523	0.551176	1.02621	1.04046	0.405043
FJ969726.1	58	T	1.14684	1.71702	1.36818	1.11602	1.33702	0.23999
FJ969726.1	59	G	1	1	1	1	1	0
FJ969726.1	60	T	0.885912	0.637358	0.612202	0.972242	0.776928	0.155434
FJ969726.1	61	T	0.853768	0.737903	0.668913	0.879609	0.785048	0.0856946
FJ969726.1	62	T	1.43269	0.989658	0.798513	1.11009	1.08274	0.230578
FJ969726.1	63	T	1.42787	1.6214	1.5279	1.12521	1.42559	0.18644
FJ969726.1	64	G	1	1	1	1	1	0
FJ969726.1	65	G	1	1	1	1	1	0
FJ969726.1	66	A	1	1	1	1	1	0
FJ969726.1	67	T	1.54863	1.39246	1.18341	1.32944	1.36349	0.131055
FJ969726.1	68	G	1	1	1	1	1	0
FJ969726.1	69	C	1	1	1	1	1	0
FJ969726.1	70	A	1	1	1	1	1	0
FJ969726.1	71	A	1	1	1	1	1	0
FJ969726.1	72	A	1	1	1	1	1	0
FJ969726.1	73	T	1.15828	1.12952	1.44001	1.1083	1.20903	0.134532
FJ969726.1	74	G	1	1	1	1	1	0
FJ969726.1	75	G	1	1	1	1	1	0
FJ969726.1	76	C	1	1	1	1	1	0
FJ969726.1	77	A	1	1	1	1	1	0
FJ969726.1	78	A	1	1	1	1	1	0
FJ969726.1	79	A	1	1	1	1	1	0
FJ969726.1	80	A	1	1	1	1	1	0
FJ969726.1	81	C	1	1	1	1	1	0
FJ969726.1	82	A	1	1	1	1	1	0
FJ969726.1	83	T	1.00125	0.841153	0.864576	1.5018	1.0522	0.266684
FJ969726.1	84	T	2.00712	1.75513	1.46044	1.03138	1.56352	0.363072
FJ969726.1	85	A	1	1	1	1	1	0
FJ969726.1	86	T	1.24169	1.50713	1.14594	1.52068	1.35386	0.163658
FJ969726.1	87	G	1	1	1	1	1	0
FJ969726.1	88	C	1	1	1	1	1	0
FJ969726.1	89	G	1	1	1	1	1	0
FJ969726.1	90	G	1	1	1	1	1	0
FJ969726.1	91	A	1	1	1	1	1	0
FJ969726.1	92	G	1	1	1	1	1	0
FJ969726.1	93	C	1	1	1	1	1	0
FJ969726.1	94	G	1	1	1	1	1	0
FJ969726.1	95	A	1	1	1	1	1	0
FJ969726.1	96	T	1.11588	1.00942	0.966062	1.35638	1.11194	0.151292
FJ969726.1	97	C	1	1	1	1	1	0
FJ969726.1	98	G	1	1	1	1	1	0
FJ969726.1	99	C	1	1	1	1	1	0
FJ969726.1	100	A	1	1	1	1	1	0
FJ969726.1	101	A	1	1	1	1	1	0
FJ969726.1	102	A	1	1	1	1	1	0
FJ969726.1	103	G	1	1	1	1	1	0
FJ969726.1	104	T	0.906671	1.00224	1.00359	0.928401	0.960224	0.0433771
FJ969726.1	105	T	1.24701	1.38522	1.20966	1.32401	1.29147	0.0680412
FJ969726.1	106	G	1	1	1	1	1	0
FJ969726.1	107	A	1	1	1	1	1	0
FJ969726.1	108	G	1	1	1	1	1	0
FJ969726.1	109	T	1.09938	0.873023	0.887902	1.15141	1.00293	0.123952
FJ969726.1	110	T	1.11426	1.09545	1.11552	1.08504	1.10257	0.0128703
FJ969726.1	111	C	1	1	1	1	1	0
FJ969726.1	112	G	1	1	1	1	1	0
FJ969726.1	113	C	1	1	1	1	1	0
FJ969726.1	114	A	1	1	1	1	1	0
FJ969726.1	115	A	1	1	1	1	1	0
FJ969726.1	116	C	1	1	1	1	1	0
FJ969726.1	117	C	1	1	1	1	1	0
FJ969726.1	118	G	1	1	1	1	1	0
FJ969726.1	119	T	1.15517	1.36343	1.07828	0.803007	1.09997	0.200697
FJ969726.1	120	A	1	1	1	1	1	0
FJ969726.1	121	T	1.11768	0.89759	1.0836	0.983453	1.02058	0.0864636
FJ969726.1	122	T	1.00968	1.08213	1.21288	1.0882	1.09822	0.0730519
FJ969726.1	123	G	1	1	1	1	1	0
FJ969726.1	124	T	1.25189	1.07712	0.972568	1.03353	1.08378	0.103921
FJ969726.1	125	C	1	1	1	1	1	0
FJ969726.1	126	A	1	1	1	1	1	0
FJ969726.1	127	A	1	1	1	1	1	0
FJ969726.1	128	A	1	1	1	1	1	0
[truncated: 17,197 more rows]

## Sheet: rVP6(BTV)
NCBI	Position	RefNuc	nt.	vPAR-CL signal(rep1)	vPAR-CL signal(rep2)	vPAR-CL signal(rep3)	aveSignal	std
FJ969728.1	1	G	280001	1	1	1	1	0			NOTE: signals represent the fold change between crosslink (4SU+/UV+) samples and non-crosslinked (4SU+/UV-) controls. All the non-U sites and the U sites with <1000 coverage will have a signal (fold change) =1
FJ969728.1	2	T	280002	1	1	1	1	0
FJ969728.1	3	T	280003	1	1	1	1	0
FJ969728.1	4	A	280004	1	1	1	1	0
FJ969728.1	5	A	280005	1	1	1	1	0
FJ969728.1	6	A	280006	1	1	1	1	0
FJ969728.1	7	A	280007	1	1	1	1	0
FJ969728.1	8	A	280008	1	1	1	1	0
FJ969728.1	9	G	280009	1	1	1	1	0
FJ969728.1	10	T	280010	5.01567	4.02243	1	3.34603	1.70773
FJ969728.1	11	G	280011	1	1	1	1	0
FJ969728.1	12	T	280012	1.54393	3.28637	1	1.94344	0.975219
FJ969728.1	13	C	280013	1	1	1	1	0
FJ969728.1	14	G	280014	1	1	1	1	0
FJ969728.1	15	C	280015	1	1	1	1	0
FJ969728.1	16	T	280016	0.783059	0.960582	1.30676	1.0168	0.217463
FJ969728.1	17	G	280017	1	1	1	1	0
FJ969728.1	18	C	280018	1	1	1	1	0
FJ969728.1	19	C	280019	1	1	1	1	0
FJ969728.1	20	A	280020	1	1	1	1	0
FJ969728.1	21	T	280021	1.07542	0.756481	1.14089	0.990931	0.167922
FJ969728.1	22	G	280022	1	1	1	1	0
FJ969728.1	23	C	280023	1	1	1	1	0
FJ969728.1	24	T	280024	0.707882	0.878117	0.904255	0.830085	0.0870668
FJ969728.1	25	A	280025	1	1	1	1	0
FJ969728.1	26	T	280026	1.34175	1.52305	2.18451	1.6831	0.362192
FJ969728.1	27	C	280027	1	1	1	1	0
FJ969728.1	28	C	280028	1	1	1	1	0
FJ969728.1	29	G	280029	1	1	1	1	0
FJ969728.1	30	G	280030	1	1	1	1	0
FJ969728.1	31	G	280031	1	1	1	1	0
FJ969728.1	32	C	280032	1	1	1	1	0
FJ969728.1	33	T	280033	1.13413	1.04899	1.14862	1.11058	0.0439479
FJ969728.1	34	G	280034	1	1	1	1	0
FJ969728.1	35	A	280035	1	1	1	1	0
FJ969728.1	36	T	280036	1.20767	1.42869	1.10783	1.24806	0.134069
FJ969728.1	37	C	280037	1	1	1	1	0
FJ969728.1	38	C	280038	1	1	1	1	0
FJ969728.1	39	A	280039	1	1	1	1	0
FJ969728.1	40	A	280040	1	1	1	1	0
FJ969728.1	41	A	280041	1	1	1	1	0
FJ969728.1	42	G	280042	1	1	1	1	0
FJ969728.1	43	G	280043	1	1	1	1	0
FJ969728.1	44	T	280044	1.0311	1.26213	1.11296	1.1354	0.0956426
FJ969728.1	45	T	280045	0.715403	1.00646	0.872736	0.864867	0.118954
FJ969728.1	46	C	280046	1	1	1	1	0
FJ969728.1	47	G	280047	1	1	1	1	0
FJ969728.1	48	A	280048	1	1	1	1	0
FJ969728.1	49	G	280049	1	1	1	1	0
FJ969728.1	50	G	280050	1	1	1	1	0
FJ969728.1	51	A	280051	1	1	1	1	0
FJ969728.1	52	A	280052	1	1	1	1	0
FJ969728.1	53	G	280053	1	1	1	1	0
FJ969728.1	54	A	280054	1	1	1	1	0
FJ969728.1	55	A	280055	1	1	1	1	0
FJ969728.1	56	A	280056	1	1	1	1	0
FJ969728.1	57	A	280057	1	1	1	1	0
FJ969728.1	58	A	280058	1	1	1	1	0
FJ969728.1	59	A	280059	1	1	1	1	0
FJ969728.1	60	T	280060	1.11243	1.244	1.195	1.18381	0.0542906
FJ969728.1	61	G	280061	1	1	1	1	0
FJ969728.1	62	A	280062	1	1	1	1	0
FJ969728.1	63	A	280063	1	1	1	1	0
FJ969728.1	64	A	280064	1	1	1	1	0
FJ969728.1	65	C	280065	1	1	1	1	0
FJ969728.1	66	A	280066	1	1	1	1	0
FJ969728.1	67	T	280067	0.93977	1.01535	0.999666	0.984928	0.0325671
FJ969728.1	68	A	280068	1	1	1	1	0
FJ969728.1	69	A	280069	1	1	1	1	0
FJ969728.1	70	T	280070	1.19989	1.74072	1.12027	1.35362	0.27564
FJ969728.1	71	C	280071	1	1	1	1	0
FJ969728.1	72	A	280072	1	1	1	1	0
FJ969728.1	73	G	280073	1	1	1	1	0
FJ969728.1	74	G	280074	1	1	1	1	0
FJ969728.1	75	A	280075	1	1	1	1	0
FJ969728.1	76	A	280076	1	1	1	1	0
FJ969728.1	77	C	280077	1	1	1	1	0
FJ969728.1	78	G	280078	1	1	1	1	0
FJ969728.1	79	G	280079	1	1	1	1	0
FJ969728.1	80	G	280080	1	1	1	1	0
FJ969728.1	81	T	280081	1.125	0.956869	1.09252	1.05813	0.07282
FJ969728.1	82	T	280082	1.15365	1.12863	1.32479	1.20236	0.0871709
FJ969728.1	83	G	280083	1	1	1	1	0
FJ969728.1	84	A	280084	1	1	1	1	0
FJ969728.1	85	A	280085	1	1	1	1	0
FJ969728.1	86	G	280086	1	1	1	1	0
FJ969728.1	87	A	280087	1	1	1	1	0
FJ969728.1	88	G	280088	1	1	1	1	0
FJ969728.1	89	C	280089	1	1	1	1	0
FJ969728.1	90	T	280090	1.16918	1.35064	1.02684	1.18222	0.132514
FJ969728.1	91	G	280091	1	1	1	1	0
FJ969728.1	92	A	280092	1	1	1	1	0
FJ969728.1	93	G	280093	1	1	1	1	0
FJ969728.1	94	T	280094	0.829395	0.873022	0.840748	0.847722	0.0184806
FJ969728.1	95	C	280095	1	1	1	1	0
FJ969728.1	96	T	280096	0.999894	1.18261	0.917449	1.03332	0.110799
FJ969728.1	97	G	280097	1	1	1	1	0
FJ969728.1	98	G	280098	1	1	1	1	0
FJ969728.1	99	T	280099	1.03363	1.13446	0.938421	1.03551	0.0800441
FJ969728.1	100	C	280100	1	1	1	1	0
FJ969728.1	101	C	280101	1	1	1	1	0
FJ969728.1	102	G	280102	1	1	1	1	0
FJ969728.1	103	T	280103	1.31368	1.38324	1.37094	1.35596	0.0303122
FJ969728.1	104	G	280104	1	1	1	1	0
FJ969728.1	105	T	280105	1.08805	1.40199	1.07426	1.1881	0.151346
FJ969728.1	106	G	280106	1	1	1	1	0
FJ969728.1	107	G	280107	1	1	1	1	0
FJ969728.1	108	A	280108	1	1	1	1	0
FJ969728.1	109	T	280109	1.18857	1.33875	1.1375	1.22161	0.0854143
FJ969728.1	110	G	280110	1	1	1	1	0
FJ969728.1	111	A	280111	1	1	1	1	0
FJ969728.1	112	C	280112	1	1	1	1	0
FJ969728.1	113	A	280113	1	1	1	1	0
FJ969728.1	114	C	280114	1	1	1	1	0
FJ969728.1	115	G	280115	1	1	1	1	0
FJ969728.1	116	A	280116	1	1	1	1	0
FJ969728.1	117	T	280117	0.937888	1.05173	0.875793	0.955137	0.0728544
FJ969728.1	118	T	280118	1.09434	1.12572	1.02822	1.08276	0.0406377
FJ969728.1	119	T	280119	0.81414	0.880982	0.968607	0.88791	0.0632507
FJ969728.1	120	C	280120	1	1	1	1	0
FJ969728.1	121	C	280121	1	1	1	1	0
FJ969728.1	122	C	280122	1	1	1	1	0
FJ969728.1	123	A	280123	1	1	1	1	0
FJ969728.1	124	A	280124	1	1	1	1	0
FJ969728.1	125	C	280125	1	1	1	1	0
FJ969728.1	126	C	280126	1	1	1	1	0
FJ969728.1	127	G	280127	1	1	1	1	0
FJ969728.1	128	C	280128	1	1	1	1	0
FJ969728.1	129	C	280129	1	1	1	1	0
FJ969728.1	130	G	280130	1	1	1	1	0
FJ969728.1	131	A	280131	1	1	1	1	0
FJ969728.1	132	G	280132	1	1	1	1	0
FJ969728.1	133	A	280133	1	1	1	1	0
FJ969728.1	134	T	280134	0.892808	1.21622	1.6559	1.25498	0.312733
FJ969728.1	135	A	280135	1	1	1	1	0
FJ969728.1	136	T	280136	0.996711	1.14061	1.05955	1.06562	0.0589014
FJ969728.1	137	G	280137	1	1	1	1	0
FJ969728.1	138	C	280138	1	1	1	1	0
FJ969728.1	139	T	280139	1.08607	1.03362	0.879007	0.999564	0.0878947
FJ969728.1	140	C	280140	1	1	1	1	0
FJ969728.1	141	C	280141	1	1	1	1	0
FJ969728.1	142	G	280142	1	1	1	1	0
FJ969728.1	143	A	280143	1	1	1	1	0
FJ969728.1	144	G	280144	1	1	1	1	0
FJ969728.1	145	T	280145	0.947104	1.01583	1.16221	1.04172	0.089705
FJ969728.1	146	G	280146	1	1	1	1	0
FJ969728.1	147	C	280147	1	1	1	1	0
FJ969728.1	148	G	280148	1	1	1	1	0
FJ969728.1	149	C	280149	1	1	1	1	0
FJ969728.1	150	C	280150	1	1	1	1	0
FJ969728.1	151	T	280151	1.04669	1.33501	0.880134	1.08728	0.187906
FJ969728.1	152	A	280152	1	1	1	1	0
FJ969728.1	153	T	280153	1.10327	1.37443	1.243	1.24023	0.110719
FJ969728.1	154	G	280154	1	1	1	1	0
FJ969728.1	155	C	280155	1	1	1	1	0
FJ969728.1	156	C	280156	1	1	1	1	0
FJ969728.1	157	A	280157	1	1	1	1	0
FJ969728.1	158	T	280158	1.31317	1.27378	0.831573	1.13951	0.218336
FJ969728.1	159	C	280159	1	1	1	1	0
FJ969728.1	160	G	280160	1	1	1	1	0
FJ969728.1	161	T	280161	1.20491	0.809209	0.826315	0.946811	0.182637
FJ969728.1	162	C	280162	1	1	1	1	0
FJ969728.1	163	G	280163	1	1	1	1	0
FJ969728.1	164	A	280164	1	1	1	1	0
FJ969728.1	165	T	280165	0.966864	0.932448	0.850719	0.916677	0.0487097
FJ969728.1	166	G	280166	1	1	1	1	0
FJ969728.1	167	C	280167	1	1	1	1	0
FJ969728.1	168	C	280168	1	1	1	1	0
FJ969728.1	169	T	280169	0.68329	1.1561	1.01924	0.952875	0.198644
FJ969728.1	170	A	280170	1	1	1	1	0
FJ969728.1	171	C	280171	1	1	1	1	0
FJ969728.1	172	T	280172	1.31925	1.31894	1.31509	1.31776	0.0018941
FJ969728.1	173	G	280173	1	1	1	1	0
FJ969728.1	174	T	280174	1.05116	0.987455	1.2304	1.08967	0.102851
FJ969728.1	175	T	280175	0.875881	0.935889	0.763524	0.858431	0.0714414
FJ969728.1	176	G	280176	1	1	1	1	0
FJ969728.1	177	C	280177	1	1	1	1	0
FJ969728.1	178	A	280178	1	1	1	1	0
FJ969728.1	179	C	280179	1	1	1	1	0
FJ969728.1	180	T	280180	0.840653	0.853931	0.84604	0.846875	0.0054528
FJ969728.1	181	T	280181	1.11294	1.34746	2.35265	1.60435	0.537723
FJ969728.1	182	G	280182	1	1	1	1	0
FJ969728.1	183	A	280183	1	1	1	1	0
FJ969728.1	184	A	280184	1	1	1	1	0
FJ969728.1	185	A	280185	1	1	1	1	0
FJ969728.1	186	T	280186	0.90622	0.56635	0.798053	0.756874	0.141774
FJ969728.1	187	C	280187	1	1	1	1	0
FJ969728.1	188	T	280188	1.44328	1.16039	1.11831	1.24066	0.144299
FJ969728.1	189	T	280189	0.897306	0.897234	0.954306	0.916282	0.0268872
FJ969728.1	190	G	280190	1	1	1	1	0
FJ969728.1	191	G	280191	1	1	1	1	0
FJ969728.1	192	A	280192	1	1	1	1	0
FJ969728.1	193	C	280193	1	1	1	1	0
FJ969728.1	194	A	280194	1	1	1	1	0
FJ969728.1	195	A	280195	1	1	1	1	0
FJ969728.1	196	A	280196	1	1	1	1	0
FJ969728.1	197	G	280197	1	1	1	1	0
FJ969728.1	198	C	280198	1	1	1	1	0
FJ969728.1	199	A	280199	1	1	1	1	0
FJ969728.1	200	A	280200	1	1	1	1	0
FJ969728.1	201	T	280201	1.09624	1.54484	1.1838	1.27496	0.194155
FJ969728.1	202	G	280202	1	1	1	1	0
FJ969728.1	203	T	280203	1.02205	0.887476	0.702319	0.870614	0.131072
FJ969728.1	204	C	280204	1	1	1	1	0
FJ969728.1	205	A	280205	1	1	1	1	0
FJ969728.1	206	A	280206	1	1	1	1	0
FJ969728.1	207	A	280207	1	1	1	1	0
FJ969728.1	208	T	280208	0.920452	1.50769	0.542575	0.990239	0.397084
FJ969728.1	209	A	280209	1	1	1	1	0
FJ969728.1	210	C	280210	1	1	1	1	0
FJ969728.1	211	A	280211	1	1	1	1	0
FJ969728.1	212	A	280212	1	1	1	1	0
FJ969728.1	213	C	280213	1	1	1	1	0
FJ969728.1	214	G	280214	1	1	1	1	0
FJ969728.1	215	G	280215	1	1	1	1	0
FJ969728.1	216	G	280216	1	1	1	1	0
FJ969728.1	217	T	280217	1.30725	1.26982	1.23367	1.27025	0.0300395
FJ969728.1	218	G	280218	1	1	1	1	0
FJ969728.1	219	C	280219	1	1	1	1	0
FJ969728.1	220	T	280220	1.85515	1.72527	1.43126	1.67056	0.177323
FJ969728.1	221	A	280221	1	1	1	1	0
FJ969728.1	222	C	280222	1	1	1	1	0
FJ969728.1	223	G	280223	1	1	1	1	0
FJ969728.1	224	C	280224	1	1	1	1	0
FJ969728.1	225	A	280225	1	1	1	1	0
FJ969728.1	226	A	280226	1	1	1	1	0
FJ969728.1	227	A	280227	1	1	1	1	0
FJ969728.1	228	C	280228	1	1	1	1	0
FJ969728.1	229	A	280229	1	1	1	1	0
FJ969728.1	230	C	280230	1	1	1	1	0
FJ969728.1	231	A	280231	1	1	1	1	0
FJ969728.1	232	A	280232	1	1	1	1	0
FJ969728.1	233	A	280233	1	1	1	1	0
FJ969728.1	234	A	280234	1	1	1	1	0
FJ969728.1	235	A	280235	1	1	1	1	0
FJ969728.1	236	G	280236	1	1	1	1	0
FJ969728.1	237	C	280237	1	1	1	1	0
FJ969728.1	238	G	280238	1	1	1	1	0
FJ969728.1	239	G	280239	1	1	1	1	0
FJ969728.1	240	A	280240	1	1	1	1	0
FJ969728.1	241	G	280241	1	1	1	1	0
FJ969728.1	242	A	280242	1	1	1	1	0
FJ969728.1	243	A	280243	1	1	1	1	0
FJ969728.1	244	G	280244	1	1	1	1	0
FJ969728.1	245	G	280245	1	1	1	1	0
FJ969728.1	246	C	280246	1	1	1	1	0
FJ969728.1	247	T	280247	1.29323	1.34288	1.20877	1.28162	0.0553624
FJ969728.1	248	G	280248	1	1	1	1	0
FJ969728.1	249	C	280249	1	1	1	1	0
FJ969728.1	250	A	280250	1	1	1	1	0
FJ969728.1	251	T	280251	1.46557	1.64591	1.17352	1.42833	0.194643
FJ969728.1	252	T	280252	0.74371	0.853979	0.838006	0.811898	0.0486556
FJ969728.1	253	C	280253	1	1	1	1	0
FJ969728.1	254	G	280254	1	1	1	1	0
FJ969728.1	255	C	280255	1	1	1	1	0
FJ969728.1	256	A	280256	1	1	1	1	0
FJ969728.1	257	T	280257	0.914693	1.07958	1.04315	1.01247	0.0707212
FJ969728.1	258	C	280258	1	1	1	1	0
FJ969728.1	259	G	280259	1	1	1	1	0
FJ969728.1	260	T	280260	0.959618	1.01764	0.838867	0.938709	0.0744678
FJ969728.1	261	A	280261	1	1	1	1	0
FJ969728.1	262	C	280262	1	1	1	1	0
FJ969728.1	263	G	280263	1	1	1	1	0
FJ969728.1	264	C	280264	1	1	1	1	0
FJ969728.1	265	A	280265	1	1	1	1	0
FJ969728.1	266	G	280266	1	1	1	1	0
FJ969728.1	267	A	280267	1	1	1	1	0
FJ969728.1	268	A	280268	1	1	1	1	0
FJ969728.1	269	G	280269	1	1	1	1	0
FJ969728.1	270	C	280270	1	1	1	1	0
FJ969728.1	271	G	280271	1	1	1	1	0
FJ969728.1	272	T	280272	1.21037	1.46291	0.529207	1.06749	0.394342
FJ969728.1	273	T	280273	0.713851	0.961999	1.46292	1.04626	0.311556
FJ969728.1	274	T	280274	1.01605	0.809838	1.02992	0.951937	0.100639
FJ969728.1	275	C	280275	1	1	1	1	0
FJ969728.1	276	G	280276	1	1	1	1	0
FJ969728.1	277	T	280277	1.21622	0.895642	0.410717	0.840859	0.331118
FJ969728.1	278	G	280278	1	1	1	1	0
FJ969728.1	279	A	280279	1	1	1	1	0
FJ969728.1	280	T	280280	1.79367	1.31823	1.20175	1.43788	0.256035
FJ969728.1	281	G	280281	1	1	1	1	0
FJ969728.1	282	A	280282	1	1	1	1	0
FJ969728.1	283	C	280283	1	1	1	1	0
FJ969728.1	284	G	280284	1	1	1	1	0
FJ969728.1	285	T	280285	1.20407	1.01151	0.949971	1.05518	0.108234
FJ969728.1	286	G	280286	1	1	1	1	0
FJ969728.1	287	A	280287	1	1	1	1	0
FJ969728.1	288	G	280288	1	1	1	1	0
FJ969728.1	289	G	280289	1	1	1	1	0
FJ969728.1	290	T	280290	1.11191	0.830916	1.07516	1.006	0.124706
FJ969728.1	291	T	280291	1.14908	1.20591	0.90898	1.08799	0.128688
FJ969728.1	292	G	280292	1	1	1	1	0
FJ969728.1	293	A	280293	1	1	1	1	0
FJ969728.1	294	G	280294	1	1	1	1	0
FJ969728.1	295	A	280295	1	1	1	1	0
FJ969728.1	296	C	280296	1	1	1	1	0
FJ969728.1	297	A	280297	1	1	1	1	0
FJ969728.1	298	G	280298	1	1	1	1	0
FJ969728.1	299	A	280299	1	1	1	1	0
FJ969728.1	300	T	280300	1.19996	1.21135	1.20435	1.20522	0.00469162
FJ969728.1	301	T	280301	0.992842	1.10622	0.982158	1.02707	0.0561329
FJ969728.1	302	A	280302	1	1	1	1	0
FJ969728.1	303	A	280303	1	1	1	1	0
FJ969728.1	304	A	280304	1	1	1	1	0
FJ969728.1	305	C	280305	1	1	1	1	0
FJ969728.1	306	G	280306	1	1	1	1	0
FJ969728.1	307	A	280307	1	1	1	1	0
FJ969728.1	308	C	280308	1	1	1	1	0
FJ969728.1	309	A	280309	1	1	1	1	0
FJ969728.1	310	T	280310	1.84046	2.00262	1.47097	1.77135	0.222479
FJ969728.1	311	G	280311	1	1	1	1	0
FJ969728.1	312	T	280312	1.08565	1.23017	1.61366	1.30983	0.222797
FJ969728.1	313	A	280313	1	1	1	1	0
FJ969728.1	314	A	280314	1	1	1	1	0
FJ969728.1	315	A	280315	1	1	1	1	0
FJ969728.1	316	T	280316	1.81235	1.30651	1.41808	1.51231	0.21699
FJ969728.1	317	G	280317	1	1	1	1	0
FJ969728.1	318	A	280318	1	1	1	1	0
FJ969728.1	319	A	280319	1	1	1	1	0
FJ969728.1	320	C	280320	1	1	1	1	0
FJ969728.1	321	A	280321	1	1	1	1	0
FJ969728.1	322	A	280322	1	1	1	1	0
FJ969728.1	323	A	280323	1	1	1	1	0
FJ969728.1	324	T	280324	1.17025	0.999075	1.46481	1.21138	0.192348
FJ969728.1	325	T	280325	1.15914	0.937872	0.92938	1.0088	0.106366
FJ969728.1	326	C	280326	1	1	1	1	0
FJ969728.1	327	T	280327	1.29919	1.15589	0.732326	1.06247	0.240665
FJ969728.1	328	G	280328	1	1	1	1	0
FJ969728.1	329	C	280329	1	1	1	1	0
FJ969728.1	330	C	280330	1	1	1	1	0
FJ969728.1	331	A	280331	1	1	1	1	0
FJ969728.1	332	A	280332	1	1	1	1	0
FJ969728.1	333	A	280333	1	1	1	1	0
FJ969728.1	334	G	280334	1	1	1	1	0
FJ969728.1	335	T	280335	1.36851	1.12665	0.987322	1.16083	0.157484
FJ969728.1	336	T	280336	0.848466	0.850877	0.782692	0.827345	0.0315897
FJ969728.1	337	G	280337	1	1	1	1	0
FJ969728.1	338	A	280338	1	1	1	1	0
FJ969728.1	339	A	280339	1	1	1	1	0
FJ969728.1	340	A	280340	1	1	1	1	0
FJ969728.1	341	A	280341	1	1	1	1	0
FJ969728.1	342	G	280342	1	1	1	1	0
FJ969728.1	343	T	280343	1.43357	0.960281	1.06019	1.15135	0.203688
FJ969728.1	344	G	280344	1	1	1	1	0
FJ969728.1	345	A	280345	1	1	1	1	0
FJ969728.1	346	C	280346	1	1	1	1	0
FJ969728.1	347	C	280347	1	1	1	1	0
FJ969728.1	348	T	280348	0.839254	1.28362	1.01002	1.0443	0.183023
FJ969728.1	349	A	280349	1	1	1	1	0
FJ969728.1	350	G	280350	1	1	1	1	0
FJ969728.1	351	G	280351	1	1	1	1	0
FJ969728.1	352	A	280352	1	1	1	1	0
FJ969728.1	353	G	280353	1	1	1	1	0
FJ969728.1	354	G	280354	1	1	1	1	0
FJ969728.1	355	C	280355	1	1	1	1	0
FJ969728.1	356	T	280356	1.25472	1.24266	1.72534	1.40757	0.224748
FJ969728.1	357	T	280357	1.0219	1.22957	1.16718	1.13955	0.0870029
FJ969728.1	358	A	280358	1	1	1	1	0
FJ969728.1	359	A	280359	1	1	1	1	0
FJ969728.1	360	A	280360	1	1	1	1	0
FJ969728.1	361	G	280361	1	1	1	1	0
FJ969728.1	362	A	280362	1	1	1	1	0
FJ969728.1	363	A	280363	1	1	1	1	0
FJ969728.1	364	G	280364	1	1	1	1	0
FJ969728.1	365	A	280365	1	1	1	1	0
FJ969728.1	366	A	280366	1	1	1	1	0
FJ969728.1	367	A	280367	1	1	1	1	0
FJ969728.1	368	A	280368	1	1	1	1	0
FJ969728.1	369	G	280369	1	1	1	1	0
FJ969728.1	370	A	280370	1	1	1	1	0
FJ969728.1	371	G	280371	1	1	1	1	0
FJ969728.1	372	C	280372	1	1	1	1	0
FJ969728.1	373	T	280373	0.934454	0.939658	0.556387	0.810166	0.179461
FJ969728.1	374	A	280374	1	1	1	1	0
FJ969728.1	375	T	280375	1.03488	0.982287	0.864197	0.960456	0.0713724
FJ969728.1	376	A	280376	1	1	1	1	0
FJ969728.1	377	A	280377	1	1	1	1	0
FJ969728.1	378	T	280378	1.05454	0.846825	0.676182	0.859182	0.15471
FJ969728.1	379	A	280379	1	1	1	1	0
FJ969728.1	380	C	280380	1	1	1	1	0
FJ969728.1	381	A	280381	1	1	1	1	0
FJ969728.1	382	T	280382	0.786099	0.908043	1.12733	0.94049	0.141183
FJ969728.1	383	A	280383	1	1	1	1	0
FJ969728.1	384	T	280384	1.57956	1.93172	2.16217	1.89115	0.239575
FJ969728.1	385	G	280385	1	1	1	1	0
FJ969728.1	386	A	280386	1	1	1	1	0
FJ969728.1	387	C	280387	1	1	1	1	0
FJ969728.1	388	A	280388	1	1	1	1	0
FJ969728.1	389	T	280389	1.20801	1.06027	1.05499	1.10776	0.0709236
FJ969728.1	390	T	280390	1.30413	1.25451	0.75975	1.10613	0.245763
FJ969728.1	391	A	280391	1	1	1	1	0
FJ969728.1	392	C	280392	1	1	1	1	0
FJ969728.1	393	T	280393	1.24874	1.58397	0.959134	1.26395	0.255313
FJ969728.1	394	G	280394	1	1	1	1	0
FJ969728.1	395	A	280395	1	1	1	1	0
FJ969728.1	396	T	280396	0.907092	0.760783	1.12063	0.929502	0.14776
FJ969728.1	397	A	280397	1	1	1	1	0
FJ969728.1	398	G	280398	1	1	1	1	0
FJ969728.1	399	C	280399	1	1	1	1	0
FJ969728.1	400	G	280400	1	1	1	1	0
FJ969728.1	401	G	280401	1	1	1	1	0
FJ969728.1	402	C	280402	1	1	1	1	0
FJ969728.1	403	G	280403	1	1	1	1	0
FJ969728.1	404	G	280404	1	1	1	1	0
FJ969728.1	405	T	280405	1.19785	1.2627	1.09147	1.18401	0.0705838
FJ969728.1	406	T	280406	0.989302	1.23154	1.09391	1.10492	0.0991989
FJ969728.1	407	G	280407	1	1	1	1	0
FJ969728.1	408	T	280408	0.774641	0.942033	1.37492	1.03053	0.252927
FJ969728.1	409	T	280409	1.13447	1.30516	1.32911	1.25625	0.0866615
FJ969728.1	410	G	280410	1	1	1	1	0
FJ969728.1	411	C	280411	1	1	1	1	0
FJ969728.1	412	T	280412	0.803904	0.942815	1.25019	0.998969	0.186472
FJ969728.1	413	C	280413	1	1	1	1	0
FJ969728.1	414	T	280414	1.5248	1.30384	2.07179	1.63347	0.322796
FJ969728.1	415	G	280415	1	1	1	1	0
FJ969728.1	416	T	280416	0.900635	1.04994	0.841773	0.930784	0.0876184
FJ969728.1	417	T	280417	1.55178	1.58971	1.72588	1.62245	0.074753
FJ969728.1	418	G	280418	1	1	1	1	0
FJ969728.1	419	A	280419	1	1	1	1	0
FJ969728.1	420	C	280420	1	1	1	1	0
FJ969728.1	421	A	280421	1	1	1	1	0
FJ969728.1	422	T	280422	1.17507	1.05069	1.52331	1.24969	0.200031
FJ969728.1	423	C	280423	1	1	1	1	0
FJ969728.1	424	A	280424	1	1	1	1	0
FJ969728.1	425	G	280425	1	1	1	1	0
FJ969728.1	426	T	280426	1.01256	1.22086	0.805309	1.01291	0.169647
FJ969728.1	427	T	280427	1.33127	1.30795	1.32502	1.32141	0.00985902
FJ969728.1	428	T	280428	1.0725	1.28331	1.59879	1.3182	0.216269
FJ969728.1	429	G	280429	1	1	1	1	0
FJ969728.1	430	C	280430	1	1	1	1	0
FJ969728.1	431	A	280431	1	1	1	1	0
FJ969728.1	432	C	280432	1	1	1	1	0
FJ969728.1	433	G	280433	1	1	1	1	0
FJ969728.1	434	T	280434	1.03119	1.19959	0.761711	0.997495	0.180342
FJ969728.1	435	T	280435	0.796926	1.29193	1.09924	1.0627	0.20373
FJ969728.1	436	A	280436	1	1	1	1	0
FJ969728.1	437	T	280437	0.716721	0.910636	1.28584	0.971064	0.236236
FJ969728.1	438	C	280438	1	1	1	1	0
FJ969728.1	439	G	280439	1	1	1	1	0
FJ969728.1	440	A	280440	1	1	1	1	0
FJ969728.1	441	G	280441	1	1	1	1	0
FJ969728.1	442	T	280442	1.58542	1.08324	1.04029	1.23631	0.247473
FJ969728.1	443	G	280443	1	1	1	1	0
FJ969728.1	444	A	280444	1	1	1	1	0
FJ969728.1	445	T	280445	1.85218	1.18548	1.41941	1.48569	0.276185
FJ969728.1	446	A	280446	1	1	1	1	0
FJ969728.1	447	T	280447	1.29282	1.56187	0.971494	1.27539	0.241335
FJ969728.1	448	G	280448	1	1	1	1	0
FJ969728.1	449	A	280449	1	1	1	1	0
FJ969728.1	450	G	280450	1	1	1	1	0
FJ969728.1	451	C	280451	1	1	1	1	0
FJ969728.1	452	G	280452	1	1	1	1	0
FJ969728.1	453	T	280453	0.908063	1.18689	1.42654	1.17383	0.211867
FJ969728.1	454	G	280454	1	1	1	1	0
FJ969728.1	455	G	280455	1	1	1	1	0
FJ969728.1	456	C	280456	1	1	1	1	0
FJ969728.1	457	G	280457	1	1	1	1	0
FJ969728.1	458	T	280458	1.50085	1.67632	1.43589	1.53769	0.101553
FJ969728.1	459	T	280459	0.806759	1.03335	1.01865	0.952922	0.103527
FJ969728.1	460	T	280460	0.85399	1.12993	1.27242	1.08545	0.173694
FJ969728.1	461	A	280461	1	1	1	1	0
FJ969728.1	462	A	280462	1	1	1	1	0
FJ969728.1	463	G	280463	1	1	1	1	0
FJ969728.1	464	C	280464	1	1	1	1	0
FJ969728.1	465	T	280465	0.931699	0.907022	0.611575	0.816765	0.145441
FJ969728.1	466	A	280466	1	1	1	1	0
FJ969728.1	467	A	280467	1	1	1	1	0
FJ969728.1	468	A	280468	1	1	1	1	0
FJ969728.1	469	T	280469	0.996422	1.32126	2.07027	1.46265	0.449651
FJ969728.1	470	G	280470	1	1	1	1	0
FJ969728.1	471	G	280471	1	1	1	1	0
FJ969728.1	472	T	280472	1.53479	1.44626	1.52481	1.50195	0.0395912
FJ969728.1	473	A	280473	1	1	1	1	0
FJ969728.1	474	C	280474	1	1	1	1	0
FJ969728.1	475	A	280475	1	1	1	1	0
FJ969728.1	476	T	280476	0.714912	1.12868	1.4998	1.11446	0.320586
FJ969728.1	477	C	280477	1	1	1	1	0
FJ969728.1	478	A	280478	1	1	1	1	0
FJ969728.1	479	G	280479	1	1	1	1	0
FJ969728.1	480	C	280480	1	1	1	1	0
FJ969728.1	481	T	280481	0.988407	0.91052	1.1052	1.00138	0.0800067
FJ969728.1	482	G	280482	1	1	1	1	0
FJ969728.1	483	A	280483	1	1	1	1	0
FJ969728.1	484	G	280484	1	1	1	1	0
FJ969728.1	485	A	280485	1	1	1	1	0
FJ969728.1	486	T	280486	0.892698	1.11828	0.820732	0.943904	0.126756
FJ969728.1	487	A	280487	1	1	1	1	0
FJ969728.1	488	C	280488	1	1	1	1	0
FJ969728.1	489	C	280489	1	1	1	1	0
FJ969728.1	490	T	280490	0.830272	0.905629	0.920851	0.885584	0.0396023
FJ969728.1	491	C	280491	1	1	1	1	0
FJ969728.1	492	A	280492	1	1	1	1	0
FJ969728.1	493	A	280493	1	1	1	1	0
FJ969728.1	494	T	280494	1.65693	2.12092	0.921512	1.56646	0.49382
FJ969728.1	495	G	280495	1	1	1	1	0
FJ969728.1	496	G	280496	1	1	1	1	0
FJ969728.1	497	T	280497	1.01204	1.24241	0.647238	0.967229	0.245037
FJ969728.1	498	T	280498	0.872567	0.863725	0.962852	0.899715	0.0447907
FJ969728.1	499	T	280499	0.751378	0.793852	0.931754	0.825661	0.0769966
FJ969728.1	500	A	280500	1	1	1	1	0
FJ969728.1	501	A	280501	1	1	1	1	0
FJ969728.1	502	G	280502	1	1	1	1	0
FJ969728.1	503	A	280503	1	1	1	1	0
FJ969728.1	504	G	280504	1	1	1	1	0
FJ969728.1	505	T	280505	0.933982	0.70284	0.697273	0.778031	0.110297
FJ969728.1	506	C	280506	1	1	1	1	0
FJ969728.1	507	T	280507	1.2026	0.976827	1.46119	1.21354	0.197893
FJ969728.1	508	G	280508	1	1	1	1	0
FJ969728.1	509	A	280509	1	1	1	1	0
FJ969728.1	510	A	280510	1	1	1	1	0
FJ969728.1	511	C	280511	1	1	1	1	0
FJ969728.1	512	C	280512	1	1	1	1	0
FJ969728.1	513	C	280513	1	1	1	1	0
FJ969728.1	514	A	280514	1	1	1	1	0
FJ969728.1	515	A	280515	1	1	1	1	0
FJ969728.1	516	T	280516	1.85183	1.85796	1.47517	1.72832	0.179021
FJ969728.1	517	G	280517	1	1	1	1	0
FJ969728.1	518	T	280518	1.13963	1.28278	0.925337	1.11591	0.146885
FJ969728.1	519	T	280519	1.91457	2.13318	1.94619	1.99798	0.0964668
FJ969728.1	520	A	280520	1	1	1	1	0
FJ969728.1	521	G	280521	1	1	1	1	0
FJ969728.1	522	G	280522	1	1	1	1	0
FJ969728.1	523	T	280523	1.55255	1.58632	0.88043	1.33977	0.325094
FJ969728.1	524	G	280524	1	1	1	1	0
FJ969728.1	525	T	280525	1.11086	0.984748	1.43624	1.17728	0.190211
FJ969728.1	526	G	280526	1	1	1	1	0
FJ969728.1	527	G	280527	1	1	1	1	0
FJ969728.1	528	T	280528	1.42387	1.45093	1.70978	1.52819	0.128877
FJ969728.1	529	G	280529	1	1	1	1	0
FJ969728.1	530	A	280530	1	1	1	1	0
FJ969728.1	531	A	280531	1	1	1	1	0
FJ969728.1	532	T	280532	0.900047	1.32958	1.59906	1.27623	0.287855
FJ969728.1	533	T	280533	0.63747	1.04444	1.61452	1.09881	0.400729
FJ969728.1	534	T	280534	1.65237	1.99448	2.14413	1.93033	0.205822
FJ969728.1	535	G	280535	1	1	1	1	0
FJ969728.1	536	G	280536	1	1	1	1	0
FJ969728.1	537	G	280537	1	1	1	1	0
FJ969728.1	538	G	280538	1	1	1	1	0
FJ969728.1	539	G	280539	1	1	1	1	0
FJ969728.1	540	C	280540	1	1	1	1	0
FJ969728.1	541	T	280541	1.30861	1.16519	1.681	1.38493	0.217384
FJ969728.1	542	A	280542	1	1	1	1	0
FJ969728.1	543	C	280543	1	1	1	1	0
FJ969728.1	544	C	280544	1	1	1	1	0
FJ969728.1	545	T	280545	0.778319	1.01238	0.632426	0.80771	0.156503
FJ969728.1	546	T	280546	1.21889	0.90245	0.896033	1.00579	0.150708
FJ969728.1	547	C	280547	1	1	1	1	0
FJ969728.1	548	C	280548	1	1	1	1	0
FJ969728.1	549	T	280549	0.909921	1.05881	1.00729	0.992007	0.0617367
FJ969728.1	550	G	280550	1	1	1	1	0
FJ969728.1	551	A	280551	1	1	1	1	0
FJ969728.1	552	T	280552	1.36875	1.1216	0.907128	1.13249	0.188612
FJ969728.1	553	G	280553	1	1	1	1	0
FJ969728.1	554	A	280554	1	1	1	1	0
FJ969728.1	555	T	280555	1.19931	1.14372	1.45829	1.26711	0.137077
FJ969728.1	556	G	280556	1	1	1	1	0
FJ969728.1	557	G	280557	1	1	1	1	0
FJ969728.1	558	T	280558	0.717837	0.763023	0.941246	0.807368	0.0964464
FJ969728.1	559	C	280559	1	1	1	1	0
FJ969728.1	560	T	280560	1.01162	1.29197	1.13964	1.14774	0.114596
FJ969728.1	561	G	280561	1	1	1	1	0
FJ969728.1	562	C	280562	1	1	1	1	0
FJ969728.1	563	G	280563	1	1	1	1	0
FJ969728.1	564	C	280564	1	1	1	1	0
FJ969728.1	565	A	280565	1	1	1	1	0
FJ969728.1	566	A	280566	1	1	1	1	0
FJ969728.1	567	A	280567	1	1	1	1	0
FJ969728.1	568	A	280568	1	1	1	1	0
FJ969728.1	569	A	280569	1	1	1	1	0
FJ969728.1	570	G	280570	1	1	1	1	0
FJ969728.1	571	C	280571	1	1	1	1	0
FJ969728.1	572	G	280572	1	1	1	1	0
FJ969728.1	573	A	280573	1	1	1	1	0
FJ969728.1	574	G	280574	1	1	1	1	0
FJ969728.1	575	A	280575	1	1	1	1	0
FJ969728.1	576	G	280576	1	1	1	1	0
FJ969728.1	577	A	280577	1	1	1	1	0
FJ969728.1	578	A	280578	1	1	1	1	0
FJ969728.1	579	G	280579	1	1	1	1	0
FJ969728.1	580	C	280580	1	1	1	1	0
FJ969728.1	581	T	280581	0.943474	0.776554	0.688627	0.802885	0.105694
FJ969728.1	582	T	280582	1.23072	0.863199	1.12453	1.07282	0.154431
FJ969728.1	583	G	280583	1	1	1	1	0
FJ969728.1	584	A	280584	1	1	1	1	0
FJ969728.1	585	A	280585	1	1	1	1	0
FJ969728.1	586	C	280586	1	1	1	1	0
FJ969728.1	587	C	280587	1	1	1	1	0
FJ969728.1	588	A	280588	1	1	1	1	0
FJ969728.1	589	G	280589	1	1	1	1	0
FJ969728.1	590	C	280590	1	1	1	1	0
FJ969728.1	591	A	280591	1	1	1	1	0
FJ969728.1	592	A	280592	1	1	1	1	0
FJ969728.1	593	A	280593	1	1	1	1	0
FJ969728.1	594	T	280594	0.703782	0.764926	0.786584	0.751764	0.0350617
FJ969728.1	595	T	280595	1.01281	1.17394	0.820085	1.00228	0.144652
FJ969728.1	596	G	280596	1	1	1	1	0
FJ969728.1	597	A	280597	1	1	1	1	0
FJ969728.1	598	C	280598	1	1	1	1	0
FJ969728.1	599	A	280599	1	1	1	1	0
FJ969728.1	600	T	280600	1.02449	1.38868	1.25446	1.22254	0.150381
FJ969728.1	601	G	280601	1	1	1	1	0
FJ969728.1	602	A	280602	1	1	1	1	0
FJ969728.1	603	T	280603	1.55865	1.22286	1.13538	1.30563	0.182442
FJ969728.1	604	T	280604	0.978626	0.925246	1.24387	1.04925	0.139334
FJ969728.1	605	A	280605	1	1	1	1	0
FJ969728.1	606	A	280606	1	1	1	1	0
FJ969728.1	607	G	280607	1	1	1	1	0
FJ969728.1	608	A	280608	1	1	1	1	0
FJ969728.1	609	A	280609	1	1	1	1	0
FJ969728.1	610	G	280610	1	1	1	1	0
FJ969728.1	611	G	280611	1	1	1	1	0
FJ969728.1	612	A	280612	1	1	1	1	0
FJ969728.1	613	A	280613	1	1	1	1	0
FJ969728.1	614	G	280614	1	1	1	1	0
FJ969728.1	615	T	280615	1.83182	1.28075	0.858856	1.32381	0.398375
FJ969728.1	616	G	280616	1	1	1	1	0
FJ969728.1	617	A	280617	1	1	1	1	0
FJ969728.1	618	T	280618	1.02096	1.34334	1.16825	1.17752	0.131774
FJ969728.1	619	G	280619	1	1	1	1	0
FJ969728.1	620	A	280620	1	1	1	1	0
FJ969728.1	621	A	280621	1	1	1	1	0
FJ969728.1	622	G	280622	1	1	1	1	0
FJ969728.1	623	A	280623	1	1	1	1	0
FJ969728.1	624	A	280624	1	1	1	1	0
FJ969728.1	625	A	280625	1	1	1	1	0
FJ969728.1	626	C	280626	1	1	1	1	0
FJ969728.1	627	A	280627	1	1	1	1	0
FJ969728.1	628	A	280628	1	1	1	1	0
FJ969728.1	629	T	280629	0.860863	1.14957	1.14998	1.05347	0.136195
FJ969728.1	630	C	280630	1	1	1	1	0
FJ969728.1	631	A	280631	1	1	1	1	0
FJ969728.1	632	T	280632	1.00939	1.25861	0.579752	0.94925	0.280385
FJ969728.1	633	A	280633	1	1	1	1	0
FJ969728.1	634	T	280634	1.15249	0.793887	1.01546	0.98728	0.14775
FJ969728.1	635	A	280635	1	1	1	1	0
FJ969728.1	636	A	280636	1	1	1	1	0
FJ969728.1	637	T	280637	1.25798	1.06097	0.885528	1.06816	0.152137
FJ969728.1	638	G	280638	1	1	1	1	0
FJ969728.1	639	A	280639	1	1	1	1	0
FJ969728.1	640	T	280640	1.2446	1.62375	1.27421	1.38085	0.172181
FJ969728.1	641	G	280641	1	1	1	1	0
FJ969728.1	642	C	280642	1	1	1	1	0
FJ969728.1	643	G	280643	1	1	1	1	0
FJ969728.1	644	G	280644	1	1	1	1	0
FJ969728.1	645	T	280645	2.17692	1.51577	1.43778	1.71016	0.331582
FJ969728.1	646	G	280646	1	1	1	1	0
FJ969728.1	647	A	280647	1	1	1	1	0
FJ969728.1	648	G	280648	1	1	1	1	0
FJ969728.1	649	G	280649	1	1	1	1	0
FJ969728.1	650	A	280650	1	1	1	1	0
FJ969728.1	651	T	280651	0.940258	1.39724	0.866758	1.06809	0.234676
FJ969728.1	652	G	280652	1	1	1	1	0
FJ969728.1	653	A	280653	1	1	1	1	0
FJ969728.1	654	G	280654	1	1	1	1	0
FJ969728.1	655	C	280655	1	1	1	1	0
FJ969728.1	656	T	280656	1.01849	1.11981	1.01652	1.0516	0.0482332
FJ969728.1	657	T	280657	1.03112	1.34515	0.84758	1.07462	0.205446
FJ969728.1	658	T	280658	1.05561	1.36591	1.30101	1.24084	0.133632
FJ969728.1	659	A	280659	1	1	1	1	0
FJ969728.1	660	C	280660	1	1	1	1	0
FJ969728.1	661	G	280661	1	1	1	1	0
FJ969728.1	662	G	280662	1	1	1	1	0
FJ969728.1	663	A	280663	1	1	1	1	0
FJ969728.1	664	A	280664	1	1	1	1	0
FJ969728.1	665	T	280665	0.829716	0.73509	0.953617	0.839474	0.0894801
FJ969728.1	666	T	280666	0.968131	1.29827	1.02607	1.09749	0.143928
FJ969728.1	667	T	280667	1.0953	1.02533	0.925321	1.01532	0.0697545
FJ969728.1	668	T	280668	0.984238	1.38874	1.11442	1.16247	0.168596
FJ969728.1	669	C	280669	1	1	1	1	0
FJ969728.1	670	A	280670	1	1	1	1	0
FJ969728.1	671	T	280671	0.969763	0.963082	1.06426	0.999035	0.0462011
FJ969728.1	672	C	280672	1	1	1	1	0
FJ969728.1	673	A	280673	1	1	1	1	0
FJ969728.1	674	G	280674	1	1	1	1	0
FJ969728.1	675	T	280675	1.13579	1.10526	1.37437	1.20514	0.120312
FJ969728.1	676	C	280676	1	1	1	1	0
FJ969728.1	677	C	280677	1	1	1	1	0
FJ969728.1	678	C	280678	1	1	1	1	0
FJ969728.1	679	G	280679	1	1	1	1	0
FJ969728.1	680	C	280680	1	1	1	1	0
FJ969728.1	681	T	280681	0.788956	1.14585	1.19305	1.04262	0.180398
FJ969728.1	682	A	280682	1	1	1	1	0
FJ969728.1	683	G	280683	1	1	1	1	0
FJ969728.1	684	A	280684	1	1	1	1	0
FJ969728.1	685	T	280685	1.35216	1.07677	1.13406	1.18766	0.118645
FJ969728.1	686	G	280686	1	1	1	1	0
FJ969728.1	687	G	280687	1	1	1	1	0
FJ969728.1	688	T	280688	0.959528	1.10432	0.837592	0.967146	0.109023
FJ969728.1	689	T	280689	1.00369	1.13055	0.907066	1.01377	0.0915133
FJ969728.1	690	T	280690	0.585737	1.02245	1.02329	0.877159	0.206067
FJ969728.1	691	C	280691	1	1	1	1	0
FJ969728.1	692	G	280692	1	1	1	1	0
FJ969728.1	693	A	280693	1	1	1	1	0
FJ969728.1	694	A	280694	1	1	1	1	0
FJ969728.1	695	T	280695	0.439462	0.543247	0.508585	0.497098	0.0431413
FJ969728.1	696	T	280696	0.951619	1.9296	0.473668	1.1183	0.605954
FJ969728.1	697	A	280697	1	1	1	1	0
FJ969728.1	698	C	280698	1	1	1	1	0
FJ969728.1	699	C	280699	1	1	1	1	0
FJ969728.1	700	A	280700	1	1	1	1	0
FJ969728.1	701	T	280701	1.19239	1.08263	1.52438	1.26647	0.187796
FJ969728.1	702	T	280702	1.27846	0.848833	0.549044	0.892112	0.299351
FJ969728.1	703	A	280703	1	1	1	1	0
FJ969728.1	704	A	280704	1	1	1	1	0
FJ969728.1	705	C	280705	1	1	1	1	0
FJ969728.1	706	C	280706	1	1	1	1	0
FJ969728.1	707	T	280707	0.949264	1.23516	0.343742	0.842722	0.371635
FJ969728.1	708	A	280708	1	1	1	1	0
FJ969728.1	709	A	280709	1	1	1	1	0
FJ969728.1	710	G	280710	1	1	1	1	0
FJ969728.1	711	A	280711	1	1	1	1	0
FJ969728.1	712	T	280712	1.20715	2.03459	0.585638	1.2758	0.593522
FJ969728.1	713	C	280713	1	1	1	1	0
FJ969728.1	714	A	280714	1	1	1	1	0
FJ969728.1	715	G	280715	1	1	1	1	0
FJ969728.1	716	T	280716	1.18635	2.65113	2.12216	1.98655	0.605635
FJ969728.1	717	A	280717	1	1	1	1	0
FJ969728.1	718	G	280718	1	1	1	1	0
FJ969728.1	719	G	280719	1	1	1	1	0
FJ969728.1	720	T	280720	0.763838	1.59304	0.840765	1.06588	0.374077
FJ969728.1	721	A	280721	1	1	1	1	0
FJ969728.1	722	G	280722	1	1	1	1	0
FJ969728.1	723	A	280723	1	1	1	1	0
FJ969728.1	724	G	280724	1	1	1	1	0
FJ969728.1	725	T	280725	0.52166	0.78277	1.9467	1.08371	0.619467
FJ969728.1	726	G	280726	1	1	1	1	0
FJ969728.1	727	G	280727	1	1	1	1	0
FJ969728.1	728	C	280728	1	1	1	1	0
FJ969728.1	729	G	280729	1	1	1	1	0
FJ969728.1	730	C	280730	1	1	1	1	0
FJ969728.1	731	C	280731	1	1	1	1	0
FJ969728.1	732	C	280732	1	1	1	1	0
FJ969728.1	733	C	280733	1	1	1	1	0
FJ969728.1	734	G	280734	1	1	1	1	0
FJ969728.1	735	A	280735	1	1	1	1	0
FJ969728.1	736	G	280736	1	1	1	1	0
FJ969728.1	737	G	280737	1	1	1	1	0
FJ969728.1	738	T	280738	0.763806	0.984956	1	0.916254	0.107972
FJ969728.1	739	C	280739	1	1	1	1	0
FJ969728.1	740	T	280740	1.32636	1.29949	0.696914	1.10759	0.290599
FJ969728.1	741	G	280741	1	1	1	1	0
FJ969728.1	742	C	280742	1	1	1	1	0
FJ969728.1	743	A	280743	1	1	1	1	0
FJ969728.1	744	T	280744	0.35522	1.26244	1.2967	0.971453	0.435968
FJ969728.1	745	C	280745	1	1	1	1	0
FJ969728.1	746	G	280746	1	1	1	1	0
FJ969728.1	747	T	280747	0.654437	0.61209	1	0.755509	0.173744
FJ969728.1	748	G	280748	1	1	1	1	0
FJ969728.1	749	T	280749	1.10379	1.04458	1	1.04946	0.0425133
FJ969728.1	750	A	280750	1	1	1	1	0
FJ969728.1	751	G	280751	1	1	1	1	0
FJ969728.1	752	A	280752	1	1	1	1	0
FJ969728.1	753	G	280753	1	1	1	1	0
FJ969728.1	754	T	280754	0.562887	1.40506	1	0.989316	0.3439
FJ969728.1	755	G	280755	1	1	1	1	0
FJ969728.1	756	G	280756	1	1	1	1	0
FJ969728.1	757	T	280757	1.9043	1.07909	1	1.3278	0.408926
FJ969728.1	758	T	280758	0.898189	0.950217	1	0.949469	0.0415675
FJ969728.1	759	G	280759	1	1	1	1	0
FJ969728.1	760	A	280760	1	1	1	1	0
FJ969728.1	761	T	280761	0.504036	1.62633	1	1.04345	0.459203
FJ969728.1	762	C	280762	1	1	1	1	0
FJ969728.1	763	T	280763	0.725583	2.01492	1	1.24683	0.55455
FJ969728.1	764	C	280764	1	1	1	1	0
FJ969728.1	765	A	280765	1	1	1	1	0
FJ969728.1	766	C	280766	1	1	1	1	0
FJ969728.1	767	G	280767	1	1	1	1	0
FJ969728.1	768	A	280768	1	1	1	1	0
FJ969728.1	769	T	280769	5.63247	7.63136	1	4.75461	2.7775
FJ969728.1	770	G	280770	1	1	1	1	0
FJ969728.1	771	C	280771	1	1	1	1	0
FJ969728.1	772	A	280772	1	1	1	1	0
FJ969728.1	773	G	280773	1	1	1	1	0
FJ969728.1	774	A	280774	1	1	1	1	0
FJ969728.1	775	C	280775	1	1	1	1	0
FJ969728.1	776	T	280776	0.453656	0.952454	1	0.802037	0.247106
FJ969728.1	777	C	280777	1	1	1	1	0
FJ969728.1	778	C	280778	1	1	1	1	0
FJ969728.1	779	T	280779	2.3395	4.8784	1	2.7393	1.60839
FJ969728.1	780	A	280780	1	1	1	1	0
FJ969728.1	781	C	280781	1	1	1	1	0
FJ969728.1	782	T	280782	1.76904	1.91383	1	1.56096	0.401036
FJ969728.1	783	G	280783	1	1	1	1	0
FJ969728.1	784	C	280784	1	1	1	1	0
FJ969728.1	785	T	280785	1	1	1	1	0
FJ969728.1	786	G	280786	1	1	1	1	0
FJ969728.1	787	T	280787	1	1	1	1	0
FJ969728.1	788	C	280788	1	1	1	1	0
FJ969728.1	789	T	280789	1	1	1	1	0
FJ969728.1	790	A	280790	1	1	1	1	0
FJ969728.1	791	A	280791	1	1	1	1	0
FJ969728.1	792	C	280792	1	1	1	1	0
FJ969728.1	793	G	280793	1	1	1	1	0
FJ969728.1	794	G	280794	1	1	1	1	0
FJ969728.1	795	G	280795	1	1	1	1	0
FJ969728.1	796	G	280796	1	1	1	1	0
FJ969728.1	797	G	280797	1	1	1	1	0
FJ969728.1	798	A	280798	1	1	1	1	0
FJ969728.1	799	G	280799	1	1	1	1	0
FJ969728.1	800	G	280800	1	1	1	1	0
FJ969728.1	801	G	280801	1	1	1	1	0
FJ969728.1	802	T	280802	1	1	1	1	0
FJ969728.1	803	A	280803	1	1	1	1	0
FJ969728.1	804	T	280804	1	1	1	1	0
FJ969728.1	805	G	280805	1	1	1	1	0
FJ969728.1	806	C	280806	1	1	1	1	0
FJ969728.1	807	G	280807	1	1	1	1	0
FJ969728.1	808	G	280808	1	1	1	1	0
FJ969728.1	809	C	280809	1	1	1	1	0
FJ969728.1	810	G	280810	1	1	1	1	0
FJ969728.1	811	C	280811	1	1	1	1	0
FJ969728.1	812	T	280812	1	1	1	1	0
FJ969728.1	813	A	280813	1	1	1	1	0
FJ969728.1	814	C	280814	1	1	1	1	0
FJ969728.1	815	A	280815	1	1	1	1	0
FJ969728.1	816	C	280816	1	1	1	1	0
FJ969728.1	817	A	280817	1	1	1	1	0
FJ969728.1	818	C	280818	1	1	1	1	0
FJ969728.1	819	T	280819	1	1	1	1	0
FJ969728.1	820	T	280820	1	1	1	1	0
FJ969728.1	821	A	280821	1	1	1	1	0
FJ969728.1	822	C	280822	1	1	1	1	0
FJ969727.1	1	G	270001	1	1	1	1	0
FJ969727.1	2	T	270002	1	1	1	1	0
FJ969727.1	3	T	270003	1	1	1	1	0
FJ969727.1	4	A	270004	1	1	1	1	0
FJ969727.1	5	A	270005	1	1	1	1	0
FJ969727.1	6	A	270006	1	1	1	1	0
FJ969727.1	7	A	270007	1	1	1	1	0
FJ969727.1	8	A	270008	1	1	1	1	0
FJ969727.1	9	A	270009	1	1	1	1	0
FJ969727.1	10	T	270010	0.63305	1.0223	0.397506	0.684285	0.25763
FJ969727.1	11	C	270011	1	1	1	1	0
FJ969727.1	12	G	270012	1	1	1	1	0
FJ969727.1	13	C	270013	1	1	1	1	0
FJ969727.1	14	A	270014	1	1	1	1	0
FJ969727.1	15	T	270015	0.918232	1.27868	0.79713	0.998013	0.204525
FJ969727.1	16	A	270016	1	1	1	1	0
FJ969727.1	17	T	270017	1.36254	1.32965	0.831147	1.17445	0.24312
FJ969727.1	18	G	270018	1	1	1	1	0
FJ969727.1	19	T	270019	1.12734	1.07209	0.927869	1.04243	0.084092
FJ969727.1	20	C	270020	1	1	1	1	0
FJ969727.1	21	A	270021	1	1	1	1	0
FJ969727.1	22	G	270022	1	1	1	1	0
FJ969727.1	23	C	270023	1	1	1	1	0
FJ969727.1	24	T	270024	1.34435	1.11822	0.990759	1.15111	0.146213
FJ969727.1	25	G	270025	1	1	1	1	0
FJ969727.1	26	C	270026	1	1	1	1	0
FJ969727.1	27	G	270027	1	1	1	1	0
FJ969727.1	28	A	270028	1	1	1	1	0
FJ969727.1	29	T	270029	1.13929	1.15043	1.61603	1.30191	0.222157
FJ969727.1	30	G	270030	1	1	1	1	0
FJ969727.1	31	C	270031	1	1	1	1	0
FJ969727.1	32	T	270032	1.11451	1.11073	1.03785	1.0877	0.0352797
FJ969727.1	33	T	270033	0.84526	0.854709	0.732424	0.810798	0.0555528
FJ969727.1	34	C	270034	1	1	1	1	0
FJ969727.1	35	T	270035	0.93773	0.863578	1.19484	0.998716	0.141947
FJ969727.1	36	T	270036	1.4716	1.60373	1.53932	1.53822	0.0539473
FJ969727.1	37	G	270037	1	1	1	1	0
FJ969727.1	38	C	270038	1	1	1	1	0
FJ969727.1	39	A	270039	1	1	1	1	0
FJ969727.1	40	C	270040	1	1	1	1	0
FJ969727.1	41	C	270041	1	1	1	1	0
FJ969727.1	42	C	270042	1	1	1	1	0
FJ969727.1	43	G	270043	1	1	1	1	0
FJ969727.1	44	G	270044	1	1	1	1	0
FJ969727.1	45	T	270045	1.33429	1.44743	1.53889	1.4402	0.0836835
FJ969727.1	46	G	270046	1	1	1	1	0
FJ969727.1	47	A	270047	1	1	1	1	0
FJ969727.1	48	C	270048	1	1	1	1	0
FJ969727.1	49	G	270049	1	1	1	1	0
FJ969727.1	50	T	270050	1.20788	1.21757	1.18087	1.20211	0.015529
FJ969727.1	51	G	270051	1	1	1	1	0
FJ969727.1	52	A	270052	1	1	1	1	0
FJ969727.1	53	T	270053	0.852752	0.997011	0.96164	0.937134	0.0613897
FJ969727.1	54	C	270054	1	1	1	1	0
FJ969727.1	55	A	270055	1	1	1	1	0
FJ969727.1	56	A	270056	1	1	1	1	0
FJ969727.1	57	G	270057	1	1	1	1	0
FJ969727.1	58	C	270058	1	1	1	1	0
FJ969727.1	59	G	270059	1	1	1	1	0
FJ969727.1	60	T	270060	0.899622	1.00447	0.87231	0.925469	0.056967
FJ969727.1	61	T	270061	0.973582	0.923487	0.929549	0.942206	0.0223241
FJ969727.1	62	C	270062	1	1	1	1	0
FJ969727.1	63	A	270063	1	1	1	1	0
FJ969727.1	64	T	270064	0.944637	0.918925	1.08768	0.983746	0.0742356
FJ969727.1	65	C	270065	1	1	1	1	0
FJ969727.1	66	C	270066	1	1	1	1	0
FJ969727.1	67	G	270067	1	1	1	1	0
FJ969727.1	68	A	270068	1	1	1	1	0
FJ969727.1	69	G	270069	1	1	1	1	0
FJ969727.1	70	G	270070	1	1	1	1	0
FJ969727.1	71	A	270071	1	1	1	1	0
FJ969727.1	72	G	270072	1	1	1	1	0
FJ969727.1	73	T	270073	0.971526	0.993055	1.15721	1.0406	0.0829231
FJ969727.1	74	T	270074	1.103	1.03073	0.988887	1.04087	0.0471362
FJ969727.1	75	A	270075	1	1	1	1	0
FJ969727.1	76	A	270076	1	1	1	1	0
FJ969727.1	77	A	270077	1	1	1	1	0
FJ969727.1	78	A	270078	1	1	1	1	0
FJ969727.1	79	C	270079	1	1	1	1	0
FJ969727.1	80	A	270080	1	1	1	1	0
FJ969727.1	81	G	270081	1	1	1	1	0
FJ969727.1	82	A	270082	1	1	1	1	0
FJ969727.1	83	G	270083	1	1	1	1	0
FJ969727.1	84	A	270084	1	1	1	1	0
FJ969727.1	85	C	270085	1	1	1	1	0
FJ969727.1	86	A	270086	1	1	1	1	0
FJ969727.1	87	G	270087	1	1	1	1	0
FJ969727.1	88	A	270088	1	1	1	1	0
FJ969727.1	89	T	270089	0.929727	0.891943	0.932207	0.917959	0.0184236
FJ969727.1	90	C	270090	1	1	1	1	0
FJ969727.1	91	C	270091	1	1	1	1	0
FJ969727.1	92	A	270092	1	1	1	1	0
FJ969727.1	93	A	270093	1	1	1	1	0
FJ969727.1	94	A	270094	1	1	1	1	0
FJ969727.1	95	T	270095	0.986781	1.02716	1.04335	1.0191	0.0237879
FJ969727.1	96	T	270096	1.11567	1.26359	1.26921	1.21616	0.0710918
FJ969727.1	97	A	270097	1	1	1	1	0
FJ969727.1	98	A	270098	1	1	1	1	0
FJ969727.1	99	T	270099	0.999194	1.06032	1.04523	1.03491	0.0259987
FJ969727.1	100	T	270100	1.01716	1.09777	1.07567	1.06353	0.0340093
FJ969727.1	101	T	270101	1.13589	1.20164	1.09236	1.1433	0.0449206
FJ969727.1	102	A	270102	1	1	1	1	0
FJ969727.1	103	A	270103	1	1	1	1	0
FJ969727.1	104	T	270104	1.03692	1.1025	1.00487	1.0481	0.0406314
FJ969727.1	105	T	270105	1.22329	1.29698	1.23622	1.25216	0.0321261
FJ969727.1	106	G	270106	1	1	1	1	0
FJ969727.1	107	A	270107	1	1	1	1	0
FJ969727.1	108	T	270108	0.989794	1.18726	0.931709	1.03625	0.109379
FJ969727.1	109	T	270109	1.31953	1.3312	1.23248	1.2944	0.0440451
FJ969727.1	110	G	270110	1	1	1	1	0
FJ969727.1	111	G	270111	1	1	1	1	0
FJ969727.1	112	A	270112	1	1	1	1	0
FJ969727.1	113	C	270113	1	1	1	1	0
FJ969727.1	114	A	270114	1	1	1	1	0
FJ969727.1	115	G	270115	1	1	1	1	0
FJ969727.1	116	A	270116	1	1	1	1	0
FJ969727.1	117	G	270117	1	1	1	1	0
FJ969727.1	118	G	270118	1	1	1	1	0
FJ969727.1	119	G	270119	1	1	1	1	0
FJ969727.1	120	C	270120	1	1	1	1	0
FJ969727.1	121	G	270121	1	1	1	1	0
FJ969727.1	122	A	270122	1	1	1	1	0
FJ969727.1	123	G	270123	1	1	1	1	0
FJ969727.1	124	A	270124	1	1	1	1	0
FJ969727.1	125	G	270125	1	1	1	1	0
FJ969727.1	126	C	270126	1	1	1	1	0
FJ969727.1	127	G	270127	1	1	1	1	0
FJ969727.1	128	A	270128	1	1	1	1	0
FJ969727.1	129	A	270129	1	1	1	1	0
FJ969727.1	130	A	270130	1	1	1	1	0
FJ969727.1	131	A	270131	1	1	1	1	0
FJ969727.1	132	A	270132	1	1	1	1	0
FJ969727.1	133	G	270133	1	1	1	1	0
FJ969727.1	134	A	270134	1	1	1	1	0
FJ969727.1	135	G	270135	1	1	1	1	0
FJ969727.1	136	A	270136	1	1	1	1	0
FJ969727.1	137	G	270137	1	1	1	1	0
FJ969727.1	138	T	270138	1.06129	1.17546	1.01452	1.08376	0.0675973
FJ969727.1	139	A	270139	1	1	1	1	0
FJ969727.1	140	A	270140	1	1	1	1	0
FJ969727.1	141	A	270141	1	1	1	1	0
FJ969727.1	142	G	270142	1	1	1	1	0
FJ969727.1	143	C	270143	1	1	1	1	0
FJ969727.1	144	G	270144	1	1	1	1	0
FJ969727.1	145	G	270145	1	1	1	1	0
FJ969727.1	146	A	270146	1	1	1	1	0
FJ969727.1	147	A	270147	1	1	1	1	0
FJ969727.1	148	G	270148	1	1	1	1	0
FJ969727.1	149	C	270149	1	1	1	1	0
FJ969727.1	150	C	270150	1	1	1	1	0
FJ969727.1	151	A	270151	1	1	1	1	0
FJ969727.1	152	A	270152	1	1	1	1	0
FJ969727.1	153	A	270153	1	1	1	1	0
FJ969727.1	154	G	270154	1	1	1	1	0
FJ969727.1	155	A	270155	1	1	1	1	0
FJ969727.1	156	G	270156	1	1	1	1	0
FJ969727.1	157	G	270157	1	1	1	1	0
FJ969727.1	158	G	270158	1	1	1	1	0
FJ969727.1	159	A	270159	1	1	1	1	0
FJ969727.1	160	G	270160	1	1	1	1	0
FJ969727.1	161	A	270161	1	1	1	1	0
FJ969727.1	162	C	270162	1	1	1	1	0
FJ969727.1	163	A	270163	1	1	1	1	0
FJ969727.1	164	A	270164	1	1	1	1	0
FJ969727.1	165	A	270165	1	1	1	1	0
FJ969727.1	166	G	270166	1	1	1	1	0
FJ969727.1	167	C	270167	1	1	1	1	0
FJ969727.1	168	A	270168	1	1	1	1	0
FJ969727.1	169	G	270169	1	1	1	1	0
FJ969727.1	170	A	270170	1	1	1	1	0
FJ969727.1	171	G	270171	1	1	1	1	0
FJ969727.1	172	G	270172	1	1	1	1	0
FJ969727.1	173	A	270173	1	1	1	1	0
FJ969727.1	174	A	270174	1	1	1	1	0
FJ969727.1	175	T	270175	1.00925	1.16143	0.923072	1.03125	0.0985433
FJ969727.1	176	T	270176	0.989759	1.17895	0.967054	1.04525	0.0949888
FJ969727.1	177	A	270177	1	1	1	1	0
FJ969727.1	178	A	270178	1	1	1	1	0
FJ969727.1	179	A	270179	1	1	1	1	0
FJ969727.1	180	A	270180	1	1	1	1	0
FJ969727.1	181	G	270181	1	1	1	1	0
FJ969727.1	182	A	270182	1	1	1	1	0
FJ969727.1	183	T	270183	1.26891	1.2018	1.13311	1.20127	0.0554406
FJ969727.1	184	G	270184	1	1	1	1	0
FJ969727.1	185	G	270185	1	1	1	1	0
FJ969727.1	186	T	270186	1.18124	1.25087	1.05284	1.16165	0.0820264
FJ969727.1	187	G	270187	1	1	1	1	0
FJ969727.1	188	A	270188	1	1	1	1	0
FJ969727.1	189	G	270189	1	1	1	1	0
FJ969727.1	190	G	270190	1	1	1	1	0
FJ969727.1	191	G	270191	1	1	1	1	0
FJ969727.1	192	G	270192	1	1	1	1	0
FJ969727.1	193	A	270193	1	1	1	1	0
FJ969727.1	194	C	270194	1	1	1	1	0
FJ969727.1	195	G	270195	1	1	1	1	0
FJ969727.1	196	C	270196	1	1	1	1	0
FJ969727.1	197	A	270197	1	1	1	1	0
FJ969727.1	198	A	270198	1	1	1	1	0
FJ969727.1	199	T	270199	1.00655	0.932313	1.13014	1.023	0.0815958
FJ969727.1	200	C	270200	1	1	1	1	0
FJ969727.1	201	G	270201	1	1	1	1	0
FJ969727.1	202	G	270202	1	1	1	1	0
FJ969727.1	203	A	270203	1	1	1	1	0
FJ969727.1	204	G	270204	1	1	1	1	0
FJ969727.1	205	A	270205	1	1	1	1	0
FJ969727.1	206	G	270206	1	1	1	1	0
FJ969727.1	207	C	270207	1	1	1	1	0
FJ969727.1	208	A	270208	1	1	1	1	0
FJ969727.1	209	G	270209	1	1	1	1	0
FJ969727.1	210	C	270210	1	1	1	1	0
FJ969727.1	211	C	270211	1	1	1	1	0
FJ969727.1	212	A	270212	1	1	1	1	0
FJ969727.1	213	G	270213	1	1	1	1	0
FJ969727.1	214	A	270214	1	1	1	1	0
FJ969727.1	215	A	270215	1	1	1	1	0
FJ969727.1	216	G	270216	1	1	1	1	0
FJ969727.1	217	A	270217	1	1	1	1	0
FJ969727.1	218	A	270218	1	1	1	1	0
FJ969727.1	219	A	270219	1	1	1	1	0
FJ969727.1	220	G	270220	1	1	1	1	0
FJ969727.1	221	A	270221	1	1	1	1	0
FJ969727.1	222	G	270222	1	1	1	1	0
FJ969727.1	223	A	270223	1	1	1	1	0
FJ969727.1	224	G	270224	1	1	1	1	0
FJ969727.1	225	C	270225	1	1	1	1	0
FJ969727.1	226	A	270226	1	1	1	1	0
FJ969727.1	227	G	270227	1	1	1	1	0
FJ969727.1	228	C	270228	1	1	1	1	0
FJ969727.1	229	A	270229	1	1	1	1	0
FJ969727.1	230	A	270230	1	1	1	1	0
FJ969727.1	231	A	270231	1	1	1	1	0
FJ969727.1	232	G	270232	1	1	1	1	0
FJ969727.1	233	A	270233	1	1	1	1	0
FJ969727.1	234	G	270234	1	1	1	1	0
FJ969727.1	235	A	270235	1	1	1	1	0
FJ969727.1	236	C	270236	1	1	1	1	0
FJ969727.1	237	T	270237	1.128	1.17289	1.13402	1.14497	0.0198959
FJ969727.1	238	A	270238	1	1	1	1	0
FJ969727.1	239	A	270239	1	1	1	1	0
FJ969727.1	240	A	270240	1	1	1	1	0
FJ969727.1	241	G	270241	1	1	1	1	0
FJ969727.1	242	A	270242	1	1	1	1	0
FJ969727.1	243	T	270243	1.50824	1.43828	1.40839	1.45164	0.041842
FJ969727.1	244	G	270244	1	1	1	1	0
FJ969727.1	245	C	270245	1	1	1	1	0
FJ969727.1	246	A	270246	1	1	1	1	0
FJ969727.1	247	G	270247	1	1	1	1	0
FJ969727.1	248	A	270248	1	1	1	1	0
FJ969727.1	249	T	270249	1.48117	1.45593	1.57406	1.50372	0.0507939
FJ969727.1	250	G	270250	1	1	1	1	0
FJ969727.1	251	T	270251	1.23663	1.29184	1.32056	1.28301	0.0348262
FJ969727.1	252	G	270252	1	1	1	1	0
FJ969727.1	253	G	270253	1	1	1	1	0
FJ969727.1	254	A	270254	1	1	1	1	0
FJ969727.1	255	T	270255	1.39699	1.2754	1.35768	1.34336	0.0506584
FJ969727.1	256	A	270256	1	1	1	1	0
FJ969727.1	257	G	270257	1	1	1	1	0
FJ969727.1	258	A	270258	1	1	1	1	0
FJ969727.1	259	C	270259	1	1	1	1	0
FJ969727.1	260	G	270260	1	1	1	1	0
FJ969727.1	261	C	270261	1	1	1	1	0
FJ969727.1	262	A	270262	1	1	1	1	0
FJ969727.1	263	T	270263	1.24107	1.37239	1.30426	1.30591	0.0536218
FJ969727.1	264	A	270264	1	1	1	1	0
FJ969727.1	265	C	270265	1	1	1	1	0
FJ969727.1	266	A	270266	1	1	1	1	0
FJ969727.1	267	T	270267	1.27318	1.31276	1.17854	1.25482	0.0563132
FJ969727.1	268	A	270268	1	1	1	1	0
FJ969727.1	269	C	270269	1	1	1	1	0
FJ969727.1	270	T	270270	1.28508	1.30189	1.32818	1.30505	0.0177375
FJ969727.1	271	G	270271	1	1	1	1	0
FJ969727.1	272	C	270272	1	1	1	1	0
FJ969727.1	273	A	270273	1	1	1	1	0
FJ969727.1	274	G	270274	1	1	1	1	0
FJ969727.1	275	T	270275	1.27572	1.27516	1.28448	1.27845	0.00426881
FJ969727.1	276	G	270276	1	1	1	1	0
FJ969727.1	277	G	270277	1	1	1	1	0
FJ969727.1	278	G	270278	1	1	1	1	0
FJ969727.1	279	A	270279	1	1	1	1	0
FJ969727.1	280	T	270280	0.996405	1.10122	0.973594	1.02374	0.0555705
FJ969727.1	281	C	270281	1	1	1	1	0
FJ969727.1	282	C	270282	1	1	1	1	0
FJ969727.1	283	G	270283	1	1	1	1	0
FJ969727.1	284	G	270284	1	1	1	1	0
FJ969727.1	285	A	270285	1	1	1	1	0
FJ969727.1	286	T	270286	0.958196	1.01301	0.982471	0.984558	0.0224248
FJ969727.1	287	C	270287	1	1	1	1	0
FJ969727.1	288	A	270288	1	1	1	1	0
FJ969727.1	289	A	270289	1	1	1	1	0
FJ969727.1	290	G	270290	1	1	1	1	0
FJ969727.1	291	C	270291	1	1	1	1	0
FJ969727.1	292	G	270292	1	1	1	1	0
FJ969727.1	293	C	270293	1	1	1	1	0
FJ969727.1	294	A	270294	1	1	1	1	0
FJ969727.1	295	A	270295	1	1	1	1	0
FJ969727.1	296	A	270296	1	1	1	1	0
FJ969727.1	297	A	270297	1	1	1	1	0
FJ969727.1	298	G	270298	1	1	1	1	0
FJ969727.1	299	G	270299	1	1	1	1	0
FJ969727.1	300	A	270300	1	1	1	1	0
FJ969727.1	301	C	270301	1	1	1	1	0
FJ969727.1	302	C	270302	1	1	1	1	0
FJ969727.1	303	T	270303	1.02926	1.12472	1.06937	1.07445	0.0391361
FJ969727.1	304	G	270304	1	1	1	1	0
FJ969727.1	305	G	270305	1	1	1	1	0
FJ969727.1	306	A	270306	1	1	1	1	0
FJ969727.1	307	G	270307	1	1	1	1	0
FJ969727.1	308	A	270308	1	1	1	1	0
FJ969727.1	309	A	270309	1	1	1	1	0
FJ969727.1	310	C	270310	1	1	1	1	0
FJ969727.1	311	G	270311	1	1	1	1	0
FJ969727.1	312	C	270312	1	1	1	1	0
FJ969727.1	313	G	270313	1	1	1	1	0
FJ969727.1	314	C	270314	1	1	1	1	0
FJ969727.1	315	G	270315	1	1	1	1	0
FJ969727.1	316	A	270316	1	1	1	1	0
FJ969727.1	317	A	270317	1	1	1	1	0
FJ969727.1	318	C	270318	1	1	1	1	0
FJ969727.1	319	G	270319	1	1	1	1	0
FJ969727.1	320	A	270320	1	1	1	1	0
FJ969727.1	321	G	270321	1	1	1	1	0
FJ969727.1	322	A	270322	1	1	1	1	0
FJ969727.1	323	A	270323	1	1	1	1	0
FJ969727.1	324	T	270324	1.44821	1.44541	1.45905	1.45089	0.00588096
FJ969727.1	325	G	270325	1	1	1	1	0
FJ969727.1	326	T	270326	0.927074	1.05171	0.974164	0.984317	0.0513869
FJ969727.1	327	T	270327	1.14768	1.27587	1.18112	1.20156	0.054292
FJ969727.1	328	G	270328	1	1	1	1	0
FJ969727.1	329	A	270329	1	1	1	1	0
FJ969727.1	330	C	270330	1	1	1	1	0
FJ969727.1	331	A	270331	1	1	1	1	0
FJ969727.1	332	G	270332	1	1	1	1	0
FJ969727.1	333	A	270333	1	1	1	1	0
FJ969727.1	334	G	270334	1	1	1	1	0
FJ969727.1	335	G	270335	1	1	1	1	0
FJ969727.1	336	A	270336	1	1	1	1	0
FJ969727.1	337	G	270337	1	1	1	1	0
FJ969727.1	338	A	270338	1	1	1	1	0
FJ969727.1	339	T	270339	1.04626	1.28789	0.968355	1.10084	0.136038
FJ969727.1	340	G	270340	1	1	1	1	0
FJ969727.1	341	G	270341	1	1	1	1	0
FJ969727.1	342	A	270342	1	1	1	1	0
FJ969727.1	343	A	270343	1	1	1	1	0
FJ969727.1	344	A	270344	1	1	1	1	0
FJ969727.1	345	G	270345	1	1	1	1	0
FJ969727.1	346	G	270346	1	1	1	1	0
FJ969727.1	347	T	270347	0.956127	1.05361	1.01149	1.00708	0.03992
FJ969727.1	348	T	270348	1.09112	1.32822	1.04334	1.15423	0.124567
FJ969727.1	349	G	270349	1	1	1	1	0
FJ969727.1	350	G	270350	1	1	1	1	0
FJ969727.1	351	A	270351	1	1	1	1	0
FJ969727.1	352	G	270352	1	1	1	1	0
FJ969727.1	353	G	270353	1	1	1	1	0
FJ969727.1	354	A	270354	1	1	1	1	0
FJ969727.1	355	G	270355	1	1	1	1	0
FJ969727.1	356	G	270356	1	1	1	1	0
FJ969727.1	357	A	270357	1	1	1	1	0
FJ969727.1	358	G	270358	1	1	1	1	0
FJ969727.1	359	G	270359	1	1	1	1	0
FJ969727.1	360	T	270360	1.21655	1.27743	1.1854	1.22646	0.0382176
FJ969727.1	361	G	270361	1	1	1	1	0
FJ969727.1	362	G	270362	1	1	1	1	0
FJ969727.1	363	A	270363	1	1	1	1	0
FJ969727.1	364	G	270364	1	1	1	1	0
FJ969727.1	365	A	270365	1	1	1	1	0
FJ969727.1	366	T	270366	1.37157	1.33459	1.41224	1.3728	0.0317135
FJ969727.1	367	G	270367	1	1	1	1	0
FJ969727.1	368	C	270368	1	1	1	1	0
FJ969727.1	369	T	270369	1.15828	1.15542	1.1293	1.14767	0.0130389
FJ969727.1	370	G	270370	1	1	1	1	0
FJ969727.1	371	A	270371	1	1	1	1	0
FJ969727.1	372	T	270372	1.29629	1.2982	1.26694	1.28714	0.0143037
FJ969727.1	373	G	270373	1	1	1	1	0
FJ969727.1	374	C	270374	1	1	1	1	0
FJ969727.1	375	G	270375	1	1	1	1	0
FJ969727.1	376	G	270376	1	1	1	1	0
FJ969727.1	377	G	270377	1	1	1	1	0
FJ969727.1	378	A	270378	1	1	1	1	0
FJ969727.1	379	G	270379	1	1	1	1	0
FJ969727.1	380	T	270380	0.954448	1.01504	1.0165	0.995328	0.0289127
FJ969727.1	381	T	270381	1.15355	1.18993	1.13994	1.16114	0.0211013
FJ969727.1	382	G	270382	1	1	1	1	0
FJ969727.1	383	G	270383	1	1	1	1	0
FJ969727.1	384	A	270384	1	1	1	1	0
FJ969727.1	385	G	270385	1	1	1	1	0
FJ969727.1	386	C	270386	1	1	1	1	0
FJ969727.1	387	T	270387	1.13462	1.17229	1.20548	1.17079	0.0289472
FJ969727.1	388	A	270388	1	1	1	1	0
FJ969727.1	389	C	270389	1	1	1	1	0
FJ969727.1	390	T	270390	1.09952	1.17327	1.08121	1.118	0.0397876
FJ969727.1	391	G	270391	1	1	1	1	0
FJ969727.1	392	G	270392	1	1	1	1	0
FJ969727.1	393	A	270393	1	1	1	1	0
FJ969727.1	394	G	270394	1	1	1	1	0
FJ969727.1	395	C	270395	1	1	1	1	0
FJ969727.1	396	G	270396	1	1	1	1	0
FJ969727.1	397	A	270397	1	1	1	1	0
FJ969727.1	398	A	270398	1	1	1	1	0
FJ969727.1	399	T	270399	1.29344	1.24929	1.21849	1.25374	0.0307605
FJ969727.1	400	G	270400	1	1	1	1	0
FJ969727.1	401	G	270401	1	1	1	1	0
FJ969727.1	402	A	270402	1	1	1	1	0
FJ969727.1	403	G	270403	1	1	1	1	0
FJ969727.1	404	G	270404	1	1	1	1	0
FJ969727.1	405	A	270405	1	1	1	1	0
FJ969727.1	406	A	270406	1	1	1	1	0
FJ969727.1	407	G	270407	1	1	1	1	0
FJ969727.1	408	A	270408	1	1	1	1	0
FJ969727.1	409	T	270409	1.31398	1.39532	1.38022	1.36317	0.0353289
FJ969727.1	410	G	270410	1	1	1	1	0
FJ969727.1	411	G	270411	1	1	1	1	0
FJ969727.1	412	G	270412	1	1	1	1	0
FJ969727.1	413	T	270413	1.01379	0.999046	1.01675	1.00986	0.007744
FJ969727.1	414	A	270414	1	1	1	1	0
FJ969727.1	415	G	270415	1	1	1	1	0
FJ969727.1	416	T	270416	1.04028	1.20776	0.950573	1.0662	0.106584
FJ969727.1	417	T	270417	0.910463	0.92426	0.971002	0.935242	0.0259061
FJ969727.1	418	C	270418	1	1	1	1	0
FJ969727.1	419	T	270419	1.08868	1.23465	1.06094	1.12809	0.0761965
FJ969727.1	420	A	270420	1	1	1	1	0
FJ969727.1	421	A	270421	1	1	1	1	0
FJ969727.1	422	C	270422	1	1	1	1	0
FJ969727.1	423	A	270423	1	1	1	1	0
FJ969727.1	424	G	270424	1	1	1	1	0
FJ969727.1	425	A	270425	1	1	1	1	0
FJ969727.1	426	A	270426	1	1	1	1	0
FJ969727.1	427	G	270427	1	1	1	1	0
FJ969727.1	428	A	270428	1	1	1	1	0
FJ969727.1	429	G	270429	1	1	1	1	0
FJ969727.1	430	A	270430	1	1	1	1	0
FJ969727.1	431	T	270431	0.884999	1.09889	0.917239	0.967044	0.0941568
FJ969727.1	432	T	270432	1.26597	1.20546	1.2122	1.22788	0.0270744
FJ969727.1	433	G	270433	1	1	1	1	0
FJ969727.1	434	C	270434	1	1	1	1	0
FJ969727.1	435	T	270435	0.890143	0.939346	0.904225	0.911238	0.02069
FJ969727.1	436	C	270436	1	1	1	1	0
FJ969727.1	437	G	270437	1	1	1	1	0
FJ969727.1	438	C	270438	1	1	1	1	0
FJ969727.1	439	G	270439	1	1	1	1	0
FJ969727.1	440	C	270440	1	1	1	1	0
FJ969727.1	441	G	270441	1	1	1	1	0
FJ969727.1	442	A	270442	1	1	1	1	0
FJ969727.1	443	T	270443	0.99348	0.96853	1.0203	0.994105	0.0211414
FJ969727.1	444	C	270444	1	1	1	1	0
FJ969727.1	445	G	270445	1	1	1	1	0
FJ969727.1	446	A	270446	1	1	1	1	0
FJ969727.1	447	A	270447	1	1	1	1	0
FJ969727.1	448	T	270448	0.997336	1.07349	1.05925	1.04336	0.0330593
FJ969727.1	449	C	270449	1	1	1	1	0
FJ969727.1	450	T	270450	1.11945	1.23497	1.31754	1.22399	0.0812443
FJ969727.1	451	A	270451	1	1	1	1	0
FJ969727.1	452	A	270452	1	1	1	1	0
FJ969727.1	453	A	270453	1	1	1	1	0
FJ969727.1	454	T	270454	1.21673	1.35781	1.18923	1.25459	0.0738446
FJ969727.1	455	A	270455	1	1	1	1	0
FJ969727.1	456	C	270456	1	1	1	1	0
FJ969727.1	457	G	270457	1	1	1	1	0
FJ969727.1	458	G	270458	1	1	1	1	0
FJ969727.1	459	T	270459	0.963242	1.3887	0.929271	1.09374	0.209029
FJ969727.1	460	A	270460	1	1	1	1	0
FJ969727.1	461	C	270461	1	1	1	1	0
FJ969727.1	462	G	270462	1	1	1	1	0
FJ969727.1	463	A	270463	1	1	1	1	0
FJ969727.1	464	A	270464	1	1	1	1	0
FJ969727.1	465	G	270465	1	1	1	1	0
FJ969727.1	466	A	270466	1	1	1	1	0
FJ969727.1	467	T	270467	0.959318	1.02588	1.01828	1.00116	0.0297482
FJ969727.1	468	T	270468	1.02563	1.1303	1.07251	1.07615	0.0428116
FJ969727.1	469	G	270469	1	1	1	1	0
FJ969727.1	470	A	270470	1	1	1	1	0
FJ969727.1	471	T	270471	1.46551	1.48946	1.75371	1.56956	0.130581
FJ969727.1	472	G	270472	1	1	1	1	0
FJ969727.1	473	T	270473	0.934956	1.20996	1.004	1.04964	0.116816
FJ969727.1	474	T	270474	0.897772	1.1306	0.917595	0.981989	0.105395
FJ969727.1	475	T	270475	1.02157	1.33802	0.889048	1.08288	0.18835
FJ969727.1	476	A	270476	1	1	1	1	0
FJ969727.1	477	C	270477	1	1	1	1	0
FJ969727.1	478	A	270478	1	1	1	1	0
FJ969727.1	479	G	270479	1	1	1	1	0
FJ969727.1	480	A	270480	1	1	1	1	0
FJ969727.1	481	G	270481	1	1	1	1	0
FJ969727.1	482	A	270482	1	1	1	1	0
FJ969727.1	483	T	270483	1.37472	1.43787	1.31941	1.37734	0.0483996
FJ969727.1	484	G	270484	1	1	1	1	0
FJ969727.1	485	A	270485	1	1	1	1	0
FJ969727.1	486	G	270486	1	1	1	1	0
FJ969727.1	487	G	270487	1	1	1	1	0
FJ969727.1	488	T	270488	0.959683	0.981114	0.851808	0.930868	0.0565848
FJ969727.1	489	C	270489	1	1	1	1	0
FJ969727.1	490	C	270490	1	1	1	1	0
FJ969727.1	491	C	270491	1	1	1	1	0
FJ969727.1	492	A	270492	1	1	1	1	0
FJ969727.1	493	G	270493	1	1	1	1	0
FJ969727.1	494	C	270494	1	1	1	1	0
FJ969727.1	495	A	270495	1	1	1	1	0
FJ969727.1	496	C	270496	1	1	1	1	0
FJ969727.1	497	A	270497	1	1	1	1	0
FJ969727.1	498	A	270498	1	1	1	1	0
FJ969727.1	499	A	270499	1	1	1	1	0
FJ969727.1	500	T	270500	0.983747	0.942131	0.954526	0.960135	0.0174463
FJ969727.1	501	C	270501	1	1	1	1	0
FJ969727.1	502	A	270502	1	1	1	1	0
FJ969727.1	503	T	270503	0.978511	0.958156	0.995793	0.977487	0.0153825
FJ969727.1	504	C	270504	1	1	1	1	0
FJ969727.1	505	G	270505	1	1	1	1	0
FJ969727.1	506	A	270506	1	1	1	1	0
FJ969727.1	507	A	270507	1	1	1	1	0
FJ969727.1	508	G	270508	1	1	1	1	0
FJ969727.1	509	T	270509	1.21063	1.35846	1.08098	1.21669	0.113364
FJ969727.1	510	A	270510	1	1	1	1	0
FJ969727.1	511	G	270511	1	1	1	1	0
FJ969727.1	512	A	270512	1	1	1	1	0
FJ969727.1	513	A	270513	1	1	1	1	0
FJ969727.1	514	C	270514	1	1	1	1	0
FJ969727.1	515	G	270515	1	1	1	1	0
FJ969727.1	516	C	270516	1	1	1	1	0
FJ969727.1	517	A	270517	1	1	1	1	0
FJ969727.1	518	G	270518	1	1	1	1	0
FJ969727.1	519	T	270519	0.980338	1.10259	0.970498	1.01781	0.0600838
FJ969727.1	520	C	270520	1	1	1	1	0
FJ969727.1	521	T	270521	0.959729	1.0252	0.94816	0.977697	0.0339223
FJ969727.1	522	C	270522	1	1	1	1	0
FJ969727.1	523	C	270523	1	1	1	1	0
FJ969727.1	524	A	270524	1	1	1	1	0
FJ969727.1	525	G	270525	1	1	1	1	0
FJ969727.1	526	A	270526	1	1	1	1	0
FJ969727.1	527	A	270527	1	1	1	1	0
FJ969727.1	528	A	270528	1	1	1	1	0
FJ969727.1	529	G	270529	1	1	1	1	0
FJ969727.1	530	A	270530	1	1	1	1	0
FJ969727.1	531	G	270531	1	1	1	1	0
FJ969727.1	532	C	270532	1	1	1	1	0
FJ969727.1	533	T	270533	1.12777	1.13357	1.16342	1.14158	0.0156209
FJ969727.1	534	A	270534	1	1	1	1	0
FJ969727.1	535	G	270535	1	1	1	1	0
FJ969727.1	536	G	270536	1	1	1	1	0
FJ969727.1	537	G	270537	1	1	1	1	0
FJ969727.1	538	A	270538	1	1	1	1	0
FJ969727.1	539	T	270539	1.05639	1.22023	1.10429	1.12697	0.0687803
FJ969727.1	540	T	270540	1.01219	1.04433	1.01972	1.02541	0.0137233
FJ969727.1	541	T	270541	0.969022	1.01546	1.02696	1.00381	0.025045
FJ969727.1	542	C	270542	1	1	1	1	0
FJ969727.1	543	G	270543	1	1	1	1	0
FJ969727.1	544	C	270544	1	1	1	1	0
FJ969727.1	545	G	270545	1	1	1	1	0
FJ969727.1	546	T	270546	1.17684	1.36396	1.2133	1.25137	0.0809951
FJ969727.1	547	G	270547	1	1	1	1	0
FJ969727.1	548	A	270548	1	1	1	1	0
FJ969727.1	549	G	270549	1	1	1	1	0
FJ969727.1	550	G	270550	1	1	1	1	0
FJ969727.1	551	G	270551	1	1	1	1	0
FJ969727.1	552	A	270552	1	1	1	1	0
FJ969727.1	553	G	270553	1	1	1	1	0
FJ969727.1	554	T	270554	1.28512	1.25854	1.16065	1.23477	0.0535217
FJ969727.1	555	G	270555	1	1	1	1	0
FJ969727.1	556	G	270556	1	1	1	1	0
FJ969727.1	557	C	270557	1	1	1	1	0
FJ969727.1	558	C	270558	1	1	1	1	0
FJ969727.1	559	G	270559	1	1	1	1	0
FJ969727.1	560	A	270560	1	1	1	1	0
FJ969727.1	561	G	270561	1	1	1	1	0
FJ969727.1	562	C	270562	1	1	1	1	0
FJ969727.1	563	A	270563	1	1	1	1	0
FJ969727.1	564	G	270564	1	1	1	1	0
FJ969727.1	565	A	270565	1	1	1	1	0
FJ969727.1	566	C	270566	1	1	1	1	0
FJ969727.1	567	A	270567	1	1	1	1	0
FJ969727.1	568	G	270568	1	1	1	1	0
FJ969727.1	569	A	270569	1	1	1	1	0
FJ969727.1	570	G	270570	1	1	1	1	0
FJ969727.1	571	A	270571	1	1	1	1	0
FJ969727.1	572	G	270572	1	1	1	1	0
FJ969727.1	573	A	270573	1	1	1	1	0
FJ969727.1	574	T	270574	1.00816	1.13257	0.961719	1.03415	0.0721317
FJ969727.1	575	T	270575	1.06645	1.10678	1.17732	1.11685	0.0458172
FJ969727.1	576	G	270576	1	1	1	1	0
FJ969727.1	577	A	270577	1	1	1	1	0
FJ969727.1	578	G	270578	1	1	1	1	0
FJ969727.1	579	A	270579	1	1	1	1	0
FJ969727.1	580	G	270580	1	1	1	1	0
FJ969727.1	581	A	270581	1	1	1	1	0
FJ969727.1	582	T	270582	0.986484	0.981932	1.01782	0.99541	0.0159517
FJ969727.1	583	C	270583	1	1	1	1	0
FJ969727.1	584	T	270584	1.21993	1.25395	1.25958	1.24449	0.0175122
FJ969727.1	585	G	270585	1	1	1	1	0
FJ969727.1	586	C	270586	1	1	1	1	0
FJ969727.1	587	G	270587	1	1	1	1	0
FJ969727.1	588	A	270588	1	1	1	1	0
FJ969727.1	589	C	270589	1	1	1	1	0
FJ969727.1	590	G	270590	1	1	1	1	0
FJ969727.1	591	A	270591	1	1	1	1	0
FJ969727.1	592	A	270592	1	1	1	1	0
FJ969727.1	593	A	270593	1	1	1	1	0
FJ969727.1	594	A	270594	1	1	1	1	0
FJ969727.1	595	G	270595	1	1	1	1	0
FJ969727.1	596	A	270596	1	1	1	1	0
FJ969727.1	597	G	270597	1	1	1	1	0
FJ969727.1	598	A	270598	1	1	1	1	0
FJ969727.1	599	A	270599	1	1	1	1	0
FJ969727.1	600	G	270600	1	1	1	1	0
FJ969727.1	601	A	270601	1	1	1	1	0
FJ969727.1	602	G	270602	1	1	1	1	0
FJ969727.1	603	T	270603	1.21574	1.22931	1.15468	1.19991	0.0324564
FJ969727.1	604	G	270604	1	1	1	1	0
FJ969727.1	605	G	270605	1	1	1	1	0
FJ969727.1	606	G	270606	1	1	1	1	0
FJ969727.1	607	G	270607	1	1	1	1	0
FJ969727.1	608	C	270608	1	1	1	1	0
FJ969727.1	609	A	270609	1	1	1	1	0
FJ969727.1	610	C	270610	1	1	1	1	0
FJ969727.1	611	A	270611	1	1	1	1	0
FJ969727.1	612	T	270612	1.28432	1.33755	1.21278	1.27821	0.0511217
FJ969727.1	613	G	270613	1	1	1	1	0
FJ969727.1	614	C	270614	1	1	1	1	0
FJ969727.1	615	A	270615	1	1	1	1	0
FJ969727.1	616	A	270616	1	1	1	1	0
FJ969727.1	617	A	270617	1	1	1	1	0
FJ969727.1	618	G	270618	1	1	1	1	0
FJ969727.1	619	G	270619	1	1	1	1	0
FJ969727.1	620	C	270620	1	1	1	1	0
FJ969727.1	621	T	270621	1.11631	1.14505	1.06392	1.10843	0.0335884
FJ969727.1	622	G	270622	1	1	1	1	0
FJ969727.1	623	C	270623	1	1	1	1	0
FJ969727.1	624	T	270624	1.12482	1.14534	1.16912	1.14643	0.0180994
FJ969727.1	625	G	270625	1	1	1	1	0
FJ969727.1	626	A	270626	1	1	1	1	0
FJ969727.1	627	G	270627	1	1	1	1	0
FJ969727.1	628	A	270628	1	1	1	1	0
FJ969727.1	629	G	270629	1	1	1	1	0
FJ969727.1	630	A	270630	1	1	1	1	0
FJ969727.1	631	G	270631	1	1	1	1	0
FJ969727.1	632	G	270632	1	1	1	1	0
FJ969727.1	633	G	270633	1	1	1	1	0
FJ969727.1	634	A	270634	1	1	1	1	0
FJ969727.1	635	G	270635	1	1	1	1	0
FJ969727.1	636	G	270636	1	1	1	1	0
FJ969727.1	637	C	270637	1	1	1	1	0
FJ969727.1	638	G	270638	1	1	1	1	0
FJ969727.1	639	T	270639	0.940679	1.22581	1.00848	1.05832	0.121621
FJ969727.1	640	A	270640	1	1	1	1	0
FJ969727.1	641	A	270641	1	1	1	1	0
FJ969727.1	642	A	270642	1	1	1	1	0
FJ969727.1	643	C	270643	1	1	1	1	0
FJ969727.1	644	A	270644	1	1	1	1	0
FJ969727.1	645	A	270645	1	1	1	1	0
FJ969727.1	646	G	270646	1	1	1	1	0
FJ969727.1	647	G	270647	1	1	1	1	0
FJ969727.1	648	G	270648	1	1	1	1	0
FJ969727.1	649	A	270649	1	1	1	1	0
FJ969727.1	650	A	270650	1	1	1	1	0
FJ969727.1	651	G	270651	1	1	1	1	0
FJ969727.1	652	A	270652	1	1	1	1	0
FJ969727.1	653	A	270653	1	1	1	1	0
FJ969727.1	654	G	270654	1	1	1	1	0
FJ969727.1	655	C	270655	1	1	1	1	0
FJ969727.1	656	C	270656	1	1	1	1	0
FJ969727.1	657	T	270657	0.992583	1.05505	1.05811	1.03525	0.0301936
FJ969727.1	658	C	270658	1	1	1	1	0
FJ969727.1	659	A	270659	1	1	1	1	0
FJ969727.1	660	T	270660	1.26643	1.30694	1.22608	1.26648	0.0330106
FJ969727.1	661	G	270661	1	1	1	1	0
FJ969727.1	662	G	270662	1	1	1	1	0
FJ969727.1	663	T	270663	1.51139	1.60986	1.40784	1.5097	0.0824841
FJ969727.1	664	G	270664	1	1	1	1	0
FJ969727.1	665	A	270665	1	1	1	1	0
FJ969727.1	666	T	270666	1.3797	1.52881	1.26285	1.39045	0.108844
FJ969727.1	667	G	270667	1	1	1	1	0
FJ969727.1	668	C	270668	1	1	1	1	0
FJ969727.1	669	G	270669	1	1	1	1	0
FJ969727.1	670	C	270670	1	1	1	1	0
FJ969727.1	671	A	270671	1	1	1	1	0
FJ969727.1	672	G	270672	1	1	1	1	0
FJ969727.1	673	A	270673	1	1	1	1	0
FJ969727.1	674	G	270674	1	1	1	1	0
FJ969727.1	675	A	270675	1	1	1	1	0
FJ969727.1	676	G	270676	1	1	1	1	0
FJ969727.1	677	A	270677	1	1	1	1	0
FJ969727.1	678	G	270678	1	1	1	1	0
FJ969727.1	679	G	270679	1	1	1	1	0
FJ969727.1	680	G	270680	1	1	1	1	0
FJ969727.1	681	T	270681	0.903068	1.2616	0.879501	1.01472	0.174835
FJ969727.1	682	A	270682	1	1	1	1	0
FJ969727.1	683	C	270683	1	1	1	1	0
FJ969727.1	684	C	270684	1	1	1	1	0
FJ969727.1	685	G	270685	1	1	1	1	0
FJ969727.1	686	A	270686	1	1	1	1	0
FJ969727.1	687	G	270687	1	1	1	1	0
FJ969727.1	688	G	270688	1	1	1	1	0
FJ969727.1	689	A	270689	1	1	1	1	0
FJ969727.1	690	A	270690	1	1	1	1	0
FJ969727.1	691	G	270691	1	1	1	1	0
FJ969727.1	692	A	270692	1	1	1	1	0
FJ969727.1	693	G	270693	1	1	1	1	0
FJ969727.1	694	A	270694	1	1	1	1	0
FJ969727.1	695	A	270695	1	1	1	1	0
FJ969727.1	696	G	270696	1	1	1	1	0
FJ969727.1	697	A	270697	1	1	1	1	0
FJ969727.1	698	C	270698	1	1	1	1	0
FJ969727.1	699	G	270699	1	1	1	1	0
FJ969727.1	700	T	270700	0.942427	1.06453	0.866926	0.957961	0.081415
FJ969727.1	701	C	270701	1	1	1	1	0
FJ969727.1	702	C	270702	1	1	1	1	0
FJ969727.1	703	G	270703	1	1	1	1	0
FJ969727.1	704	A	270704	1	1	1	1	0
FJ969727.1	705	A	270705	1	1	1	1	0
FJ969727.1	706	G	270706	1	1	1	1	0
FJ969727.1	707	A	270707	1	1	1	1	0
FJ969727.1	708	A	270708	1	1	1	1	0
FJ969727.1	709	C	270709	1	1	1	1	0
FJ969727.1	710	C	270710	1	1	1	1	0
FJ969727.1	711	A	270711	1	1	1	1	0
FJ969727.1	712	G	270712	1	1	1	1	0
FJ969727.1	713	C	270713	1	1	1	1	0
FJ969727.1	714	G	270714	1	1	1	1	0
FJ969727.1	715	A	270715	1	1	1	1	0
FJ969727.1	716	G	270716	1	1	1	1	0
FJ969727.1	717	T	270717	1.251	1.33111	1.19735	1.25982	0.0549657
FJ969727.1	718	G	270718	1	1	1	1	0
FJ969727.1	719	T	270719	0.952255	1.03682	0.960278	0.983118	0.0381147
FJ969727.1	720	C	270720	1	1	1	1	0
FJ969727.1	721	G	270721	1	1	1	1	0
FJ969727.1	722	G	270722	1	1	1	1	0
FJ969727.1	723	G	270723	1	1	1	1	0
FJ969727.1	724	A	270724	1	1	1	1	0
FJ969727.1	725	T	270725	0.903434	1.13711	0.930863	0.990469	0.104295
FJ969727.1	726	C	270726	1	1	1	1	0
FJ969727.1	727	A	270727	1	1	1	1	0
FJ969727.1	728	C	270728	1	1	1	1	0
FJ969727.1	729	T	270729	1.50371	1.426	1.42687	1.45219	0.0364271
FJ969727.1	730	A	270730	1	1	1	1	0
FJ969727.1	731	T	270731	1.14292	1.23633	1.06019	1.14648	0.0719507
FJ969727.1	732	A	270732	1	1	1	1	0
FJ969727.1	733	G	270733	1	1	1	1	0
FJ969727.1	734	A	270734	1	1	1	1	0
FJ969727.1	735	G	270735	1	1	1	1	0
FJ969727.1	736	G	270736	1	1	1	1	0
FJ969727.1	737	G	270737	1	1	1	1	0
FJ969727.1	738	G	270738	1	1	1	1	0
FJ969727.1	739	G	270739	1	1	1	1	0
FJ969727.1	740	T	270740	0.938408	1.02198	0.90398	0.954789	0.0495465
FJ969727.1	741	C	270741	1	1	1	1	0
FJ969727.1	742	A	270742	1	1	1	1	0
FJ969727.1	743	T	270743	1.24697	1.38372	1.38354	1.33808	0.0644228
FJ969727.1	744	G	270744	1	1	1	1	0
FJ969727.1	745	A	270745	1	1	1	1	0
FJ969727.1	746	G	270746	1	1	1	1	0
FJ969727.1	747	T	270747	1.01041	1.04632	0.973653	1.01013	0.0296687
FJ969727.1	748	C	270748	1	1	1	1	0
FJ969727.1	749	A	270749	1	1	1	1	0
FJ969727.1	750	G	270750	1	1	1	1	0
FJ969727.1	751	A	270751	1	1	1	1	0
FJ969727.1	752	A	270752	1	1	1	1	0
FJ969727.1	753	G	270753	1	1	1	1	0
FJ969727.1	754	A	270754	1	1	1	1	0
FJ969727.1	755	A	270755	1	1	1	1	0
FJ969727.1	756	A	270756	1	1	1	1	0
FJ969727.1	757	C	270757	1	1	1	1	0
FJ969727.1	758	T	270758	0.997707	0.982624	0.93668	0.972337	0.0259543
FJ969727.1	759	C	270759	1	1	1	1	0
FJ969727.1	760	T	270760	1.03898	1.02279	1.03705	1.03294	0.00722139
FJ969727.1	761	T	270761	1.29803	1.39864	1.24537	1.31401	0.0635878
FJ969727.1	762	G	270762	1	1	1	1	0
FJ969727.1	763	A	270763	1	1	1	1	0
FJ969727.1	764	G	270764	1	1	1	1	0
FJ969727.1	765	C	270765	1	1	1	1	0
FJ969727.1	766	A	270766	1	1	1	1	0
FJ969727.1	767	T	270767	1.33173	1.42193	1.30367	1.35244	0.0504526
FJ969727.1	768	G	270768	1	1	1	1	0
FJ969727.1	769	A	270769	1	1	1	1	0
FJ969727.1	770	T	270770	1.00468	1.16716	0.876008	1.01595	0.119127
FJ969727.1	771	T	270771	1.09721	1.13283	0.979923	1.06999	0.0653263
FJ969727.1	772	G	270772	1	1	1	1	0
FJ969727.1	773	G	270773	1	1	1	1	0
FJ969727.1	774	C	270774	1	1	1	1	0
FJ969727.1	775	G	270775	1	1	1	1	0
FJ969727.1	776	G	270776	1	1	1	1	0
FJ969727.1	777	T	270777	1.31003	1.4172	1.4032	1.37681	0.0475662
FJ969727.1	778	G	270778	1	1	1	1	0
FJ969727.1	779	T	270779	1.03104	1.17641	0.919598	1.04235	0.105149
FJ969727.1	780	A	270780	1	1	1	1	0
FJ969727.1	781	G	270781	1	1	1	1	0
FJ969727.1	782	A	270782	1	1	1	1	0
FJ969727.1	783	G	270783	1	1	1	1	0
FJ969727.1	784	A	270784	1	1	1	1	0
FJ969727.1	785	G	270785	1	1	1	1	0
FJ969727.1	786	A	270786	1	1	1	1	0
FJ969727.1	787	A	270787	1	1	1	1	0
FJ969727.1	788	A	270788	1	1	1	1	0
FJ969727.1	789	G	270789	1	1	1	1	0
FJ969727.1	790	A	270790	1	1	1	1	0
FJ969727.1	791	T	270791	1.13972	1.32563	1.30951	1.25829	0.0840953
FJ969727.1	792	G	270792	1	1	1	1	0
FJ969727.1	793	G	270793	1	1	1	1	0
FJ969727.1	794	C	270794	1	1	1	1	0
FJ969727.1	795	T	270795	0.948721	0.957032	0.892784	0.932846	0.0285302
FJ969727.1	796	C	270796	1	1	1	1	0
FJ969727.1	797	C	270797	1	1	1	1	0
FJ969727.1	798	A	270798	1	1	1	1	0
FJ969727.1	799	A	270799	1	1	1	1	0
FJ969727.1	800	T	270800	0.927288	1.2154	1.11164	1.08478	0.119147
FJ969727.1	801	A	270801	1	1	1	1	0
FJ969727.1	802	G	270802	1	1	1	1	0
FJ969727.1	803	G	270803	1	1	1	1	0
FJ969727.1	804	C	270804	1	1	1	1	0
FJ969727.1	805	G	270805	1	1	1	1	0
FJ969727.1	806	C	270806	1	1	1	1	0
FJ969727.1	807	G	270807	1	1	1	1	0
FJ969727.1	808	C	270808	1	1	1	1	0
FJ969727.1	809	G	270809	1	1	1	1	0
FJ969727.1	810	G	270810	1	1	1	1	0
FJ969727.1	811	G	270811	1	1	1	1	0
FJ969727.1	812	A	270812	1	1	1	1	0
FJ969727.1	813	G	270813	1	1	1	1	0
FJ969727.1	814	A	270814	1	1	1	1	0
FJ969727.1	815	G	270815	1	1	1	1	0
FJ969727.1	816	C	270816	1	1	1	1	0
FJ969727.1	817	G	270817	1	1	1	1	0
FJ969727.1	818	C	270818	1	1	1	1	0
FJ969727.1	819	A	270819	1	1	1	1	0
FJ969727.1	820	G	270820	1	1	1	1	0
FJ969727.1	821	T	270821	1.14152	1.04344	1.12807	1.10434	0.0434155
FJ969727.1	822	T	270822	0.998028	0.986506	0.828669	0.937734	0.0772641
FJ969727.1	823	A	270823	1	1	1	1	0
FJ969727.1	824	T	270824	1.33713	1.41902	1.21589	1.32401	0.0834424
FJ969727.1	825	G	270825	1	1	1	1	0
FJ969727.1	826	T	270826	1.13634	1.15577	1.02797	1.10669	0.0562326
FJ969727.1	827	T	270827	0.988497	0.970626	0.795653	0.918259	0.0870015
FJ969727.1	828	A	270828	1	1	1	1	0
FJ969727.1	829	G	270829	1	1	1	1	0
FJ969727.1	830	T	270830	0.995631	1.10006	1.16166	1.08578	0.0685281
FJ969727.1	831	T	270831	1.11718	1.03844	1.15971	1.10511	0.0502412
FJ969727.1	832	T	270832	0.945348	1.10077	0.960296	1.00214	0.0700093
FJ969727.1	833	C	270833	1	1	1	1	0
FJ969727.1	834	A	270834	1	1	1	1	0
FJ969727.1	835	A	270835	1	1	1	1	0
FJ969727.1	836	A	270836	1	1	1	1	0
FJ969727.1	837	C	270837	1	1	1	1	0
FJ969727.1	838	A	270838	1	1	1	1	0
FJ969727.1	839	G	270839	1	1	1	1	0
FJ969727.1	840	T	270840	1.08748	1.28472	0.892571	1.08826	0.160095
FJ969727.1	841	A	270841	1	1	1	1	0
FJ969727.1	842	T	270842	0.895603	1.08505	0.922829	0.967826	0.0836301
FJ969727.1	843	T	270843	1.00095	1.31231	1.17035	1.1612	0.127277
FJ969727.1	844	A	270844	1	1	1	1	0
FJ969727.1	845	A	270845	1	1	1	1	0
FJ969727.1	846	A	270846	1	1	1	1	0
FJ969727.1	847	G	270847	1	1	1	1	0
FJ969727.1	848	A	270848	1	1	1	1	0
FJ969727.1	849	T	270849	1.23371	1.27925	1.37317	1.29537	0.0580658
FJ969727.1	850	G	270850	1	1	1	1	0
FJ969727.1	851	T	270851	1.06501	1.23019	1.2149	1.17003	0.0745224
FJ969727.1	852	G	270852	1	1	1	1	0
FJ969727.1	853	G	270853	1	1	1	1	0
FJ969727.1	854	T	270854	1.59593	1.57374	1.77337	1.64768	0.0893364
FJ969727.1	855	G	270855	1	1	1	1	0
FJ969727.1	856	C	270856	1	1	1	1	0
FJ969727.1	857	G	270857	1	1	1	1	0
FJ969727.1	858	A	270858	1	1	1	1	0
FJ969727.1	859	G	270859	1	1	1	1	0
FJ969727.1	860	C	270860	1	1	1	1	0
FJ969727.1	861	T	270861	1.07216	1.00048	0.842716	0.971787	0.095843
FJ969727.1	862	A	270862	1	1	1	1	0
FJ969727.1	863	C	270863	1	1	1	1	0
FJ969727.1	864	A	270864	1	1	1	1	0
FJ969727.1	865	G	270865	1	1	1	1	0
FJ969727.1	866	C	270866	1	1	1	1	0
FJ969727.1	867	G	270867	1	1	1	1	0
FJ969727.1	868	T	270868	0.863231	1.07058	1.03255	0.988789	0.0901304
FJ969727.1	869	A	270869	1	1	1	1	0
FJ969727.1	870	T	270870	1.03731	1.22072	0.761099	1.00638	0.188912
FJ969727.1	871	T	270871	1.03036	0.996189	0.960854	0.995801	0.0283774
FJ969727.1	872	T	270872	0.980451	0.917273	0.929849	0.942524	0.0273051
FJ969727.1	873	C	270873	1	1	1	1	0
FJ969727.1	874	A	270874	1	1	1	1	0
FJ969727.1	875	C	270875	1	1	1	1	0
FJ969727.1	876	A	270876	1	1	1	1	0
FJ969727.1	877	G	270877	1	1	1	1	0
FJ969727.1	878	C	270878	1	1	1	1	0
FJ969727.1	879	G	270879	1	1	1	1	0
FJ969727.1	880	C	270880	1	1	1	1	0
FJ969727.1	881	C	270881	1	1	1	1	0
FJ969727.1	882	A	270882	1	1	1	1	0
FJ969727.1	883	A	270883	1	1	1	1	0
FJ969727.1	884	C	270884	1	1	1	1	0
FJ969727.1	885	C	270885	1	1	1	1	0
FJ969727.1	886	G	270886	1	1	1	1	0
FJ969727.1	887	G	270887	1	1	1	1	0
FJ969727.1	888	A	270888	1	1	1	1	0
FJ969727.1	889	G	270889	1	1	1	1	0
FJ969727.1	890	A	270890	1	1	1	1	0
FJ969727.1	891	T	270891	0.93316	0.934	0.914003	0.927055	0.009235
FJ969727.1	892	C	270892	1	1	1	1	0
FJ969727.1	893	C	270893	1	1	1	1	0
FJ969727.1	894	A	270894	1	1	1	1	0
FJ969727.1	895	C	270895	1	1	1	1	0
FJ969727.1	896	A	270896	1	1	1	1	0
FJ969727.1	897	T	270897	1.1089	1.2884	1.09796	1.16509	0.087312
FJ969727.1	898	T	270898	1.16975	1.27545	1.36731	1.27084	0.0807185
FJ969727.1	899	G	270899	1	1	1	1	0
FJ969727.1	900	G	270900	1	1	1	1	0
FJ969727.1	901	A	270901	1	1	1	1	0
FJ969727.1	902	A	270902	1	1	1	1	0
FJ969727.1	903	G	270903	1	1	1	1	0
FJ969727.1	904	G	270904	1	1	1	1	0
FJ969727.1	905	A	270905	1	1	1	1	0
FJ969727.1	906	G	270906	1	1	1	1	0
FJ969727.1	907	G	270907	1	1	1	1	0
FJ969727.1	908	T	270908	1.09301	1.33436	0.916791	1.11472	0.17116
FJ969727.1	909	G	270909	1	1	1	1	0
FJ969727.1	910	G	270910	1	1	1	1	0
FJ969727.1	911	C	270911	1	1	1	1	0
FJ969727.1	912	T	270912	0.902079	1.13752	0.965113	1.00157	0.0995145
FJ969727.1	913	C	270913	1	1	1	1	0
FJ969727.1	914	G	270914	1	1	1	1	0
FJ969727.1	915	C	270915	1	1	1	1	0
FJ969727.1	916	G	270916	1	1	1	1	0
FJ969727.1	917	A	270917	1	1	1	1	0
FJ969727.1	918	A	270918	1	1	1	1	0
FJ969727.1	919	G	270919	1	1	1	1	0
FJ969727.1	920	C	270920	1	1	1	1	0
FJ969727.1	921	T	270921	0.853519	0.974573	0.953037	0.927043	0.0527273
FJ969727.1	922	T	270922	1.00563	0.952513	1.02214	0.993425	0.0297039
FJ969727.1	923	C	270923	1	1	1	1	0
FJ969727.1	924	A	270924	1	1	1	1	0
FJ969727.1	925	A	270925	1	1	1	1	0
FJ969727.1	926	A	270926	1	1	1	1	0
FJ969727.1	927	A	270927	1	1	1	1	0
FJ969727.1	928	A	270928	1	1	1	1	0
FJ969727.1	929	A	270929	1	1	1	1	0
FJ969727.1	930	G	270930	1	1	1	1	0
FJ969727.1	931	A	270931	1	1	1	1	0
FJ969727.1	932	A	270932	1	1	1	1	0
FJ969727.1	933	G	270933	1	1	1	1	0
FJ969727.1	934	A	270934	1	1	1	1	0
FJ969727.1	935	A	270935	1	1	1	1	0
FJ969727.1	936	C	270936	1	1	1	1	0
FJ969727.1	937	A	270937	1	1	1	1	0
FJ969727.1	938	T	270938	1.2632	1.45189	0.952469	1.22252	0.205906
FJ969727.1	939	A	270939	1	1	1	1	0
FJ969727.1	940	T	270940	1.24314	1.26231	1.00647	1.17064	0.116352
FJ969727.1	941	T	270941	1.09189	1.22492	0.987469	1.10143	0.0971745
FJ969727.1	942	A	270942	1	1	1	1	0
FJ969727.1	943	G	270943	1	1	1	1	0
FJ969727.1	944	C	270944	1	1	1	1	0
FJ969727.1	945	A	270945	1	1	1	1	0
FJ969727.1	946	T	270946	1.24119	1.51832	1.22371	1.32774	0.134948
FJ969727.1	947	A	270947	1	1	1	1	0
FJ969727.1	948	C	270948	1	1	1	1	0
FJ969727.1	949	A	270949	1	1	1	1	0
FJ969727.1	950	C	270950	1	1	1	1	0
FJ969727.1	951	G	270951	1	1	1	1	0
FJ969727.1	952	A	270952	1	1	1	1	0
FJ969727.1	953	G	270953	1	1	1	1	0
FJ969727.1	954	T	270954	1.04546	1.30191	1.25449	1.20062	0.111409
FJ969727.1	955	A	270955	1	1	1	1	0
FJ969727.1	956	C	270956	1	1	1	1	0
FJ969727.1	957	G	270957	1	1	1	1	0
FJ969727.1	958	G	270958	1	1	1	1	0
FJ969727.1	959	G	270959	1	1	1	1	0
FJ969727.1	960	A	270960	1	1	1	1	0
FJ969727.1	961	G	270961	1	1	1	1	0
FJ969727.1	962	G	270962	1	1	1	1	0
FJ969727.1	963	A	270963	1	1	1	1	0
FJ969727.1	964	G	270964	1	1	1	1	0
FJ969727.1	965	A	270965	1	1	1	1	0
FJ969727.1	966	T	270966	1.02181	0.786306	0.926313	0.911477	0.0967162
FJ969727.1	967	G	270967	1	1	1	1	0
FJ969727.1	968	T	270968	0.504882	0.724204	1.30977	0.846284	0.339743
FJ969727.1	969	G	270969	1	1	1	1	0
FJ969727.1	970	A	270970	1	1	1	1	0
FJ969727.1	971	A	270971	1	1	1	1	0
FJ969727.1	972	A	270972	1	1	1	1	0
FJ969727.1	973	A	270973	1	1	1	1	0
FJ969727.1	974	C	270974	1	1	1	1	0
FJ969727.1	975	G	270975	1	1	1	1	0
FJ969727.1	976	G	270976	1	1	1	1	0
FJ969727.1	977	A	270977	1	1	1	1	0
FJ969727.1	978	G	270978	1	1	1	1	0
FJ969727.1	979	T	270979	1.05377	0.906184	0.845557	0.935172	0.0874403
FJ969727.1	980	T	270980	0.825906	0.865836	0.846076	0.845939	0.0163016
FJ969727.1	981	C	270981	1	1	1	1	0
FJ969727.1	982	C	270982	1	1	1	1	0
FJ969727.1	983	T	270983	1.46285	2.52853	0.84879	1.61339	0.693963
FJ969727.1	984	G	270984	1	1	1	1	0
FJ969727.1	985	C	270985	1	1	1	1	0
FJ969727.1	986	A	270986	1	1	1	1	0
FJ969727.1	987	T	270987	1.06115	0.680399	1.06201	0.93452	0.179691
FJ969727.1	988	T	270988	2.28105	1.69929	1.59478	1.85837	0.301906
FJ969727.1	989	T	270989	0.910238	1.28717	0.514417	0.903942	0.315507
FJ969727.1	990	G	270990	1	1	1	1	0
FJ969727.1	991	A	270991	1	1	1	1	0
FJ969727.1	992	T	270992	1.03272	1.62262	1.55417	1.40317	0.263433
FJ969727.1	993	C	270993	1	1	1	1	0
FJ969727.1	994	G	270994	1	1	1	1	0
FJ969727.1	995	A	270995	1	1	1	1	0
FJ969727.1	996	T	270996	1.01623	1.67523	0.587757	1.09307	0.44727
FJ969727.1	997	C	270997	1	1	1	1	0
FJ969727.1	998	A	270998	1	1	1	1	0
FJ969727.1	999	C	270999	1	1	1	1	0
FJ969727.1	1000	C	271000	1	1	1	1	0
FJ969727.1	1001	T	271001	1.20712	1.93494	0.80553	1.31586	0.467446
FJ969727.1	1002	C	271002	1	1	1	1	0
FJ969727.1	1003	T	271003	1.11268	1.25841	1.32156	1.23088	0.08747
FJ969727.1	1004	A	271004	1	1	1	1	0
FJ969727.1	1005	A	271005	1	1	1	1	0
FJ969727.1	1006	A	271006	1	1	1	1	0
FJ969727.1	1007	G	271007	1	1	1	1	0
FJ969727.1	1008	G	271008	1	1	1	1	0
FJ969727.1	1009	G	271009	1	1	1	1	0
FJ969727.1	1010	T	271010	1.20543	1.18764	1	1.13102	0.092932
FJ969727.1	1011	C	271011	1	1	1	1	0
FJ969727.1	1012	C	271012	1	1	1	1	0
FJ969727.1	1013	A	271013	1	1	1	1	0
FJ969727.1	1014	G	271014	1	1	1	1	0
FJ969727.1	1015	G	271015	1	1	1	1	0
FJ969727.1	1016	G	271016	1	1	1	1	0
FJ969727.1	1017	T	271017	0.786096	1.46718	1	1.08443	0.28439
FJ969727.1	1018	A	271018	1	1	1	1	0
FJ969727.1	1019	C	271019	1	1	1	1	0
FJ969727.1	1020	C	271020	1	1	1	1	0
FJ969727.1	1021	T	271021	1.01044	0.992252	1	1.0009	0.00745059
FJ969727.1	1022	T	271022	1.18628	0.748664	1	0.978314	0.179313
FJ969727.1	1023	C	271023	1	1	1	1	0
FJ969727.1	1024	T	271024	0.662765	0.576891	1	0.746552	0.182612
FJ969727.1	1025	T	271025	0.494815	1.14853	1	0.881114	0.279804
FJ969727.1	1026	G	271026	1	1	1	1	0
FJ969727.1	1027	A	271027	1	1	1	1	0
FJ969727.1	1028	C	271028	1	1	1	1	0
FJ969727.1	1029	G	271029	1	1	1	1	0
FJ969727.1	1030	T	271030	1.98841	1.79684	1	1.59508	0.427992
FJ969727.1	1031	A	271031	1	1	1	1	0
FJ969727.1	1032	G	271032	1	1	1	1	0
FJ969727.1	1033	G	271033	1	1	1	1	0
FJ969727.1	1034	G	271034	1	1	1	1	0
FJ969727.1	1035	C	271035	1	1	1	1	0
FJ969727.1	1036	G	271036	1	1	1	1	0
FJ969727.1	1037	A	271037	1	1	1	1	0
FJ969727.1	1038	T	271038	1	1	1	1	0
FJ969727.1	1039	T	271039	1	1	1	1	0
FJ969727.1	1040	T	271040	1	1	1	1	0
FJ969727.1	1041	T	271041	1	1	1	1	0
FJ969727.1	1042	A	271042	1	1	1	1	0
FJ969727.1	1043	C	271043	1	1	1	1	0
FJ969727.1	1044	A	271044	1	1	1	1	0
FJ969727.1	1045	C	271045	1	1	1	1	0
FJ969727.1	1046	T	271046	1	1	1	1	0
FJ969727.1	1047	T	271047	1	1	1	1	0
FJ969727.1	1048	A	271048	1	1	1	1	0
FJ969727.1	1049	C	271049	1	1	1	1	0
FJ969726.1	1	G	260001	1	1	1	1	0
FJ969726.1	2	T	260002	1	1	1	1	0
FJ969726.1	3	T	260003	1	1	1	1	0
FJ969726.1	4	A	260004	1	1	1	1	0
FJ969726.1	5	A	260005	1	1	1	1	0
FJ969726.1	6	A	260006	1	1	1	1	0
FJ969726.1	7	A	260007	1	1	1	1	0
FJ969726.1	8	A	260008	1	1	1	1	0
FJ969726.1	9	A	260009	1	1	1	1	0
FJ969726.1	10	T	260010	1	1	1	1	0
FJ969726.1	11	C	260011	1	1	1	1	0
FJ969726.1	12	C	260012	1	1	1	1	0
FJ969726.1	13	T	260013	1	1	1	1	0
FJ969726.1	14	T	260014	1	1.07164	1	1.02388	0.0337723
FJ969726.1	15	G	260015	1	1	1	1	0
FJ969726.1	16	A	260016	1	1	1	1	0
FJ969726.1	17	G	260017	1	1	1	1	0
FJ969726.1	18	T	260018	0.870736	0.644595	1	0.838443	0.146879
FJ969726.1	19	C	260019	1	1	1	1	0
FJ969726.1	20	A	260020	1	1	1	1	0
FJ969726.1	21	T	260021	1.12326	3.71546	1	1.94624	1.25204
FJ969726.1	22	G	260022	1	1	1	1	0
FJ969726.1	23	G	260023	1	1	1	1	0
FJ969726.1	24	A	260024	1	1	1	1	0
FJ969726.1	25	G	260025	1	1	1	1	0
FJ969726.1	26	C	260026	1	1	1	1	0
FJ969726.1	27	A	260027	1	1	1	1	0
FJ969726.1	28	A	260028	1	1	1	1	0
FJ969726.1	29	A	260029	1	1	1	1	0
FJ969726.1	30	A	260030	1	1	1	1	0
FJ969726.1	31	G	260031	1	1	1	1	0
FJ969726.1	32	C	260032	1	1	1	1	0
FJ969726.1	33	A	260033	1	1	1	1	0
FJ969726.1	34	A	260034	1	1	1	1	0
FJ969726.1	35	C	260035	1	1	1	1	0
FJ969726.1	36	G	260036	1	1	1	1	0
FJ969726.1	37	T	260037	1.26065	0.955815	1.0008	1.07242	0.13436
FJ969726.1	38	A	260038	1	1	1	1	0
FJ969726.1	39	G	260039	1	1	1	1	0
FJ969726.1	40	A	260040	1	1	1	1	0
FJ969726.1	41	T	260041	0.882097	0.818131	0.938587	0.879605	0.0492072
FJ969726.1	42	T	260042	0.514697	0.648892	1.0991	0.754231	0.24994
FJ969726.1	43	T	260043	0.981144	1.11749	0.770744	0.956461	0.142632
FJ969726.1	44	A	260044	1	1	1	1	0
FJ969726.1	45	C	260045	1	1	1	1	0
FJ969726.1	46	T	260046	1.37998	1.46257	1.62806	1.4902	0.103147
FJ969726.1	47	A	260047	1	1	1	1	0
FJ969726.1	48	A	260048	1	1	1	1	0
FJ969726.1	49	A	260049	1	1	1	1	0
FJ969726.1	50	A	260050	1	1	1	1	0
FJ969726.1	51	A	260051	1	1	1	1	0
FJ969726.1	52	C	260052	1	1	1	1	0
FJ969726.1	53	A	260053	1	1	1	1	0
FJ969726.1	54	T	260054	1.46119	1.52168	0.503782	1.16222	0.466239
FJ969726.1	55	T	260055	1.23281	1.21308	0.678739	1.04154	0.256667
FJ969726.1	56	T	260056	1.18604	1.08734	1.11336	1.12891	0.0417667
FJ969726.1	57	T	260057	0.98688	1.04768	1.15577	1.06344	0.0698443
FJ969726.1	58	T	260058	0.909093	1.0698	0.543747	0.84088	0.22011
FJ969726.1	59	G	260059	1	1	1	1	0
FJ969726.1	60	T	260060	1.07681	0.860787	0.906011	0.947868	0.0930231
FJ969726.1	61	T	260061	0.774407	0.855432	0.779925	0.803255	0.0369634
FJ969726.1	62	T	260062	1.33293	1.01724	0.943817	1.098	0.168807
FJ969726.1	63	T	260063	1.42277	1.41784	1.3781	1.40623	0.0199965
FJ969726.1	64	G	260064	1	1	1	1	0
FJ969726.1	65	G	260065	1	1	1	1	0
FJ969726.1	66	A	260066	1	1	1	1	0
FJ969726.1	67	T	260067	1.80162	1.63708	2.42759	1.95543	0.340555
FJ969726.1	68	G	260068	1	1	1	1	0
FJ969726.1	69	C	260069	1	1	1	1	0
FJ969726.1	70	A	260070	1	1	1	1	0
FJ969726.1	71	A	260071	1	1	1	1	0
FJ969726.1	72	A	260072	1	1	1	1	0
FJ969726.1	73	T	260073	1.12697	1.37424	1.25394	1.25172	0.100958
FJ969726.1	74	G	260074	1	1	1	1	0
FJ969726.1	75	G	260075	1	1	1	1	0
FJ969726.1	76	C	260076	1	1	1	1	0
FJ969726.1	77	A	260077	1	1	1	1	0
FJ969726.1	78	A	260078	1	1	1	1	0
FJ969726.1	79	A	260079	1	1	1	1	0
FJ969726.1	80	A	260080	1	1	1	1	0
FJ969726.1	81	C	260081	1	1	1	1	0
FJ969726.1	82	A	260082	1	1	1	1	0
FJ969726.1	83	T	260083	1.05302	1.20842	1.46285	1.24143	0.168933
FJ969726.1	84	T	260084	1.51618	1.46051	1.88432	1.62034	0.188045
FJ969726.1	85	A	260085	1	1	1	1	0
FJ969726.1	86	T	260086	1.21058	1.62546	1.31254	1.38286	0.176526
FJ969726.1	87	G	260087	1	1	1	1	0
FJ969726.1	88	C	260088	1	1	1	1	0
FJ969726.1	89	G	260089	1	1	1	1	0
FJ969726.1	90	G	260090	1	1	1	1	0
FJ969726.1	91	A	260091	1	1	1	1	0
FJ969726.1	92	G	260092	1	1	1	1	0
FJ969726.1	93	C	260093	1	1	1	1	0
FJ969726.1	94	G	260094	1	1	1	1	0
FJ969726.1	95	A	260095	1	1	1	1	0
FJ969726.1	96	T	260096	1.02987	0.996946	1.00614	1.01098	0.0138704
FJ969726.1	97	C	260097	1	1	1	1	0
FJ969726.1	98	G	260098	1	1	1	1	0
FJ969726.1	99	C	260099	1	1	1	1	0
FJ969726.1	100	A	260100	1	1	1	1	0
FJ969726.1	101	A	260101	1	1	1	1	0
FJ969726.1	102	A	260102	1	1	1	1	0
FJ969726.1	103	G	260103	1	1	1	1	0
FJ969726.1	104	T	260104	1.10315	1.08821	1.26634	1.15257	0.0806777
FJ969726.1	105	T	260105	1.08287	1.05052	1.09655	1.07665	0.0192987
FJ969726.1	106	G	260106	1	1	1	1	0
FJ969726.1	107	A	260107	1	1	1	1	0
FJ969726.1	108	G	260108	1	1	1	1	0
FJ969726.1	109	T	260109	0.822642	1.07022	0.986084	0.95965	0.102788
FJ969726.1	110	T	260110	0.97814	0.988584	1.03159	0.999439	0.0231326
FJ969726.1	111	C	260111	1	1	1	1	0
FJ969726.1	112	G	260112	1	1	1	1	0
FJ969726.1	113	C	260113	1	1	1	1	0
FJ969726.1	114	A	260114	1	1	1	1	0
FJ969726.1	115	A	260115	1	1	1	1	0
FJ969726.1	116	C	260116	1	1	1	1	0
FJ969726.1	117	C	260117	1	1	1	1	0
FJ969726.1	118	G	260118	1	1	1	1	0
FJ969726.1	119	T	260119	1.03267	1.19879	0.800772	1.01074	0.163229
FJ969726.1	120	A	260120	1	1	1	1	0
FJ969726.1	121	T	260121	1.10275	1.16112	1.08781	1.11723	0.0316314
FJ969726.1	122	T	260122	1.06935	1.17581	1.01657	1.08724	0.0662297
FJ969726.1	123	G	260123	1	1	1	1	0
FJ969726.1	124	T	260124	0.892061	1.29372	0.764719	0.9835	0.225434
FJ969726.1	125	C	260125	1	1	1	1	0
FJ969726.1	126	A	260126	1	1	1	1	0
FJ969726.1	127	A	260127	1	1	1	1	0
FJ969726.1	128	A	260128	1	1	1	1	0
[truncated: 17,197 more rows]

## Sheet: RotaA
Ref	Position	RefNuc	vPAR-CL signal(rep1)	vPAR-CL signal(rep2)	vPAR-CL signal(rep3)	aveSignal	std			NOTE: signals represent the fold change between crosslink (4SU+/UV+) samples and non-crosslinked (4SU+/UV-) controls. All the non-U sites and the U sites with <1000 coverage will have a signal (fold change) =1
LC333812.1	1	G	1	1	1	1	0
LC333812.1	2	G	1	1	1	1	0
LC333812.1	3	C	1	1	1	1	0
LC333812.1	4	T	1	1	1	1	0
LC333812.1	5	T	1	1	1	1	0
LC333812.1	6	T	1	1	1	1	0
LC333812.1	7	T	1	1	1	1	0
LC333812.1	8	A	1	1	1	1	0
LC333812.1	9	A	1	1	1	1	0
LC333812.1	10	A	1	1	1	1	0
LC333812.1	11	G	1	1	1	1	0
LC333812.1	12	C	1	1	1	1	0
LC333812.1	13	G	1	1	1	1	0
LC333812.1	14	C	1	1	1	1	0
LC333812.1	15	T	1	1	1	1	0
LC333812.1	16	A	1	1	1	1	0
LC333812.1	17	C	1	1	1	1	0
LC333812.1	18	A	1	1	1	1	0
LC333812.1	19	G	1	1	1	1	0
LC333812.1	20	T	1	1	1	1	0
LC333812.1	21	G	1	1	1	1	0
LC333812.1	22	A	1	1	1	1	0
LC333812.1	23	T	1	1	1	1	0
LC333812.1	24	G	1	1	1	1	0
LC333812.1	25	T	1	1	1	1	0
LC333812.1	26	C	1	1	1	1	0
LC333812.1	27	T	1	1	1	1	0
LC333812.1	28	C	1	1	1	1	0
LC333812.1	29	T	1	1	1	1	0
LC333812.1	30	C	1	1	1	1	0
LC333812.1	31	A	1	1	1	1	0
LC333812.1	32	G	1	1	1	1	0
LC333812.1	33	T	1	1	1	1	0
LC333812.1	34	A	1	1	1	1	0
LC333812.1	35	T	1	1	1	1	0
LC333812.1	36	T	1	1	1	1	0
LC333812.1	37	G	1	1	1	1	0
LC333812.1	38	A	1	1	1	1	0
LC333812.1	39	C	1	1	1	1	0
LC333812.1	40	G	1	1	1	1	0
LC333812.1	41	T	1	1	1	1	0
LC333812.1	42	G	1	1	1	1	0
LC333812.1	43	A	1	1	1	1	0
LC333812.1	44	C	1	1	1	1	0
LC333812.1	45	G	1	1	1	1	0
LC333812.1	46	A	1	1	1	1	0
LC333812.1	47	G	1	1	1	1	0
LC333812.1	48	T	1	1	1	1	0
LC333812.1	49	C	1	1	1	1	0
LC333812.1	50	T	1	1	1	1	0
LC333812.1	51	T	1	1	1	1	0
LC333812.1	52	C	1	1	1	1	0
LC333812.1	53	C	1	1	1	1	0
LC333812.1	54	T	1	1	1	1	0
LC333812.1	55	T	1	1	1	1	0
LC333812.1	56	C	1	1	1	1	0
LC333812.1	57	T	1	1	1	1	0
LC333812.1	58	A	1	1	1	1	0
LC333812.1	59	T	1	1	1	1	0
LC333812.1	60	T	1	1	1	1	0
LC333812.1	61	C	1	1	1	1	0
LC333812.1	62	C	1	1	1	1	0
LC333812.1	63	T	1	1	1	1	0
LC333812.1	64	T	1	1	1	1	0
LC333812.1	65	C	1	1	1	1	0
LC333812.1	66	A	1	1	1	1	0
LC333812.1	67	A	1	1	1	1	0
LC333812.1	68	C	1	1	1	1	0
LC333812.1	69	T	1	1	1	1	0
LC333812.1	70	A	1	1	1	1	0
LC333812.1	71	T	3.32524	1	1.61699	1.98075	0.983506
LC333812.1	72	A	1	1	1	1	0
LC333812.1	73	T	1.99019	0.694825	1.26657	1.31719	0.530041
LC333812.1	74	A	1	1	1	1	0
LC333812.1	75	T	1.3796	1	1.48162	1.28707	0.20722
LC333812.1	76	A	1	1	1	1	0
LC333812.1	77	A	1	1	1	1	0
LC333812.1	78	G	1	1	1	1	0
LC333812.1	79	A	1	1	1	1	0
LC333812.1	80	A	1	1	1	1	0
LC333812.1	81	T	0.693905	0.518725	0.313901	0.508844	0.155293
LC333812.1	82	G	1	1	1	1	0
LC333812.1	83	A	1	1	1	1	0
LC333812.1	84	A	1	1	1	1	0
LC333812.1	85	T	0.788872	0.67238	1.93912	1.13346	0.571672
LC333812.1	86	C	1	1	1	1	0
LC333812.1	87	G	1	1	1	1	0
LC333812.1	88	T	0.608154	0.956804	1.35127	0.972078	0.30357
LC333812.1	89	C	1	1	1	1	0
LC333812.1	90	T	4.71643	0.549167	1.58149	2.28236	1.77199
LC333812.1	91	T	1.01399	0.776292	0.553714	0.781331	0.18794
LC333812.1	92	C	1	1	1	1	0
LC333812.1	93	A	1	1	1	1	0
LC333812.1	94	A	1	1	1	1	0
LC333812.1	95	C	1	1	1	1	0
LC333812.1	96	A	1	1	1	1	0
LC333812.1	97	A	1	1	1	1	0
LC333812.1	98	C	1	1	1	1	0
LC333812.1	99	G	1	1	1	1	0
LC333812.1	100	T	3.33274	0.608763	1.22432	1.72194	1.1664
LC333812.1	101	C	1	1	1	1	0
LC333812.1	102	A	1	1	1	1	0
LC333812.1	103	A	1	1	1	1	0
LC333812.1	104	C	1	1	1	1	0
LC333812.1	105	T	1.13209	1.06408	1.54771	1.24796	0.213765
LC333812.1	106	C	1	1	1	1	0
LC333812.1	107	T	1.01366	1.5152	0.966686	1.16518	0.24824
LC333812.1	108	T	0.970641	1.34043	0.582183	0.964417	0.309583
LC333812.1	109	T	0.754706	1.32498	1.05321	1.0443	0.232898
LC333812.1	110	C	1	1	1	1	0
LC333812.1	111	T	0.73333	0.734719	1.58071	1.01625	0.399132
LC333812.1	112	G	1	1	1	1	0
LC333812.1	113	G	1	1	1	1	0
LC333812.1	114	A	1	1	1	1	0
LC333812.1	115	A	1	1	1	1	0
LC333812.1	116	A	1	1	1	1	0
LC333812.1	117	A	1	1	1	1	0
LC333812.1	118	T	1.13175	0.642751	1.03467	0.93639	0.211382
LC333812.1	119	C	1	1	1	1	0
LC333812.1	120	T	2.05881	0.734353	0.603813	1.13233	0.65729
LC333812.1	121	A	1	1	1	1	0
LC333812.1	122	T	0.960806	1.05422	0.747947	0.920991	0.128166
LC333812.1	123	T	2.28849	0.469042	0.67469	1.14407	0.813567
LC333812.1	124	G	1	1	1	1	0
LC333812.1	125	G	1	1	1	1	0
LC333812.1	126	T	0.952863	0.738251	0.772645	0.821253	0.0941157
LC333812.1	127	A	1	1	1	1	0
LC333812.1	128	G	1	1	1	1	0
LC333812.1	129	G	1	1	1	1	0
LC333812.1	130	A	1	1	1	1	0
LC333812.1	131	G	1	1	1	1	0
LC333812.1	132	T	0.857821	0.788321	0.582858	0.743	0.116738
LC333812.1	133	G	1	1	1	1	0
LC333812.1	134	A	1	1	1	1	0
LC333812.1	135	A	1	1	1	1	0
LC333812.1	136	C	1	1	1	1	0
LC333812.1	137	A	1	1	1	1	0
LC333812.1	138	G	1	1	1	1	0
LC333812.1	139	T	1.00624	1.38123	0.925018	1.10416	0.198702
LC333812.1	140	A	1	1	1	1	0
LC333812.1	141	C	1	1	1	1	0
LC333812.1	142	A	1	1	1	1	0
LC333812.1	143	T	1.36276	1.45372	0.934075	1.25019	0.226588
LC333812.1	144	T	0.738784	1.26599	1.014	1.00626	0.215302
LC333812.1	145	T	1.0536	0.864945	0.654664	0.857738	0.162946
LC333812.1	146	C	1	1	1	1	0
LC333812.1	147	A	1	1	1	1	0
LC333812.1	148	C	1	1	1	1	0
LC333812.1	149	C	1	1	1	1	0
LC333812.1	150	A	1	1	1	1	0
LC333812.1	151	G	1	1	1	1	0
LC333812.1	152	A	1	1	1	1	0
LC333812.1	153	T	0.844451	0.768206	0.940662	0.851106	0.0705618
LC333812.1	154	G	1	1	1	1	0
LC333812.1	155	C	1	1	1	1	0
LC333812.1	156	A	1	1	1	1	0
LC333812.1	157	G	1	1	1	1	0
LC333812.1	158	A	1	1	1	1	0
LC333812.1	159	A	1	1	1	1	0
LC333812.1	160	G	1	1	1	1	0
LC333812.1	161	C	1	1	1	1	0
LC333812.1	162	A	1	1	1	1	0
LC333812.1	163	T	1.14954	1.53524	0.931621	1.20547	0.249581
LC333812.1	164	T	0.922087	1.86983	1.38176	1.39122	0.386973
LC333812.1	165	C	1	1	1	1	0
LC333812.1	166	A	1	1	1	1	0
LC333812.1	167	A	1	1	1	1	0
LC333812.1	168	T	0.679672	1.05693	0.816916	0.851171	0.155907
LC333812.1	169	A	1	1	1	1	0
LC333812.1	170	A	1	1	1	1	0
LC333812.1	171	A	1	1	1	1	0
LC333812.1	172	T	1.05153	0.68414	1.71903	1.15157	0.428374
LC333812.1	173	A	1	1	1	1	0
LC333812.1	174	C	1	1	1	1	0
LC333812.1	175	A	1	1	1	1	0
LC333812.1	176	T	1.11997	0.631419	1.2319	0.99443	0.260724
LC333812.1	177	G	1	1	1	1	0
LC333812.1	178	C	1	1	1	1	0
LC333812.1	179	T	1.15942	1.35432	1.1548	1.22285	0.0929832
LC333812.1	180	G	1	1	1	1	0
LC333812.1	181	T	1.2419	1.25409	0.815329	1.10377	0.204022
LC333812.1	182	C	1	1	1	1	0
LC333812.1	183	G	1	1	1	1	0
LC333812.1	184	A	1	1	1	1	0
LC333812.1	185	A	1	1	1	1	0
LC333812.1	186	G	1	1	1	1	0
LC333812.1	187	T	1.23182	0.763929	1.18634	1.06069	0.210664
LC333812.1	188	C	1	1	1	1	0
LC333812.1	189	T	0.895534	1.11106	1.14794	1.05151	0.111313
LC333812.1	190	C	1	1	1	1	0
LC333812.1	191	C	1	1	1	1	0
LC333812.1	192	A	1	1	1	1	0
LC333812.1	193	G	1	1	1	1	0
LC333812.1	194	A	1	1	1	1	0
LC333812.1	195	G	1	1	1	1	0
LC333812.1	196	G	1	1	1	1	0
LC333812.1	197	A	1	1	1	1	0
LC333812.1	198	T	0.819023	0.774694	1.03194	0.875219	0.112286
LC333812.1	199	A	1	1	1	1	0
LC333812.1	200	T	1.11134	1.29074	1.06861	1.1569	0.0962375
LC333812.1	201	T	0.960542	1.75463	1.03346	1.24954	0.358386
LC333812.1	202	G	1	1	1	1	0
LC333812.1	203	G	1	1	1	1	0
LC333812.1	204	A	1	1	1	1	0
LC333812.1	205	C	1	1	1	1	0
LC333812.1	206	C	1	1	1	1	0
LC333812.1	207	A	1	1	1	1	0
LC333812.1	208	T	1.16975	0.951638	1.30475	1.14204	0.14548
LC333812.1	209	C	1	1	1	1	0
LC333812.1	210	T	1.07222	1.04893	1.07684	1.066	0.0122157
LC333812.1	211	G	1	1	1	1	0
LC333812.1	212	A	1	1	1	1	0
LC333812.1	213	T	0.802864	0.957479	1.29804	1.01946	0.206852
LC333812.1	214	T	1.73052	1.44695	0.938472	1.37198	0.327669
LC333812.1	215	C	1	1	1	1	0
LC333812.1	216	T	1.07244	0.909578	1.12484	1.03562	0.0916575
LC333812.1	217	G	1	1	1	1	0
LC333812.1	218	C	1	1	1	1	0
LC333812.1	219	T	1.08705	1.22275	1.02998	1.11326	0.0808517
LC333812.1	220	T	1.13817	0.8296	1.38483	1.11753	0.227142
LC333812.1	221	C	1	1	1	1	0
LC333812.1	222	A	1	1	1	1	0
LC333812.1	223	A	1	1	1	1	0
LC333812.1	224	A	1	1	1	1	0
LC333812.1	225	C	1	1	1	1	0
LC333812.1	226	G	1	1	1	1	0
LC333812.1	227	A	1	1	1	1	0
LC333812.1	228	T	0.752567	1.39714	0.926786	1.0255	0.272248
LC333812.1	229	C	1	1	1	1	0
LC333812.1	230	C	1	1	1	1	0
LC333812.1	231	A	1	1	1	1	0
LC333812.1	232	C	1	1	1	1	0
LC333812.1	233	T	1.01124	1.14759	1.0798	1.07955	0.0556672
LC333812.1	234	C	1	1	1	1	0
LC333812.1	235	A	1	1	1	1	0
LC333812.1	236	C	1	1	1	1	0
LC333812.1	237	C	1	1	1	1	0
LC333812.1	238	A	1	1	1	1	0
LC333812.1	239	G	1	1	1	1	0
LC333812.1	240	T	0.872688	1.11852	1.19854	1.06325	0.138652
LC333812.1	241	T	0.729039	1.18505	0.827332	0.913808	0.195952
LC333812.1	242	T	0.772936	1.03322	1.34177	1.04931	0.232503
LC333812.1	243	T	0.797141	1.34108	1.03655	1.05826	0.222591
LC333812.1	244	T	1.32681	0.944324	1.12027	1.13047	0.156317
LC333812.1	245	C	1	1	1	1	0
LC333812.1	246	G	1	1	1	1	0
LC333812.1	247	A	1	1	1	1	0
LC333812.1	248	T	1.23372	1.27474	0.995406	1.16796	0.123155
LC333812.1	249	T	0.629838	0.634469	1.23515	0.833152	0.284262
LC333812.1	250	A	1	1	1	1	0
LC333812.1	251	G	1	1	1	1	0
LC333812.1	252	A	1	1	1	1	0
LC333812.1	253	T	0.835505	0.942737	1.07115	0.949798	0.0963326
LC333812.1	254	C	1	1	1	1	0
LC333812.1	255	G	1	1	1	1	0
LC333812.1	256	A	1	1	1	1	0
LC333812.1	257	A	1	1	1	1	0
LC333812.1	258	T	1.52359	0.614262	0.974331	1.0374	0.373902
LC333812.1	259	G	1	1	1	1	0
LC333812.1	260	C	1	1	1	1	0
LC333812.1	261	A	1	1	1	1	0
LC333812.1	262	G	1	1	1	1	0
LC333812.1	263	T	1.02794	1.07723	0.946602	1.01726	0.0538594
LC333812.1	264	T	1.37577	1.19901	1.23651	1.27043	0.0760422
LC333812.1	265	A	1	1	1	1	0
LC333812.1	266	A	1	1	1	1	0
LC333812.1	267	G	1	1	1	1	0
LC333812.1	268	A	1	1	1	1	0
LC333812.1	269	C	1	1	1	1	0
LC333812.1	270	A	1	1	1	1	0
LC333812.1	271	A	1	1	1	1	0
LC333812.1	272	A	1	1	1	1	0
LC333812.1	273	C	1	1	1	1	0
LC333812.1	274	G	1	1	1	1	0
LC333812.1	275	C	1	1	1	1	0
LC333812.1	276	A	1	1	1	1	0
LC333812.1	277	G	1	1	1	1	0
LC333812.1	278	A	1	1	1	1	0
LC333812.1	279	C	1	1	1	1	0
LC333812.1	280	G	1	1	1	1	0
LC333812.1	281	C	1	1	1	1	0
LC333812.1	282	T	0.755717	0.818474	0.837395	0.803862	0.0349088
LC333812.1	283	G	1	1	1	1	0
LC333812.1	284	G	1	1	1	1	0
LC333812.1	285	C	1	1	1	1	0
LC333812.1	286	G	1	1	1	1	0
LC333812.1	287	T	1.19482	0.785975	0.883693	0.954829	0.174325
LC333812.1	288	G	1	1	1	1	0
LC333812.1	289	T	1.06816	0.95871	0.886231	0.971035	0.0747836
LC333812.1	290	C	1	1	1	1	0
LC333812.1	291	T	1.09184	0.732248	0.754883	0.859658	0.16444
LC333812.1	292	A	1	1	1	1	0
LC333812.1	293	T	0.856962	0.980262	1.22567	1.02096	0.153251
LC333812.1	294	G	1	1	1	1	0
LC333812.1	295	G	1	1	1	1	0
LC333812.1	296	A	1	1	1	1	0
LC333812.1	297	T	0.871321	1.02539	0.986654	0.961122	0.0654386
LC333812.1	298	T	1.30298	0.910602	1.08409	1.09922	0.160543
LC333812.1	299	C	1	1	1	1	0
LC333812.1	300	A	1	1	1	1	0
LC333812.1	301	T	0.794982	0.86067	1.30615	0.987269	0.227076
LC333812.1	302	C	1	1	1	1	0
LC333812.1	303	A	1	1	1	1	0
LC333812.1	304	G	1	1	1	1	0
LC333812.1	305	C	1	1	1	1	0
LC333812.1	306	A	1	1	1	1	0
LC333812.1	307	C	1	1	1	1	0
LC333812.1	308	A	1	1	1	1	0
LC333812.1	309	A	1	1	1	1	0
LC333812.1	310	T	1.10279	1.16659	1.08167	1.11702	0.0360958
LC333812.1	311	C	1	1	1	1	0
LC333812.1	312	A	1	1	1	1	0
LC333812.1	313	C	1	1	1	1	0
LC333812.1	314	G	1	1	1	1	0
LC333812.1	315	A	1	1	1	1	0
LC333812.1	316	C	1	1	1	1	0
LC333812.1	317	C	1	1	1	1	0
LC333812.1	318	T	0.907696	0.982231	0.985752	0.95856	0.0359949
LC333812.1	319	T	1.0017	0.853414	1.04201	0.965708	0.0810908
LC333812.1	320	C	1	1	1	1	0
LC333812.1	321	A	1	1	1	1	0
LC333812.1	322	A	1	1	1	1	0
LC333812.1	323	G	1	1	1	1	0
LC333812.1	324	T	0.920897	1.04745	0.831294	0.933214	0.088675
LC333812.1	325	A	1	1	1	1	0
LC333812.1	326	A	1	1	1	1	0
LC333812.1	327	T	1.52191	1.16235	0.779371	1.15454	0.303189
LC333812.1	328	G	1	1	1	1	0
LC333812.1	329	T	0.753293	1.02185	1.00032	0.925151	0.12184
LC333812.1	330	C	1	1	1	1	0
LC333812.1	331	G	1	1	1	1	0
LC333812.1	332	G	1	1	1	1	0
LC333812.1	333	A	1	1	1	1	0
LC333812.1	334	T	0.994671	0.987056	1.029	1.00357	0.0182435
LC333812.1	335	G	1	1	1	1	0
LC333812.1	336	C	1	1	1	1	0
LC333812.1	337	G	1	1	1	1	0
LC333812.1	338	A	1	1	1	1	0
LC333812.1	339	T	0.736698	1.44107	1.1085	1.09542	0.287708
LC333812.1	340	C	1	1	1	1	0
LC333812.1	341	A	1	1	1	1	0
LC333812.1	342	A	1	1	1	1	0
LC333812.1	343	G	1	1	1	1	0
LC333812.1	344	T	0.969306	1.38712	0.897673	1.0847	0.215834
LC333812.1	345	G	1	1	1	1	0
LC333812.1	346	G	1	1	1	1	0
LC333812.1	347	A	1	1	1	1	0
LC333812.1	348	T	0.734825	0.993627	0.970663	0.899705	0.116964
LC333812.1	349	T	0.974223	1.86955	1.06548	1.30309	0.402278
LC333812.1	350	T	0.807389	1.1195	1.17396	1.03362	0.161505
LC333812.1	351	C	1	1	1	1	0
LC333812.1	352	T	0.991242	1.16321	0.866911	1.00712	0.121484
LC333812.1	353	C	1	1	1	1	0
LC333812.1	354	C	1	1	1	1	0
LC333812.1	355	T	1.00057	0.926697	1.13216	1.01981	0.0849737
LC333812.1	356	T	0.847378	0.953876	1.08249	0.961249	0.0961272
LC333812.1	357	A	1	1	1	1	0
LC333812.1	358	A	1	1	1	1	0
LC333812.1	359	A	1	1	1	1	0
LC333812.1	360	T	0.814188	0.887078	1.10948	0.936914	0.125595
LC333812.1	361	A	1	1	1	1	0
LC333812.1	362	A	1	1	1	1	0
LC333812.1	363	A	1	1	1	1	0
LC333812.1	364	G	1	1	1	1	0
LC333812.1	365	G	1	1	1	1	0
LC333812.1	366	C	1	1	1	1	0
LC333812.1	367	T	0.823304	1.2814	0.916684	1.00713	0.19765
LC333812.1	368	T	0.869622	1.20186	1.65448	1.24199	0.321671
LC333812.1	369	A	1	1	1	1	0
LC333812.1	370	A	1	1	1	1	0
LC333812.1	371	A	1	1	1	1	0
LC333812.1	372	A	1	1	1	1	0
LC333812.1	373	G	1	1	1	1	0
LC333812.1	374	T	1.28119	0.792823	1.67147	1.24849	0.359452
LC333812.1	375	A	1	1	1	1	0
LC333812.1	376	A	1	1	1	1	0
LC333812.1	377	A	1	1	1	1	0
LC333812.1	378	A	1	1	1	1	0
LC333812.1	379	G	1	1	1	1	0
LC333812.1	380	C	1	1	1	1	0
LC333812.1	381	T	0.642802	1.18225	1.07117	0.965407	0.232581
LC333812.1	382	A	1	1	1	1	0
LC333812.1	383	A	1	1	1	1	0
LC333812.1	384	T	0.835066	1.34263	1.12988	1.10252	0.208112
LC333812.1	385	T	1.10103	1.18061	0.800472	1.02737	0.163697
LC333812.1	386	T	1.14548	1.0341	1.3364	1.17199	0.124828
LC333812.1	387	G	1	1	1	1	0
LC333812.1	388	G	1	1	1	1	0
LC333812.1	389	A	1	1	1	1	0
LC333812.1	390	C	1	1	1	1	0
LC333812.1	391	T	0.947384	1.13655	1.20504	1.09633	0.108967
LC333812.1	392	C	1	1	1	1	0
LC333812.1	393	A	1	1	1	1	0
LC333812.1	394	T	0.910298	1.08711	0.835989	0.944465	0.105327
LC333812.1	395	C	1	1	1	1	0
LC333812.1	396	A	1	1	1	1	0
LC333812.1	397	A	1	1	1	1	0
LC333812.1	398	T	0.965712	1.03023	0.641184	0.879043	0.170241
LC333812.1	399	A	1	1	1	1	0
LC333812.1	400	T	0.795585	1.04687	1.16214	1.00153	0.153041
LC333812.1	401	C	1	1	1	1	0
LC333812.1	402	A	1	1	1	1	0
LC333812.1	403	A	1	1	1	1	0
LC333812.1	404	T	0.831997	0.804385	0.903155	0.846512	0.0416087
LC333812.1	405	A	1	1	1	1	0
LC333812.1	406	T	0.748303	1.41738	0.812301	0.992662	0.301456
LC333812.1	407	C	1	1	1	1	0
LC333812.1	408	T	0.890886	1.40084	0.783995	1.02524	0.269151
LC333812.1	409	A	1	1	1	1	0
LC333812.1	410	C	1	1	1	1	0
LC333812.1	411	G	1	1	1	1	0
LC333812.1	412	G	1	1	1	1	0
LC333812.1	413	A	1	1	1	1	0
LC333812.1	414	T	1.1675	0.845262	0.885173	0.965979	0.143427
LC333812.1	415	A	1	1	1	1	0
LC333812.1	416	C	1	1	1	1	0
LC333812.1	417	T	0.517346	0.76678	1.48904	0.924388	0.412049
LC333812.1	418	A	1	1	1	1	0
LC333812.1	419	A	1	1	1	1	0
LC333812.1	420	A	1	1	1	1	0
LC333812.1	421	A	1	1	1	1	0
LC333812.1	422	A	1	1	1	1	0
LC333812.1	423	G	1	1	1	1	0
LC333812.1	424	G	1	1	1	1	0
LC333812.1	425	A	1	1	1	1	0
LC333812.1	426	G	1	1	1	1	0
LC333812.1	427	A	1	1	1	1	0
LC333812.1	428	A	1	1	1	1	0
LC333812.1	429	A	1	1	1	1	0
LC333812.1	430	T	0.927531	0.835567	0.963647	0.908915	0.0539199
LC333812.1	431	C	1	1	1	1	0
LC333812.1	432	A	1	1	1	1	0
LC333812.1	433	A	1	1	1	1	0
LC333812.1	434	A	1	1	1	1	0
LC333812.1	435	A	1	1	1	1	0
LC333812.1	436	C	1	1	1	1	0
LC333812.1	437	A	1	1	1	1	0
LC333812.1	438	A	1	1	1	1	0
LC333812.1	439	A	1	1	1	1	0
LC333812.1	440	A	1	1	1	1	0
LC333812.1	441	C	1	1	1	1	0
LC333812.1	442	C	1	1	1	1	0
LC333812.1	443	A	1	1	1	1	0
LC333812.1	444	T	1.17406	1.34572	0.919437	1.1464	0.175123
LC333812.1	445	A	1	1	1	1	0
LC333812.1	446	A	1	1	1	1	0
LC333812.1	447	A	1	1	1	1	0
LC333812.1	448	A	1	1	1	1	0
LC333812.1	449	G	1	1	1	1	0
LC333812.1	450	T	1.59978	1.38596	1.39709	1.46094	0.0982774
LC333812.1	451	A	1	1	1	1	0
LC333812.1	452	G	1	1	1	1	0
LC333812.1	453	G	1	1	1	1	0
LC333812.1	454	A	1	1	1	1	0
LC333812.1	455	A	1	1	1	1	0
LC333812.1	456	G	1	1	1	1	0
LC333812.1	457	C	1	1	1	1	0
LC333812.1	458	A	1	1	1	1	0
LC333812.1	459	C	1	1	1	1	0
LC333812.1	460	T	1.249	1.12758	2.13737	1.50465	0.450138
LC333812.1	461	A	1	1	1	1	0
LC333812.1	462	C	1	1	1	1	0
LC333812.1	463	C	1	1	1	1	0
LC333812.1	464	C	1	1	1	1	0
LC333812.1	465	A	1	1	1	1	0
LC333812.1	466	A	1	1	1	1	0
LC333812.1	467	G	1	1	1	1	0
LC333812.1	468	A	1	1	1	1	0
LC333812.1	469	A	1	1	1	1	0
LC333812.1	470	T	0.56319	1.43909	1.49098	1.16442	0.425662
LC333812.1	471	T	1.00735	1.1285	1.02	1.05195	0.0543725
LC333812.1	472	G	1	1	1	1	0
LC333812.1	473	A	1	1	1	1	0
LC333812.1	474	A	1	1	1	1	0
LC333812.1	475	G	1	1	1	1	0
LC333812.1	476	C	1	1	1	1	0
LC333812.1	477	A	1	1	1	1	0
LC333812.1	478	G	1	1	1	1	0
LC333812.1	479	A	1	1	1	1	0
LC333812.1	480	G	1	1	1	1	0
LC333812.1	481	T	1.10347	0.903061	0.852854	0.953128	0.108265
LC333812.1	482	C	1	1	1	1	0
LC333812.1	483	T	1.08121	1.51236	1.22069	1.27142	0.179635
LC333812.1	484	G	1	1	1	1	0
LC333812.1	485	A	1	1	1	1	0
LC333812.1	486	T	1.1031	1.37157	1.34832	1.27433	0.121449
LC333812.1	487	T	0.84074	1.16619	0.913787	0.973572	0.139427
LC333812.1	488	C	1	1	1	1	0
LC333812.1	489	A	1	1	1	1	0
LC333812.1	490	G	1	1	1	1	0
LC333812.1	491	A	1	1	1	1	0
LC333812.1	492	T	0.752976	1.77043	0.940986	1.1548	0.442031
LC333812.1	493	G	1	1	1	1	0
LC333812.1	494	A	1	1	1	1	0
LC333812.1	495	T	0.805496	1.36036	0.921833	1.02923	0.238914
LC333812.1	496	T	1.44528	0.608941	1.17541	1.07654	0.348516
LC333812.1	497	A	1	1	1	1	0
LC333812.1	498	T	0.928791	0.929464	1.35548	1.07125	0.200987
LC333812.1	499	G	1	1	1	1	0
LC333812.1	500	T	0.83082	1.18772	0.837805	0.952115	0.166622
LC333812.1	501	A	1	1	1	1	0
LC333812.1	502	C	1	1	1	1	0
LC333812.1	503	T	1.02596	0.813633	1.28363	1.04107	0.192171
LC333812.1	504	G	1	1	1	1	0
LC333812.1	505	G	1	1	1	1	0
LC333812.1	506	A	1	1	1	1	0
LC333812.1	507	T	0.946169	1.68643	1.14217	1.25825	0.313158
LC333812.1	508	G	1	1	1	1	0
LC333812.1	509	A	1	1	1	1	0
LC333812.1	510	T	0.942433	0.703341	0.933666	0.859813	0.1107
LC333812.1	511	T	1.16657	1.06864	1.87612	1.37044	0.359794
LC333812.1	512	C	1	1	1	1	0
LC333812.1	513	A	1	1	1	1	0
LC333812.1	514	G	1	1	1	1	0
LC333812.1	515	A	1	1	1	1	0
LC333812.1	516	T	1.14069	1.5935	0.694051	1.14275	0.3672
LC333812.1	517	A	1	1	1	1	0
LC333812.1	518	G	1	1	1	1	0
LC333812.1	519	T	0.676355	1.35191	0.959999	0.996087	0.276971
LC333812.1	520	G	1	1	1	1	0
LC333812.1	521	A	1	1	1	1	0
LC333812.1	522	T	1.44301	0.758881	1.01299	1.07163	0.282354
LC333812.1	523	G	1	1	1	1	0
LC333812.1	524	A	1	1	1	1	0
LC333812.1	525	T	1.23046	1.64751	1.44323	1.4404	0.170272
LC333812.1	526	G	1	1	1	1	0
LC333812.1	527	G	1	1	1	1	0
LC333812.1	528	T	0.929802	1.32764	1.34978	1.20241	0.192973
LC333812.1	529	A	1	1	1	1	0
LC333812.1	530	A	1	1	1	1	0
LC333812.1	531	A	1	1	1	1	0
LC333812.1	532	T	1.40553	1.2379	1.07274	1.23872	0.135863
LC333812.1	533	G	1	1	1	1	0
LC333812.1	534	T	0.95288	0.898314	1.37887	1.07669	0.214831
LC333812.1	535	A	1	1	1	1	0
LC333812.1	536	A	1	1	1	1	0
LC333812.1	537	G	1	1	1	1	0
LC333812.1	538	A	1	1	1	1	0
LC333812.1	539	A	1	1	1	1	0
LC333812.1	540	C	1	1	1	1	0
LC333812.1	541	T	1.06065	0.526171	1.24308	0.943303	0.304214
LC333812.1	542	G	1	1	1	1	0
LC333812.1	543	T	0.745342	1.23097	0.917013	0.964443	0.201075
LC333812.1	544	A	1	1	1	1	0
LC333812.1	545	A	1	1	1	1	0
LC333812.1	546	A	1	1	1	1	0
LC333812.1	547	T	1.05219	0.720189	1.47369	1.08202	0.308337
LC333812.1	548	A	1	1	1	1	0
LC333812.1	549	T	1.74328	1.19701	1.52101	1.4871	0.224299
LC333812.1	550	A	1	1	1	1	0
LC333812.1	551	A	1	1	1	1	0
LC333812.1	552	G	1	1	1	1	0
LC333812.1	553	A	1	1	1	1	0
LC333812.1	554	A	1	1	1	1	0
LC333812.1	555	G	1	1	1	1	0
LC333812.1	556	A	1	1	1	1	0
LC333812.1	557	A	1	1	1	1	0
LC333812.1	558	A	1	1	1	1	0
LC333812.1	559	T	1.3333	0.594024	1.08963	1.00565	0.307596
LC333812.1	560	A	1	1	1	1	0
LC333812.1	561	C	1	1	1	1	0
LC333812.1	562	T	1.39963	1.58752	1.06016	1.3491	0.218239
LC333812.1	563	T	1.95437	0.190634	0.763683	0.969562	0.734611
LC333812.1	564	C	1	1	1	1	0
LC333812.1	565	G	1	1	1	1	0
LC333812.1	566	C	1	1	1	1	0
LC333812.1	567	A	1	1	1	1	0
LC333812.1	568	T	1.34877	0.958673	1.20937	1.17227	0.161403
LC333812.1	569	T	0.361974	1.48513	1.02832	0.958476	0.461179
LC333812.1	570	A	1	1	1	1	0
LC333812.1	571	A	1	1	1	1	0
LC333812.1	572	G	1	1	1	1	0
LC333812.1	573	A	1	1	1	1	0
LC333812.1	574	A	1	1	1	1	0
LC333812.1	575	T	1.13594	0.482834	0.561306	0.726694	0.29115
LC333812.1	576	G	1	1	1	1	0
LC333812.1	577	A	1	1	1	1	0
LC333812.1	578	G	1	1	1	1	0
LC333812.1	579	A	1	1	1	1	0
LC333812.1	580	A	1	1	1	1	0
LC333812.1	581	T	1.16278	1.11902	0.565711	0.949167	0.271732
LC333812.1	582	G	1	1	1	1	0
LC333812.1	583	A	1	1	1	1	0
LC333812.1	584	A	1	1	1	1	0
LC333812.1	585	A	1	1	1	1	0
LC333812.1	586	C	1	1	1	1	0
LC333812.1	587	A	1	1	1	1	0
LC333812.1	588	A	1	1	1	1	0
LC333812.1	589	G	1	1	1	1	0
LC333812.1	590	T	0.694307	0.668583	0.367181	0.57669	0.148517
LC333812.1	591	C	1	1	1	1	0
LC333812.1	592	G	1	1	1	1	0
LC333812.1	593	C	1	1	1	1	0
LC333812.1	594	A	1	1	1	1	0
LC333812.1	595	A	1	1	1	1	0
LC333812.1	596	T	2.71118	2.36138	2.14196	2.40484	0.234406
LC333812.1	597	G	1	1	1	1	0
LC333812.1	598	C	1	1	1	1	0
LC333812.1	599	A	1	1	1	1	0
LC333812.1	600	A	1	1	1	1	0
LC333812.1	601	T	0.200768	1.46392	0.834479	0.833055	0.51568
LC333812.1	602	T	1.22919	0.913375	0.879346	1.00731	0.157513
LC333812.1	603	G	1	1	1	1	0
LC333812.1	604	A	1	1	1	1	0
LC333812.1	605	T	2.41052	1.88686	0.432287	1.57655	0.836884
LC333812.1	606	T	1.2051	0.788251	0.880597	0.957984	0.17876
LC333812.1	607	G	1	1	1	1	0
LC333812.1	608	A	1	1	1	1	0
LC333812.1	609	A	1	1	1	1	0
LC333812.1	610	G	1	1	1	1	0
LC333812.1	611	A	1	1	1	1	0
LC333812.1	612	T	2.46895	1	1	1.48965	0.69247
LC333812.1	613	T	0.416535	0.622144	1	0.67956	0.241634
LC333812.1	614	T	0.996513	0.633604	1	0.876706	0.171905
LC333812.1	615	G	1	1	1	1	0
LC333812.1	616	T	0.304943	1	1	0.768314	0.327653
LC333812.1	617	A	1	1	1	1	0
LC333812.1	618	A	1	1	1	1	0
LC333812.1	619	G	1	1	1	1	0
LC333812.1	620	T	1	1	1	1	0
LC333812.1	621	C	1	1	1	1	0
LC333812.1	622	T	1	1	1	1	0
LC333812.1	623	G	1	1	1	1	0
LC333812.1	624	A	1	1	1	1	0
LC333812.1	625	C	1	1	1	1	0
LC333812.1	626	C	1	1	1	1	0
LC333812.1	627	T	1	1	1	1	0
LC333812.1	628	G	1	1	1	1	0
LC333812.1	629	G	1	1	1	1	0
LC333812.1	630	G	1	1	1	1	0
LC333812.1	631	A	1	1	1	1	0
LC333812.1	632	A	1	1	1	1	0
LC333812.1	633	C	1	1	1	1	0
LC333812.1	634	A	1	1	1	1	0
LC333812.1	635	C	1	1	1	1	0
LC333812.1	636	A	1	1	1	1	0
LC333812.1	637	C	1	1	1	1	0
LC333812.1	638	T	1	1	1	1	0
LC333812.1	639	A	1	1	1	1	0
LC333812.1	640	G	1	1	1	1	0
LC333812.1	641	G	1	1	1	1	0
LC333812.1	642	G	1	1	1	1	0
LC333812.1	643	A	1	1	1	1	0
LC333812.1	644	G	1	1	1	1	0
LC333812.1	645	C	1	1	1	1	0
LC333812.1	646	T	1	1	1	1	0
LC333812.1	647	C	1	1	1	1	0
LC333812.1	648	C	1	1	1	1	0
LC333812.1	649	C	1	1	1	1	0
LC333812.1	650	C	1	1	1	1	0
LC333812.1	651	A	1	1	1	1	0
LC333812.1	652	C	1	1	1	1	0
LC333812.1	653	T	1	1	1	1	0
LC333812.1	654	C	1	1	1	1	0
LC333812.1	655	C	1	1	1	1	0
LC333812.1	656	C	1	1	1	1	0
LC333812.1	657	G	1	1	1	1	0
LC333812.1	658	T	1	1	1	1	0
LC333812.1	659	T	1	1	1	1	0
LC333812.1	660	T	1	1	1	1	0
LC333812.1	661	T	1	1	1	1	0
LC333812.1	662	G	1	1	1	1	0
LC333812.1	663	T	1	1	1	1	0
LC333812.1	664	G	1	1	1	1	0
LC333812.1	665	A	1	1	1	1	0
LC333812.1	666	C	1	1	1	1	0
LC333812.1	667	C	1	1	1	1	0
LC333811.1	1	G	1	1	1	1	0
LC333811.1	2	G	1	1	1	1	0
LC333811.1	3	C	1	1	1	1	0
LC333811.1	4	T	1	1	1	1	0
LC333811.1	5	T	1	1	1	1	0
LC333811.1	6	T	1	1	1	1	0
LC333811.1	7	T	1	1	1	1	0
LC333811.1	8	A	1	1	1	1	0
LC333811.1	9	A	1	1	1	1	0
LC333811.1	10	A	1	1	1	1	0
LC333811.1	11	A	1	1	1	1	0
LC333811.1	12	G	1	1	1	1	0
LC333811.1	13	T	1.10013	0.737801	0.646687	0.828205	0.195843
LC333811.1	14	T	0.330238	2.88812	1.10088	1.43975	1.07139
LC333811.1	15	C	1	1	1	1	0
LC333811.1	16	T	0.706776	2.71668	0.885843	1.43643	0.908216
LC333811.1	17	G	1	1	1	1	0
LC333811.1	18	T	0.697045	1.2238	1.05359	0.991481	0.219487
LC333811.1	19	T	0.504084	0.623097	1.06106	0.729413	0.239489
LC333811.1	20	C	1	1	1	1	0
LC333811.1	21	C	1	1	1	1	0
LC333811.1	22	G	1	1	1	1	0
LC333811.1	23	A	1	1	1	1	0
LC333811.1	24	G	1	1	1	1	0
LC333811.1	25	A	1	1	1	1	0
LC333811.1	26	G	1	1	1	1	0
LC333811.1	27	A	1	1	1	1	0
LC333811.1	28	G	1	1	1	1	0
LC333811.1	29	C	1	1	1	1	0
LC333811.1	30	G	1	1	1	1	0
LC333811.1	31	C	1	1	1	1	0
LC333811.1	32	G	1	1	1	1	0
LC333811.1	33	T	1.37869	1.0615	1.08856	1.17625	0.143572
LC333811.1	34	G	1	1	1	1	0
LC333811.1	35	C	1	1	1	1	0
LC333811.1	36	G	1	1	1	1	0
LC333811.1	37	G	1	1	1	1	0
LC333811.1	38	A	1	1	1	1	0
LC333811.1	39	A	1	1	1	1	0
LC333811.1	40	A	1	1	1	1	0
LC333811.1	41	G	1	1	1	1	0
LC333811.1	42	A	1	1	1	1	0
LC333811.1	43	T	1.34734	1.25954	0.807897	1.13826	0.236335
LC333811.1	44	G	1	1	1	1	0
LC333811.1	45	G	1	1	1	1	0
LC333811.1	46	A	1	1	1	1	0
LC333811.1	47	A	1	1	1	1	0
LC333811.1	48	A	1	1	1	1	0
LC333811.1	49	A	1	1	1	1	0
LC333811.1	50	G	1	1	1	1	0
LC333811.1	51	C	1	1	1	1	0
LC333811.1	52	T	1.6737	0.903602	1.15478	1.24403	0.320662
LC333811.1	53	T	0.76637	0.90327	1.18516	0.951601	0.174353
LC333811.1	54	A	1	1	1	1	0
LC333811.1	55	C	1	1	1	1	0
LC333811.1	56	C	1	1	1	1	0
LC333811.1	57	G	1	1	1	1	0
LC333811.1	58	A	1	1	1	1	0
LC333811.1	59	C	1	1	1	1	0
LC333811.1	60	C	1	1	1	1	0
LC333811.1	61	T	1.01387	0.990868	0.781147	0.92863	0.104708
LC333811.1	62	C	1	1	1	1	0
LC333811.1	63	A	1	1	1	1	0
LC333811.1	64	A	1	1	1	1	0
LC333811.1	65	T	0.997849	1.37057	1.21298	1.1938	0.152767
LC333811.1	66	T	1.16911	1.39999	1.06579	1.21163	0.139708
LC333811.1	67	A	1	1	1	1	0
LC333811.1	68	T	0.829411	1.28754	0.992559	1.0365	0.189595
LC333811.1	69	A	1	1	1	1	0
LC333811.1	70	C	1	1	1	1	0
LC333811.1	71	A	1	1	1	1	0
LC333811.1	72	T	0.998197	0.911666	1.03447	0.981446	0.0515163
LC333811.1	73	T	1.19107	1.03672	0.856981	1.02826	0.136523
LC333811.1	74	G	1	1	1	1	0
LC333811.1	75	A	1	1	1	1	0
LC333811.1	76	G	1	1	1	1	0
LC333811.1	77	T	0.951997	0.947907	1.22151	1.04047	0.128027
LC333811.1	78	G	1	1	1	1	0
LC333811.1	79	T	1.41839	0.795149	1.05589	1.08981	0.255567
LC333811.1	80	A	1	1	1	1	0
LC333811.1	81	A	1	1	1	1	0
LC333811.1	82	T	1.10893	0.952984	1.03652	1.03281	0.0637166
LC333811.1	83	C	1	1	1	1	0
LC333811.1	84	A	1	1	1	1	0
LC333811.1	85	C	1	1	1	1	0
LC333811.1	86	T	1.34459	1.04785	1.16926	1.18723	0.121805
LC333811.1	87	C	1	1	1	1	0
LC333811.1	88	T	0.998065	1.17332	1.11588	1.09576	0.0729504
LC333811.1	89	A	1	1	1	1	0
LC333811.1	90	A	1	1	1	1	0
LC333811.1	91	T	1.10716	1.08785	0.749777	0.981596	0.16411
LC333811.1	92	G	1	1	1	1	0
LC333811.1	93	A	1	1	1	1	0
LC333811.1	94	A	1	1	1	1	0
LC333811.1	95	C	1	1	1	1	0
LC333811.1	96	A	1	1	1	1	0
LC333811.1	97	A	1	1	1	1	0
LC333811.1	98	T	1.11077	1.18376	0.885801	1.06011	0.126805
LC333811.1	99	A	1	1	1	1	0
LC333811.1	100	C	1	1	1	1	0
LC333811.1	101	A	1	1	1	1	0
LC333811.1	102	T	1.3038	0.862522	1.07808	1.08147	0.180165
LC333811.1	103	T	1.1156	0.958552	1.28974	1.1213	0.135266
LC333811.1	104	G	1	1	1	1	0
LC333811.1	105	C	1	1	1	1	0
LC333811.1	106	A	1	1	1	1	0
LC333811.1	107	C	1	1	1	1	0
LC333811.1	108	A	1	1	1	1	0
LC333811.1	109	C	1	1	1	1	0
LC333811.1	110	A	1	1	1	1	0
LC333811.1	111	A	1	1	1	1	0
LC333811.1	112	T	0.845049	0.757066	1.01652	0.872877	0.107733
LC333811.1	113	A	1	1	1	1	0
LC333811.1	114	C	1	1	1	1	0
LC333811.1	115	T	0.990313	1.00036	1.00568	0.998785	0.00637111
LC333811.1	116	T	1.00581	1.09324	0.932366	1.01047	0.0657611
LC333811.1	117	G	1	1	1	1	0
LC333811.1	118	A	1	1	1	1	0
LC333811.1	119	G	1	1	1	1	0
LC333811.1	120	G	1	1	1	1	0
LC333811.1	121	A	1	1	1	1	0
LC333811.1	122	T	0.825732	1.34089	0.911309	1.02598	0.2254
LC333811.1	123	C	1	1	1	1	0
LC333811.1	124	C	1	1	1	1	0
LC333811.1	125	A	1	1	1	1	0
LC333811.1	126	G	1	1	1	1	0
LC333811.1	127	G	1	1	1	1	0
LC333811.1	128	A	1	1	1	1	0
LC333811.1	129	A	1	1	1	1	0
LC333811.1	130	T	1.04547	1.11691	1.11553	1.09264	0.0333566
LC333811.1	131	G	1	1	1	1	0
LC333811.1	132	G	1	1	1	1	0
LC333811.1	133	C	1	1	1	1	0
LC333811.1	134	G	1	1	1	1	0
LC333811.1	135	T	1.26333	1.04741	0.905606	1.07212	0.147083
LC333811.1	136	A	1	1	1	1	0
LC333811.1	137	T	1.0533	1.04666	1.12465	1.07487	0.0353033
LC333811.1	138	T	0.854092	1.05263	1.24721	1.05131	0.160491
LC333811.1	139	T	0.940159	1.07861	1.16276	1.06051	0.0917722
LC333811.1	140	T	1.02631	0.814994	1.01145	0.950915	0.096302
LC333811.1	141	C	1	1	1	1	0
LC333811.1	142	C	1	1	1	1	0
LC333811.1	143	T	1.14068	1.09058	1.07994	1.10373	0.0264848
LC333811.1	144	T	0.839057	1.18983	0.675032	0.901307	0.214726
LC333811.1	145	A	1	1	1	1	0
LC333811.1	146	T	1.13743	1.14282	0.973772	1.08467	0.0784503
LC333811.1	147	A	1	1	1	1	0
LC333811.1	148	T	1.05086	0.9018	0.975322	0.975995	0.0608567
LC333811.1	149	A	1	1	1	1	0
LC333811.1	150	G	1	1	1	1	0
LC333811.1	151	C	1	1	1	1	0
LC333811.1	152	A	1	1	1	1	0
LC333811.1	153	T	1.03609	1.13418	1.09855	1.08961	0.0405411
LC333811.1	154	C	1	1	1	1	0
LC333811.1	155	T	1.11278	1.08428	0.934122	1.04373	0.0783717
LC333811.1	156	G	1	1	1	1	0
LC333811.1	157	T	0.976217	1.00697	1.01341	0.998864	0.0162281
LC333811.1	158	C	1	1	1	1	0
LC333811.1	159	T	0.739075	1.327	1.03837	1.03481	0.240032
LC333811.1	160	T	0.886035	1.29625	1.11449	1.09893	0.167833
LC333811.1	161	A	1	1	1	1	0
LC333811.1	162	A	1	1	1	1	0
LC333811.1	163	C	1	1	1	1	0
LC333811.1	164	A	1	1	1	1	0
LC333811.1	165	G	1	1	1	1	0
LC333811.1	166	T	0.886611	0.933508	0.952316	0.924145	0.027629
LC333811.1	167	T	0.829334	0.864734	1.01943	0.904498	0.0825419
LC333811.1	168	T	0.934642	0.994617	1.01847	0.982577	0.0352668
LC333811.1	169	T	0.90174	1.18295	0.978135	1.02094	0.118728
LC333811.1	170	G	1	1	1	1	0
LC333811.1	171	T	1.3904	1.04517	1.04635	1.16064	0.162468
LC333811.1	172	T	0.9893	0.909861	0.968304	0.955822	0.0336102
LC333811.1	173	T	1.03755	1.03881	0.895133	0.990498	0.0674354
LC333811.1	174	G	1	1	1	1	0
LC333811.1	175	C	1	1	1	1	0
LC333811.1	176	G	1	1	1	1	0
LC333811.1	177	C	1	1	1	1	0
LC333811.1	178	T	0.750173	0.979503	0.920935	0.883537	0.0972868
LC333811.1	179	A	1	1	1	1	0
LC333811.1	180	C	1	1	1	1	0
LC333811.1	181	A	1	1	1	1	0
LC333811.1	182	T	0.996174	1.17701	1.00721	1.06013	0.0827689
LC333811.1	183	A	1	1	1	1	0
LC333811.1	184	A	1	1	1	1	0
LC333811.1	185	A	1	1	1	1	0
LC333811.1	186	G	1	1	1	1	0
LC333811.1	187	C	1	1	1	1	0
LC333811.1	188	A	1	1	1	1	0
LC333811.1	189	T	1.06997	1.00238	1.19331	1.08855	0.0790476
LC333811.1	190	C	1	1	1	1	0
LC333811.1	191	C	1	1	1	1	0
LC333811.1	192	A	1	1	1	1	0
LC333811.1	193	T	0.861089	1.22166	0.855099	0.979284	0.171406
LC333811.1	194	T	1.17537	0.916915	1.07018	1.05416	0.106121
LC333811.1	195	C	1	1	1	1	0
LC333811.1	196	C	1	1	1	1	0
LC333811.1	197	A	1	1	1	1	0
LC333811.1	198	A	1	1	1	1	0
LC333811.1	199	C	1	1	1	1	0
LC333811.1	200	A	1	1	1	1	0
LC333811.1	201	A	1	1	1	1	0
LC333811.1	202	T	1.18815	1.0531	0.747584	0.996281	0.184296
LC333811.1	203	G	1	1	1	1	0
LC333811.1	204	A	1	1	1	1	0
LC333811.1	205	A	1	1	1	1	0
LC333811.1	206	A	1	1	1	1	0
LC333811.1	207	A	1	1	1	1	0
LC333811.1	208	T	0.984243	0.986957	1.01928	0.996826	0.0159141
LC333811.1	209	T	1.02012	1.12945	1.02093	1.05683	0.051345
LC333811.1	210	G	1	1	1	1	0
LC333811.1	211	C	1	1	1	1	0
LC333811.1	212	A	1	1	1	1	0
LC333811.1	213	T	0.912713	0.970299	1.13521	1.00607	0.0942898
LC333811.1	214	T	1.12917	1.14112	1.01887	1.09639	0.0550314
LC333811.1	215	G	1	1	1	1	0
LC333811.1	216	A	1	1	1	1	0
LC333811.1	217	A	1	1	1	1	0
LC333811.1	218	A	1	1	1	1	0
LC333811.1	219	A	1	1	1	1	0
LC333811.1	220	C	1	1	1	1	0
LC333811.1	221	G	1	1	1	1	0
LC333811.1	222	T	0.959198	1.07132	1.12759	1.0527	0.0699934
LC333811.1	223	C	1	1	1	1	0
LC333811.1	224	A	1	1	1	1	0
LC333811.1	225	A	1	1	1	1	0
LC333811.1	226	A	1	1	1	1	0
LC333811.1	227	A	1	1	1	1	0
LC333811.1	228	T	1.04507	0.983621	0.890038	0.972909	0.0637421
LC333811.1	229	G	1	1	1	1	0
LC333811.1	230	T	1.06855	0.986444	1.09669	1.05056	0.046772
LC333811.1	231	T	1.31217	1.13925	1.12661	1.19267	0.0846526
LC333811.1	232	C	1	1	1	1	0
LC333811.1	233	A	1	1	1	1	0
LC333811.1	234	T	0.987312	1.01522	1.00653	1.00302	0.0116595
LC333811.1	235	A	1	1	1	1	0
LC333811.1	236	T	0.928941	0.861061	0.995669	0.928557	0.0549542
LC333811.1	237	A	1	1	1	1	0
LC333811.1	238	A	1	1	1	1	0
LC333811.1	239	A	1	1	1	1	0
LC333811.1	240	G	1	1	1	1	0
LC333811.1	241	T	1.24583	1.19416	1.00226	1.14742	0.104786
LC333811.1	242	G	1	1	1	1	0
LC333811.1	243	G	1	1	1	1	0
LC333811.1	244	T	0.983401	1.23927	1.21828	1.14699	0.115989
LC333811.1	245	G	1	1	1	1	0
LC333811.1	246	A	1	1	1	1	0
LC333811.1	247	A	1	1	1	1	0
LC333811.1	248	A	1	1	1	1	0
LC333811.1	249	T	1.04554	1.38002	0.825095	1.08355	0.228135
LC333811.1	250	A	1	1	1	1	0
LC333811.1	251	T	1.01575	1.46379	1.2122	1.23058	0.183373
LC333811.1	252	T	1.04529	1.08984	1.04328	1.05947	0.0214885
LC333811.1	253	G	1	1	1	1	0
LC333811.1	254	T	0.927957	1.24389	1.26904	1.14696	0.1552
LC333811.1	255	A	1	1	1	1	0
LC333811.1	256	T	1.39018	1.474	0.924837	1.26301	0.241558
LC333811.1	257	T	0.854742	0.943029	1.16629	0.988021	0.131108
LC333811.1	258	G	1	1	1	1	0
LC333811.1	259	T	0.72386	1.24673	1.16514	1.04524	0.229681
LC333811.1	260	A	1	1	1	1	0
LC333811.1	261	A	1	1	1	1	0
LC333811.1	262	C	1	1	1	1	0
LC333811.1	263	A	1	1	1	1	0
LC333811.1	264	A	1	1	1	1	0
LC333811.1	265	T	1.00552	0.923325	0.840767	0.923203	0.067259
LC333811.1	266	T	1.01195	1.16884	1.16764	1.11614	0.0736767
LC333811.1	267	T	0.753046	0.94383	1.09534	0.930738	0.140047
LC333811.1	268	T	1.02582	1.21829	1.27183	1.17198	0.105636
LC333811.1	269	T	0.824938	0.800324	0.815644	0.813635	0.0101486
LC333811.1	270	A	1	1	1	1	0
LC333811.1	271	A	1	1	1	1	0
LC333811.1	272	T	0.868342	0.992084	0.907224	0.92255	0.0516666
LC333811.1	273	A	1	1	1	1	0
LC333811.1	274	C	1	1	1	1	0
LC333811.1	275	G	1	1	1	1	0
LC333811.1	276	T	0.753333	1.05502	0.967336	0.92523	0.126712
LC333811.1	277	T	1.1642	1.01659	0.994731	1.05851	0.0752672
LC333811.1	278	G	1	1	1	1	0
LC333811.1	279	T	0.901999	1.06563	1.01611	0.99458	0.0685157
LC333811.1	280	T	0.983739	1.23516	1.16519	1.12803	0.105953
LC333811.1	281	A	1	1	1	1	0
LC333811.1	282	A	1	1	1	1	0
LC333811.1	283	A	1	1	1	1	0
LC333811.1	284	A	1	1	1	1	0
LC333811.1	285	T	1.0555	1.03587	0.915553	1.00231	0.0618672
LC333811.1	286	T	0.928839	1.44976	1.17265	1.18375	0.21281
LC333811.1	287	G	1	1	1	1	0
LC333811.1	288	G	1	1	1	1	0
LC333811.1	289	C	1	1	1	1	0
LC333811.1	290	A	1	1	1	1	0
LC333811.1	291	G	1	1	1	1	0
LC333811.1	292	G	1	1	1	1	0
LC333811.1	293	T	1.00693	0.966429	1.00109	0.991484	0.017876
LC333811.1	294	T	0.713657	0.982694	1.31469	1.00368	0.245817
LC333811.1	295	A	1	1	1	1	0
LC333811.1	296	T	1.43726	1.05336	1.43993	1.31018	0.181604
LC333811.1	297	A	1	1	1	1	0
LC333811.1	298	A	1	1	1	1	0
LC333811.1	299	A	1	1	1	1	0
LC333811.1	300	G	1	1	1	1	0
LC333811.1	301	A	1	1	1	1	0
LC333811.1	302	G	1	1	1	1	0
LC333811.1	303	C	1	1	1	1	0
LC333811.1	304	A	1	1	1	1	0
LC333811.1	305	G	1	1	1	1	0
LC333811.1	306	A	1	1	1	1	0
LC333811.1	307	T	1.14935	0.986744	1.09708	1.07773	0.06778
LC333811.1	308	A	1	1	1	1	0
LC333811.1	309	A	1	1	1	1	0
LC333811.1	310	C	1	1	1	1	0
LC333811.1	311	T	1.44667	1.10905	0.890357	1.14869	0.228839
LC333811.1	312	A	1	1	1	1	0
LC333811.1	313	C	1	1	1	1	0
LC333811.1	314	T	1.13594	0.988756	1.0904	1.0717	0.0615253
LC333811.1	315	A	1	1	1	1	0
LC333811.1	316	A	1	1	1	1	0
LC333811.1	317	A	1	1	1	1	0
LC333811.1	318	G	1	1	1	1	0
LC333811.1	319	A	1	1	1	1	0
LC333811.1	320	T	1.09896	1.08702	1.29338	1.15979	0.0945914
LC333811.1	321	G	1	1	1	1	0
LC333811.1	322	A	1	1	1	1	0
LC333811.1	323	G	1	1	1	1	0
LC333811.1	324	A	1	1	1	1	0
LC333811.1	325	T	1.3183	0.978872	1.18416	1.16044	0.139581
LC333811.1	326	A	1	1	1	1	0
LC333811.1	327	G	1	1	1	1	0
LC333811.1	328	A	1	1	1	1	0
LC333811.1	329	A	1	1	1	1	0
LC333811.1	330	A	1	1	1	1	0
LC333811.1	331	A	1	1	1	1	0
LC333811.1	332	G	1	1	1	1	0
LC333811.1	333	C	1	1	1	1	0
LC333811.1	334	A	1	1	1	1	0
LC333811.1	335	A	1	1	1	1	0
LC333811.1	336	A	1	1	1	1	0
LC333811.1	337	T	1.23522	1.2866	1.08562	1.20248	0.0852525
LC333811.1	338	G	1	1	1	1	0
LC333811.1	339	G	1	1	1	1	0
LC333811.1	340	A	1	1	1	1	0
LC333811.1	341	C	1	1	1	1	0
LC333811.1	342	A	1	1	1	1	0
LC333811.1	343	G	1	1	1	1	0
LC333811.1	344	A	1	1	1	1	0
LC333811.1	345	G	1	1	1	1	0
LC333811.1	346	T	1.12654	0.910286	1.06857	1.03513	0.0913982
LC333811.1	347	A	1	1	1	1	0
LC333811.1	348	G	1	1	1	1	0
LC333811.1	349	T	0.815948	1.00629	1.09057	0.970935	0.114866
LC333811.1	350	C	1	1	1	1	0
LC333811.1	351	A	1	1	1	1	0
LC333811.1	352	A	1	1	1	1	0
LC333811.1	353	A	1	1	1	1	0
LC333811.1	354	G	1	1	1	1	0
LC333811.1	355	A	1	1	1	1	0
LC333811.1	356	A	1	1	1	1	0
LC333811.1	357	A	1	1	1	1	0
LC333811.1	358	T	1.13673	0.98855	1.46955	1.19828	0.201132
LC333811.1	359	G	1	1	1	1	0
LC333811.1	360	A	1	1	1	1	0
LC333811.1	361	G	1	1	1	1	0
LC333811.1	362	A	1	1	1	1	0
LC333811.1	363	C	1	1	1	1	0
LC333811.1	364	G	1	1	1	1	0
LC333811.1	365	C	1	1	1	1	0
LC333811.1	366	C	1	1	1	1	0
LC333811.1	367	A	1	1	1	1	0
LC333811.1	368	G	1	1	1	1	0
LC333811.1	369	C	1	1	1	1	0
LC333811.1	370	T	1.37406	0.962296	1.20834	1.18156	0.169164
LC333811.1	371	A	1	1	1	1	0
LC333811.1	372	G	1	1	1	1	0
LC333811.1	373	A	1	1	1	1	0
LC333811.1	374	A	1	1	1	1	0
LC333811.1	375	A	1	1	1	1	0
LC333811.1	376	T	1.08335	1.00523	1.39916	1.16258	0.170298
LC333811.1	377	G	1	1	1	1	0
LC333811.1	378	A	1	1	1	1	0
LC333811.1	379	T	1.13573	0.898669	0.912321	0.982241	0.108678
LC333811.1	380	T	0.895915	1.085	1.01832	0.999747	0.0783043
LC333811.1	381	G	1	1	1	1	0
LC333811.1	382	A	1	1	1	1	0
LC333811.1	383	C	1	1	1	1	0
LC333811.1	384	A	1	1	1	1	0
LC333811.1	385	A	1	1	1	1	0
LC333811.1	386	A	1	1	1	1	0
LC333811.1	387	T	1.00064	0.932107	1.0225	0.985085	0.0385096
LC333811.1	388	T	1.05473	0.908538	1.14225	1.03517	0.0964104
LC333811.1	389	G	1	1	1	1	0
LC333811.1	390	A	1	1	1	1	0
LC333811.1	391	C	1	1	1	1	0
LC333811.1	392	T	1.22143	0.923845	1.04777	1.06435	0.122051
LC333811.1	393	A	1	1	1	1	0
LC333811.1	394	C	1	1	1	1	0
LC333811.1	395	A	1	1	1	1	0
LC333811.1	396	C	1	1	1	1	0
LC333811.1	397	G	1	1	1	1	0
LC333811.1	398	T	1.09592	1.12606	1.01693	1.07964	0.0460151
LC333811.1	399	G	1	1	1	1	0
LC333811.1	400	A	1	1	1	1	0
LC333811.1	401	A	1	1	1	1	0
LC333811.1	402	A	1	1	1	1	0
LC333811.1	403	T	0.840284	1.08088	0.893538	0.938233	0.103182
LC333811.1	404	T	0.865944	1.04118	1.05881	0.988644	0.0870599
LC333811.1	405	G	1	1	1	1	0
LC333811.1	406	A	1	1	1	1	0
LC333811.1	407	A	1	1	1	1	0
LC333811.1	408	C	1	1	1	1	0
LC333811.1	409	A	1	1	1	1	0
LC333811.1	410	A	1	1	1	1	0
LC333811.1	411	G	1	1	1	1	0
LC333811.1	412	T	1.19496	0.849828	1.08865	1.04448	0.144319
LC333811.1	413	A	1	1	1	1	0
LC333811.1	414	G	1	1	1	1	0
LC333811.1	415	A	1	1	1	1	0
LC333811.1	416	G	1	1	1	1	0
LC333811.1	417	T	0.915554	0.936614	0.905486	0.919218	0.0129692
LC333811.1	418	T	1.13592	1.20926	1.49057	1.27858	0.152857
LC333811.1	419	G	1	1	1	1	0
LC333811.1	420	C	1	1	1	1	0
LC333811.1	421	T	1.10644	1.2424	1.20254	1.18379	0.057066
LC333811.1	422	T	1.70521	0.87781	1.29055	1.29119	0.337784
LC333811.1	423	A	1	1	1	1	0
LC333811.1	424	A	1	1	1	1	0
LC333811.1	425	A	1	1	1	1	0
LC333811.1	426	C	1	1	1	1	0
LC333811.1	427	G	1	1	1	1	0
LC333811.1	428	C	1	1	1	1	0
LC333811.1	429	A	1	1	1	1	0
LC333811.1	430	T	0.7274	1.25282	1.09317	1.02446	0.219935
LC333811.1	431	T	0.979337	0.838626	1.15751	0.991826	0.130485
LC333811.1	432	T	1.1904	1.46928	1.28679	1.31549	0.115647
LC333811.1	433	A	1	1	1	1	0
LC333811.1	434	C	1	1	1	1	0
LC333811.1	435	G	1	1	1	1	0
LC333811.1	436	A	1	1	1	1	0
LC333811.1	437	T	1.31911	1.22949	1.15838	1.23566	0.0657614
LC333811.1	438	A	1	1	1	1	0
LC333811.1	439	A	1	1	1	1	0
LC333811.1	440	A	1	1	1	1	0
LC333811.1	441	T	0.800372	1.07285	1.25991	1.04438	0.188683
LC333811.1	442	T	0.901793	1.15757	1.07957	1.04631	0.107037
LC333811.1	443	G	1	1	1	1	0
LC333811.1	444	A	1	1	1	1	0
LC333811.1	445	C	1	1	1	1	0
LC333811.1	446	G	1	1	1	1	0
LC333811.1	447	G	1	1	1	1	0
LC333811.1	448	T	0.876233	1.2208	1.11665	1.07123	0.144288
LC333811.1	449	G	1	1	1	1	0
LC333811.1	450	C	1	1	1	1	0
LC333811.1	451	A	1	1	1	1	0
LC333811.1	452	A	1	1	1	1	0
LC333811.1	453	A	1	1	1	1	0
LC333811.1	454	C	1	1	1	1	0
LC333811.1	455	G	1	1	1	1	0
LC333811.1	456	A	1	1	1	1	0
LC333811.1	457	C	1	1	1	1	0
LC333811.1	458	A	1	1	1	1	0
LC333811.1	459	G	1	1	1	1	0
LC333811.1	460	G	1	1	1	1	0
LC333811.1	461	T	0.663726	1.08903	1.20175	0.984835	0.231675
LC333811.1	462	G	1	1	1	1	0
LC333811.1	463	A	1	1	1	1	0
LC333811.1	464	A	1	1	1	1	0
LC333811.1	465	A	1	1	1	1	0
LC333811.1	466	T	0.975327	0.97934	1.20221	1.05229	0.106022
LC333811.1	467	A	1	1	1	1	0
LC333811.1	468	G	1	1	1	1	0
LC333811.1	469	A	1	1	1	1	0
LC333811.1	470	T	1.77706	1.19783	0.938982	1.30462	0.350378
LC333811.1	471	A	1	1	1	1	0
LC333811.1	472	T	1.04518	0.976133	0.895588	0.972301	0.0611306
LC333811.1	473	G	1	1	1	1	0
LC333811.1	474	A	1	1	1	1	0
LC333811.1	475	C	1	1	1	1	0
LC333811.1	476	A	1	1	1	1	0
LC333811.1	477	A	1	1	1	1	0
LC333811.1	478	A	1	1	1	1	0
LC333811.1	479	A	1	1	1	1	0
LC333811.1	480	G	1	1	1	1	0
LC333811.1	481	A	1	1	1	1	0
LC333811.1	482	G	1	1	1	1	0
LC333811.1	483	A	1	1	1	1	0
LC333811.1	484	T	0.829841	0.993289	1.06845	0.963858	0.0996084
LC333811.1	485	C	1	1	1	1	0
LC333811.1	486	A	1	1	1	1	0
LC333811.1	487	A	1	1	1	1	0
LC333811.1	488	T	1.17509	1.12839	1.00457	1.10268	0.0719481
LC333811.1	489	C	1	1	1	1	0
LC333811.1	490	A	1	1	1	1	0
LC333811.1	491	A	1	1	1	1	0
LC333811.1	492	A	1	1	1	1	0
LC333811.1	493	A	1	1	1	1	0
LC333811.1	494	A	1	1	1	1	0
LC333811.1	495	A	1	1	1	1	0
LC333811.1	496	A	1	1	1	1	0
LC333811.1	497	C	1	1	1	1	0
LC333811.1	498	G	1	1	1	1	0
LC333811.1	499	T	0.801388	0.910045	1.18551	0.965647	0.16167
LC333811.1	500	G	1	1	1	1	0
LC333811.1	501	A	1	1	1	1	0
LC333811.1	502	G	1	1	1	1	0
LC333811.1	503	A	1	1	1	1	0
LC333811.1	504	A	1	1	1	1	0
LC333811.1	505	C	1	1	1	1	0
LC333811.1	506	G	1	1	1	1	0
LC333811.1	507	C	1	1	1	1	0
LC333811.1	508	T	0.882912	0.917471	0.905929	0.902104	0.0143656
LC333811.1	509	A	1	1	1	1	0
LC333811.1	510	G	1	1	1	1	0
LC333811.1	511	A	1	1	1	1	0
LC333811.1	512	A	1	1	1	1	0
LC333811.1	513	G	1	1	1	1	0
LC333811.1	514	A	1	1	1	1	0
LC333811.1	515	A	1	1	1	1	0
LC333811.1	516	T	0.863018	1.37511	1.08998	1.10937	0.209509
LC333811.1	517	G	1	1	1	1	0
LC333811.1	518	G	1	1	1	1	0
LC333811.1	519	G	1	1	1	1	0
LC333811.1	520	A	1	1	1	1	0
LC333811.1	521	A	1	1	1	1	0
LC333811.1	522	A	1	1	1	1	0
LC333811.1	523	G	1	1	1	1	0
LC333811.1	524	T	0.827565	0.997766	1.20286	1.0094	0.153434
LC333811.1	525	G	1	1	1	1	0
LC333811.1	526	G	1	1	1	1	0
LC333811.1	527	A	1	1	1	1	0
LC333811.1	528	A	1	1	1	1	0
LC333811.1	529	A	1	1	1	1	0
LC333811.1	530	A	1	1	1	1	0
LC333811.1	531	A	1	1	1	1	0
LC333811.1	532	A	1	1	1	1	0
LC333811.1	533	T	0.857472	1.1736	1.21794	1.083	0.160498
LC333811.1	534	C	1	1	1	1	0
LC333811.1	535	C	1	1	1	1	0
LC333811.1	536	T	0.844754	1.00902	1.08777	0.980514	0.101237
LC333811.1	537	T	0.604884	0.946435	1.37054	0.973952	0.313181
LC333811.1	538	A	1	1	1	1	0
LC333811.1	539	T	0.831143	1.19564	1.3542	1.12699	0.218984
LC333811.1	540	G	1	1	1	1	0
LC333811.1	541	A	1	1	1	1	0
LC333811.1	542	A	1	1	1	1	0
LC333811.1	543	C	1	1	1	1	0
LC333811.1	544	C	1	1	1	1	0
LC333811.1	545	A	1	1	1	1	0
LC333811.1	546	A	1	1	1	1	0
LC333811.1	547	G	1	1	1	1	0
LC333811.1	548	A	1	1	1	1	0
LC333811.1	549	G	1	1	1	1	0
LC333811.1	550	A	1	1	1	1	0
LC333811.1	551	A	1	1	1	1	0
LC333811.1	552	G	1	1	1	1	0
LC333811.1	553	T	1	0.493374	2.32284	1.27207	0.771258
LC333811.1	554	G	1	1	1	1	0
LC333811.1	555	A	1	1	1	1	0
LC333811.1	556	C	1	1	1	1	0
LC333811.1	557	T	0.985429	1.10952	1.14892	1.08129	0.0696675
LC333811.1	558	G	1	1	1	1	0
LC333811.1	559	C	1	1	1	1	0
LC333811.1	560	A	1	1	1	1	0
LC333811.1	561	G	1	1	1	1	0
LC333811.1	562	C	1	1	1	1	0
LC333811.1	563	A	1	1	1	1	0
LC333811.1	564	A	1	1	1	1	0
LC333811.1	565	T	0.54833	1.43978	1.12869	1.03894	0.369427
LC333811.1	566	G	1	1	1	1	0
LC333811.1	567	T	0.949944	1.99529	1.96613	1.63712	0.486053
LC333811.1	568	A	1	1	1	1	0
LC333811.1	569	A	1	1	1	1	0
LC333811.1	570	G	1	1	1	1	0
LC333811.1	571	A	1	1	1	1	0
LC333811.1	572	G	1	1	1	1	0
LC333811.1	573	G	1	1	1	1	0
LC333811.1	574	T	1.23508	1.23588	0.786521	1.08583	0.211642
LC333811.1	575	T	0.603481	0.781888	1.45203	0.945801	0.365296
LC333811.1	576	G	1	1	1	1	0
LC333811.1	577	A	1	1	1	1	0
LC333811.1	578	G	1	1	1	1	0
LC333811.1	579	C	1	1	1	1	0
LC333811.1	580	T	0.74031	1.33639	0.878961	0.985219	0.254683
LC333811.1	581	G	1	1	1	1	0
LC333811.1	582	C	1	1	1	1	0
LC333811.1	583	C	1	1	1	1	0
LC333811.1	584	G	1	1	1	1	0
LC333811.1	585	T	0.916145	1.06194	1.12667	1.03492	0.0880456
LC333811.1	586	C	1	1	1	1	0
LC333811.1	587	G	1	1	1	1	0
LC333811.1	588	A	1	1	1	1	0
LC333811.1	589	C	1	1	1	1	0
LC333811.1	590	T	0.984011	1.47212	1.28927	1.24847	0.201346
LC333811.1	591	G	1	1	1	1	0
LC333811.1	592	T	0.665995	0.940094	1.54779	1.05129	0.36848
LC333811.1	593	C	1	1	1	1	0
LC333811.1	594	C	1	1	1	1	0
LC333811.1	595	T	0.966769	1.1102	1.22531	1.10076	0.10576
LC333811.1	596	C	1	1	1	1	0
LC333811.1	597	G	1	1	1	1	0
LC333811.1	598	G	1	1	1	1	0
LC333811.1	599	A	1	1	1	1	0
LC333811.1	600	A	1	1	1	1	0
LC333811.1	601	G	1	1	1	1	0
LC333811.1	602	C	1	1	1	1	0
LC333811.1	603	G	1	1	1	1	0
LC333811.1	604	G	1	1	1	1	0
LC333811.1	605	C	1	1	1	1	0
LC333811.1	606	G	1	1	1	1	0
LC333811.1	607	G	1	1	1	1	0
LC333811.1	608	A	1	1	1	1	0
LC333811.1	609	G	1	1	1	1	0
LC333811.1	610	T	1.06269	0.989556	1.06592	1.03939	0.0352636
LC333811.1	611	T	0.85157	1.81316	1.66305	1.44259	0.422386
LC333811.1	612	C	1	1	1	1	0
LC333811.1	613	T	1.10977	1.12922	1.35003	1.19634	0.108966
LC333811.1	614	T	1.52132	1.65763	1.15183	1.44359	0.213683
LC333811.1	615	T	1.37002	2.01813	0.800545	1.39623	0.497424
LC333811.1	616	A	1	1	1	1	0
LC333811.1	617	C	1	1	1	1	0
LC333811.1	618	A	1	1	1	1	0
LC333811.1	619	G	1	1	1	1	0
LC333811.1	620	T	0.943842	1.3978	1.00851	1.11672	0.2005
LC333811.1	621	A	1	1	1	1	0
LC333811.1	622	A	1	1	1	1	0
LC333811.1	623	G	1	1	1	1	0
LC333811.1	624	C	1	1	1	1	0
LC333811.1	625	A	1	1	1	1	0
LC333811.1	626	C	1	1	1	1	0
LC333811.1	627	C	1	1	1	1	0
LC333811.1	628	A	1	1	1	1	0
LC333811.1	629	T	0.561178	1.51603	1.0456	1.04094	0.389833
LC333811.1	630	C	1	1	1	1	0
LC333811.1	631	G	1	1	1	1	0
LC333811.1	632	G	1	1	1	1	0
LC333811.1	633	A	1	1	1	1	0
LC333811.1	634	C	1	1	1	1	0
LC333811.1	635	C	1	1	1	1	0
LC333811.1	636	T	1.37266	1.36313	1.36325	1.36635	0.00446544
LC333811.1	637	G	1	1	1	1	0
LC333811.1	638	A	1	1	1	1	0
LC333811.1	639	T	0.798214	1.7052	0.99071	1.16471	0.390182
LC333811.1	640	G	1	1	1	1	0
LC333811.1	641	G	1	1	1	1	0
LC333811.1	642	C	1	1	1	1	0
LC333811.1	643	T	0.825807	1.03544	1.32054	1.0606	0.202758
LC333811.1	644	G	1	1	1	1	0
LC333811.1	645	A	1	1	1	1	0
LC333811.1	646	C	1	1	1	1	0
LC333811.1	647	T	1.2111	1.08345	0.865073	1.05321	0.142874
LC333811.1	648	G	1	1	1	1	0
LC333811.1	649	A	1	1	1	1	0
LC333811.1	650	G	1	1	1	1	0
LC333811.1	651	A	1	1	1	1	0
LC333811.1	652	A	1	1	1	1	0
LC333811.1	653	G	1	1	1	1	0
LC333811.1	654	C	1	1	1	1	0
LC333811.1	655	C	1	1	1	1	0
LC333811.1	656	A	1	1	1	1	0
LC333811.1	657	C	1	1	1	1	0
LC333811.1	658	A	1	1	1	1	0
LC333811.1	659	G	1	1	1	1	0
LC333811.1	660	T	0.991078	0.962148	0.887168	0.946798	0.0437877
LC333811.1	661	C	1	1	1	1	0
LC333811.1	662	A	1	1	1	1	0
LC333811.1	663	G	1	1	1	1	0
LC333811.1	664	C	1	1	1	1	0
LC333811.1	665	C	1	1	1	1	0
LC333811.1	666	A	1	1	1	1	0
LC333811.1	667	T	1.0248	1.21628	1.22468	1.15525	0.0923083
LC333811.1	668	A	1	1	1	1	0
LC333811.1	669	T	1.20798	0.742928	0.818736	0.923215	0.203725
LC333811.1	670	C	1	1	1	1	0
LC333811.1	671	G	1	1	1	1	0
LC333811.1	672	C	1	1	1	1	0
LC333811.1	673	G	1	1	1	1	0
LC333811.1	674	T	1.02135	0.58519	1.08044	0.895661	0.220857
LC333811.1	675	G	1	1	1	1	0
LC333811.1	676	T	1.44622	0.964147	0.902945	1.10444	0.242967
LC333811.1	677	G	1	1	1	1	0
LC333811.1	678	G	1	1	1	1	0
LC333811.1	679	C	1	1	1	1	0
LC333811.1	680	T	1.83734	0.864104	0.865881	1.18911	0.458368
LC333811.1	681	C	1	1	1	1	0
LC333811.1	682	A	1	1	1	1	0
LC333811.1	683	A	1	1	1	1	0
LC333811.1	684	G	1	1	1	1	0
LC333811.1	685	C	1	1	1	1	0
LC333811.1	686	C	1	1	1	1	0
LC333811.1	687	T	0.841056	1.18418	0.641593	0.888944	0.224085
LC333811.1	688	T	0.789081	0.907669	0.60184	0.766197	0.125898
LC333811.1	689	A	1	1	1	1	0
LC333811.1	690	A	1	1	1	1	0
LC333811.1	691	T	1.26652	2.23174	1.15975	1.55267	0.482149
LC333811.1	692	C	1	1	1	1	0
LC333811.1	693	C	1	1	1	1	0
LC333811.1	694	C	1	1	1	1	0
LC333811.1	695	G	1	1	1	1	0
LC333811.1	696	T	1.11871	1.02374	1.17415	1.10553	0.0621079
LC333811.1	697	T	1.06661	2.65662	1.47247	1.7319	0.674541
LC333811.1	698	T	1.04743	7.1484	0.599367	2.93173	2.98724
LC333811.1	699	A	1	1	1	1	0
LC333811.1	700	A	1	1	1	1	0
LC333811.1	701	C	1	1	1	1	0
LC333811.1	702	C	1	1	1	1	0
LC333811.1	703	A	1	1	1	1	0
LC333811.1	704	A	1	1	1	1	0
LC333811.1	705	T	1.38268	2.55595	1.00326	1.6473	0.660923
LC333811.1	706	C	1	1	1	1	0
LC333811.1	707	C	1	1	1	1	0
LC333811.1	708	G	1	1	1	1	0
LC333811.1	709	G	1	1	1	1	0
LC333811.1	710	T	0.474729	2.13245	0.688288	1.09849	0.736298
LC333811.1	711	C	1	1	1	1	0
LC333811.1	712	A	1	1	1	1	0
LC333811.1	713	G	1	1	1	1	0
LC333811.1	714	C	1	1	1	1	0
LC333811.1	715	A	1	1	1	1	0
LC333811.1	716	C	1	1	1	1	0
LC333811.1	717	C	1	1	1	1	0
LC333811.1	718	G	1	1	1	1	0
LC333811.1	719	G	1	1	1	1	0
LC333811.1	720	A	1	1	1	1	0
LC333811.1	721	C	1	1	1	1	0
LC333811.1	722	G	1	1	1	1	0
LC333811.1	723	T	3.61493	0.582928	0.996458	1.73144	1.34249
LC333811.1	724	T	1.00742	1.89586	1.59753	1.50027	0.369167
LC333811.1	725	A	1	1	1	1	0
LC333811.1	726	A	1	1	1	1	0
LC333811.1	727	T	1.58618	0.660771	1.45626	1.2344	0.409072
LC333811.1	728	G	1	1	1	1	0
LC333811.1	729	G	1	1	1	1	0
LC333811.1	730	A	1	1	1	1	0
LC333811.1	731	A	1	1	1	1	0
LC333811.1	732	G	1	1	1	1	0
LC333811.1	733	G	1	1	1	1	0
LC333811.1	734	A	1	1	1	1	0
LC333811.1	735	A	1	1	1	1	0
LC333811.1	736	C	1	1	1	1	0
LC333811.1	737	G	1	1	1	1	0
LC333811.1	738	G	1	1	1	1	0
LC333811.1	739	T	0.612939	1	1	0.87098	0.182462
LC333811.1	740	C	1	1	1	1	0
LC333811.1	741	T	1	1	1	1	0
LC333811.1	742	T	1	1	1	1	0
LC333811.1	743	A	1	1	1	1	0
LC333811.1	744	A	1	1	1	1	0
LC333811.1	745	T	1	1	1	1	0
LC333811.1	746	G	1	1	1	1	0
LC333811.1	747	T	1	1	1	1	0
LC333811.1	748	G	1	1	1	1	0
LC333811.1	749	A	1	1	1	1	0
LC333811.1	750	C	1	1	1	1	0
LC333811.1	751	C	1	1	1	1	0
LC333810.1	1	G	1	1	1	1	0
LC333810.1	2	G	1	1	1	1	0
LC333810.1	3	C	1	1	1	1	0
LC333810.1	4	A	1	1	1	1	0
LC333810.1	5	T	1	1	1	1	0
LC333810.1	6	T	1	1	1	1	0
LC333810.1	7	T	1	1	1	1	0
LC333810.1	8	A	1	1	1	1	0
LC333810.1	9	A	1	1	1	1	0
LC333810.1	10	T	1	1	1	1	0
LC333810.1	11	G	1	1	1	1	0
LC333810.1	12	C	1	1	1	1	0
LC333810.1	13	T	1	1	1	1	0
LC333810.1	14	T	1	1	1	1	0
LC333810.1	15	T	1	1	1	1	0
LC333810.1	16	T	1	1	1	1	0
LC333810.1	17	C	1	1	1	1	0
LC333810.1	18	A	1	1	1	1	0
LC333810.1	19	G	1	1	1	1	0
LC333810.1	20	T	1	1	1	1	0
LC333810.1	21	G	1	1	1	1	0
LC333810.1	22	G	1	1	1	1	0
LC333810.1	23	T	1	1	1	1	0
LC333810.1	24	T	1	1	1	1	0
LC333810.1	25	G	1	1	1	1	0
LC333810.1	26	A	1	1	1	1	0
LC333810.1	27	T	1	1	1	1	0
LC333810.1	28	G	1	1	1	1	0
LC333810.1	29	C	1	1	1	1	0
LC333810.1	30	T	1	1	1	1	0
LC333810.1	31	C	1	1	1	1	0
LC333810.1	32	A	1	1	1	1	0
LC333810.1	33	A	1	1	1	1	0
LC333810.1	34	G	1	1	1	1	0
LC333810.1	35	A	1	1	1	1	0
LC333810.1	36	T	1	1	1	1	0
LC333810.1	37	G	1	1	1	1	0
LC333810.1	38	G	1	1	1	1	0
LC333810.1	39	A	1	1	1	1	0
LC333810.1	40	G	1	1	1	1	0
LC333810.1	41	T	1	1	1	1	0
LC333810.1	42	C	1	1	1	1	0
LC333810.1	43	T	1	1	1	1	0
LC333810.1	44	A	1	1	1	1	0
LC333810.1	45	C	1	1	1	1	0
LC333810.1	46	G	1	1	1	1	0
LC333810.1	47	C	1	1	1	1	0
LC333810.1	48	A	1	1	1	1	0
LC333810.1	49	A	1	1	1	1	0
LC333810.1	50	C	1	1	1	1	0
LC333810.1	51	A	1	1	1	1	0
LC333810.1	52	G	1	1	1	1	0
LC333810.1	53	A	1	1	1	1	0
LC333810.1	54	T	1	1	1	1	0
LC333810.1	55	G	1	1	1	1	0
LC333810.1	56	G	1	1	1	1	0
LC333810.1	57	C	1	1	1	1	0
LC333810.1	58	C	1	1	1	1	0
LC333810.1	59	G	1	1	1	1	0
LC333810.1	60	T	0.625636	1	1.1843	0.936646	0.232432
LC333810.1	61	C	1	1	1	1	0
LC333810.1	62	T	1	1	1	1	0
LC333810.1	63	C	1	1	1	1	0
LC333810.1	64	A	1	1	1	1	0
LC333810.1	65	A	1	1	1	1	0
LC333810.1	66	T	1	1	2.37177	1.45726	0.646661
LC333810.1	67	T	1	0.282738	1.73942	1.00739	0.594711
LC333810.1	68	A	1	1	1	1	0
LC333810.1	69	T	1.87615	1.14877	3.11055	2.04516	0.809758
LC333810.1	70	T	1	0.853553	4.61118	2.15491	1.73787
LC333810.1	71	A	1	1	1	1	0
LC333810.1	72	A	1	1	1	1	0
LC333810.1	73	C	1	1	1	1	0
LC333810.1	74	T	1	1	1.58069	1.19356	0.273738
LC333810.1	75	C	1	1	1	1	0
LC333810.1	76	T	1	1	1.69606	1.23202	0.328127
LC333810.1	77	T	0.933981	0.861472	1.55005	1.11517	0.308929
LC333810.1	78	C	1	1	1	1	0
LC333810.1	79	T	1	1	1.02395	1.00798	0.0112911
LC333810.1	80	T	0.979479	2.02887	0.574411	1.19425	0.612895
LC333810.1	81	T	0.360718	1.52779	0.38263	0.757046	0.545071
LC333810.1	82	T	1.68733	1.96103	2.3062	1.98486	0.253214
LC333810.1	83	G	1	1	1	1	0
LC333810.1	84	A	1	1	1	1	0
LC333810.1	85	A	1	1	1	1	0
LC333810.1	86	G	1	1	1	1	0
LC333810.1	87	C	1	1	1	1	0
LC333810.1	88	T	1.63437	2.38459	0.925298	1.64809	0.59583
LC333810.1	89	G	1	1	1	1	0
LC333810.1	90	C	1	1	1	1	0
LC333810.1	91	A	1	1	1	1	0
LC333810.1	92	G	1	1	1	1	0
LC333810.1	93	T	1.4971	0.315277	0.665791	0.826055	0.495607
LC333810.1	94	T	1.99579	1.80541	0.662675	1.48796	0.588715
LC333810.1	95	G	1	1	1	1	0
LC333810.1	96	T	0.757394	0.721878	0.562266	0.680513	0.0848608
LC333810.1	97	A	1	1	1	1	0
LC333810.1	98	G	1	1	1	1	0
LC333810.1	99	C	1	1	1	1	0
LC333810.1	100	T	0.367825	0.955474	0.56442	0.62924	0.244246
LC333810.1	101	G	1	1	1	1	0
LC333810.1	102	C	1	1	1	1	0
LC333810.1	103	A	1	1	1	1	0
LC333810.1	104	A	1	1	1	1	0
LC333810.1	105	C	1	1	1	1	0
LC333810.1	106	C	1	1	1	1	0
LC333810.1	107	T	1.67143	0.987937	1.32722	1.32886	0.279037
LC333810.1	108	C	1	1	1	1	0
LC333810.1	109	A	1	1	1	1	0
LC333810.1	110	G	1	1	1	1	0
LC333810.1	111	C	1	1	1	1	0
LC333810.1	112	T	0.880983	1.01731	0.90116	0.933152	0.0600779
LC333810.1	113	C	1	1	1	1	0
LC333810.1	114	T	1.28976	0.730289	1.18186	1.0673	0.242341
LC333810.1	115	T	0.452055	1.72712	2.14851	1.44256	0.721212
LC333810.1	116	G	1	1	1	1	0
LC333810.1	117	A	1	1	1	1	0
LC333810.1	118	G	1	1	1	1	0
LC333810.1	119	A	1	1	1	1	0
LC333810.1	120	A	1	1	1	1	0
LC333810.1	121	T	2.91271	1.89803	0.492361	1.7677	0.992393
LC333810.1	122	A	1	1	1	1	0
LC333810.1	123	T	0.547137	1.08719	0.973643	0.869323	0.232488
LC333810.1	124	G	1	1	1	1	0
LC333810.1	125	G	1	1	1	1	0
LC333810.1	126	G	1	1	1	1	0
LC333810.1	127	A	1	1	1	1	0
LC333810.1	128	A	1	1	1	1	0
LC333810.1	129	T	1.43277	1.17326	0.601563	1.0692	0.347226
LC333810.1	130	A	1	1	1	1	0
LC333810.1	131	G	1	1	1	1	0
LC333810.1	132	A	1	1	1	1	0
LC333810.1	133	A	1	1	1	1	0
LC333810.1	134	T	2.141	1.27563	1.1592	1.52528	0.437968
LC333810.1	135	A	1	1	1	1	0
LC333810.1	136	T	0.29569	1.63828	1.00567	0.97988	0.548414
LC333810.1	137	G	1	1	1	1	0
LC333810.1	138	A	1	1	1	1	0
LC333810.1	139	T	1.34546	0.72825	1.23987	1.10453	0.269538
LC333810.1	140	T	1.16358	0.621448	1.92179	1.2356	0.533301
LC333810.1	141	A	1	1	1	1	0
LC333810.1	142	T	0.647002	1.13185	0.988755	0.922534	0.2034
LC333810.1	143	C	1	1	1	1	0
LC333810.1	144	A	1	1	1	1	0
LC333810.1	145	G	1	1	1	1	0
LC333810.1	146	G	1	1	1	1	0
LC333810.1	147	A	1	1	1	1	0
LC333810.1	148	T	1.4405	1.58595	1.0003	1.34225	0.248981
LC333810.1	149	A	1	1	1	1	0
LC333810.1	150	T	1.02152	1.47662	0.668861	1.05567	0.330647
LC333810.1	151	A	1	1	1	1	0
LC333810.1	152	T	0.6439	0.728603	1.11184	0.828115	0.203583
LC333810.1	153	A	1	1	1	1	0
LC333810.1	154	T	0.938366	0.816539	1.44868	1.06786	0.273832
LC333810.1	155	T	1.15335	1.2903	0.805376	1.08301	0.204123
LC333810.1	156	C	1	1	1	1	0
LC333810.1	157	T	0.8469	1.43489	1.06637	1.11605	0.242605
LC333810.1	158	A	1	1	1	1	0
LC333810.1	159	G	1	1	1	1	0
LC333810.1	160	A	1	1	1	1	0
LC333810.1	161	G	1	1	1	1	0
LC333810.1	162	T	0.769728	1.31142	1.26267	1.11461	0.244678
LC333810.1	163	A	1	1	1	1	0
LC333810.1	164	A	1	1	1	1	0
LC333810.1	165	A	1	1	1	1	0
LC333810.1	166	G	1	1	1	1	0
LC333810.1	167	A	1	1	1	1	0
LC333810.1	168	A	1	1	1	1	0
LC333810.1	169	T	0.550992	0.437961	1.304	0.764317	0.384391
LC333810.1	170	A	1	1	1	1	0
LC333810.1	171	A	1	1	1	1	0
LC333810.1	172	A	1	1	1	1	0
LC333810.1	173	T	0.935021	1.51187	1.70326	1.38338	0.326526
LC333810.1	174	T	1.06757	0.942782	0.696169	0.902174	0.154319
LC333810.1	175	T	0.8828	0.931579	1.01328	0.942552	0.0538303
LC333810.1	176	G	1	1	1	1	0
LC333810.1	177	A	1	1	1	1	0
LC333810.1	178	T	0.784579	0.55612	1.05553	0.798743	0.204129
LC333810.1	179	T	0.745029	0.861028	1.01249	0.87285	0.109512
LC333810.1	180	T	0.846161	0.67744	1.0763	0.866635	0.163478
LC333810.1	181	T	1.02968	1.15867	1.52217	1.23684	0.20852
LC333810.1	182	G	1	1	1	1	0
LC333810.1	183	T	2.03957	0.959443	1.0335	1.34417	0.492651
LC333810.1	184	G	1	1	1	1	0
LC333810.1	185	A	1	1	1	1	0
LC333810.1	186	T	0.986754	0.979982	1.15886	1.04186	0.0827718
LC333810.1	187	G	1	1	1	1	0
LC333810.1	188	G	1	1	1	1	0
LC333810.1	189	A	1	1	1	1	0
LC333810.1	190	C	1	1	1	1	0
LC333810.1	191	G	1	1	1	1	0
LC333810.1	192	A	1	1	1	1	0
LC333810.1	193	T	0.632468	1.80273	1.46163	1.29894	0.491413
LC333810.1	194	T	1.54091	1.14115	0.819001	1.16702	0.295287
LC333810.1	195	C	1	1	1	1	0
LC333810.1	196	T	1.29985	1.10621	1.39322	1.26643	0.119531
LC333810.1	197	G	1	1	1	1	0
LC333810.1	198	G	1	1	1	1	0
LC333810.1	199	T	1.23644	1.12462	1.17649	1.17918	0.0456883
LC333810.1	200	G	1	1	1	1	0
LC333810.1	201	T	1.11309	1.03842	1.63311	1.26154	0.264503
LC333810.1	202	T	1.85775	0.854818	1.28567	1.33274	0.410796
LC333810.1	203	A	1	1	1	1	0
LC333810.1	204	A	1	1	1	1	0
LC333810.1	205	A	1	1	1	1	0
LC333810.1	206	A	1	1	1	1	0
LC333810.1	207	A	1	1	1	1	0
LC333810.1	208	T	1.19877	0.653529	1.18959	1.01396	0.254892
LC333810.1	209	A	1	1	1	1	0
LC333810.1	210	A	1	1	1	1	0
LC333810.1	211	T	0.775173	0.927366	0.825945	0.842828	0.0632688
LC333810.1	212	C	1	1	1	1	0
LC333810.1	213	T	0.475865	1.26774	1.21748	0.987031	0.362031
LC333810.1	214	G	1	1	1	1	0
LC333810.1	215	A	1	1	1	1	0
LC333810.1	216	T	0.772732	1.1591	0.668766	0.866865	0.210954
LC333810.1	217	T	1.03469	0.955522	0.944131	0.978114	0.0402745
LC333810.1	218	G	1	1	1	1	0
LC333810.1	219	G	1	1	1	1	0
LC333810.1	220	T	1.325	0.822596	0.687289	0.94496	0.274344
LC333810.1	221	A	1	1	1	1	0
LC333810.1	222	A	1	1	1	1	0
LC333810.1	223	A	1	1	1	1	0
LC333810.1	224	G	1	1	1	1	0
LC333810.1	225	C	1	1	1	1	0
LC333810.1	226	A	1	1	1	1	0
LC333810.1	227	A	1	1	1	1	0
LC333810.1	228	T	0.810607	0.992816	0.972948	0.925457	0.0816152
LC333810.1	229	A	1	1	1	1	0
LC333810.1	230	A	1	1	1	1	0
LC333810.1	231	C	1	1	1	1	0
LC333810.1	232	T	0.937366	1.68421	1.05276	1.22478	0.328264
LC333810.1	233	A	1	1	1	1	0
LC333810.1	234	T	1.37405	0.987594	1.43398	1.26521	0.197821
LC333810.1	235	T	1.36364	1.07946	0.849496	1.09753	0.210285
LC333810.1	236	G	1	1	1	1	0
LC333810.1	237	A	1	1	1	1	0
LC333810.1	238	T	0.835836	1.09783	0.878803	0.937491	0.114728
LC333810.1	239	C	1	1	1	1	0
LC333810.1	240	A	1	1	1	1	0
LC333810.1	241	A	1	1	1	1	0
LC333810.1	242	G	1	1	1	1	0
LC333810.1	243	C	1	1	1	1	0
LC333810.1	244	T	0.635188	1.15104	0.840445	0.875557	0.212052
LC333810.1	245	T	1.19264	1.72679	1.17548	1.36497	0.255943
LC333810.1	246	T	0.936898	1.0941	0.848552	0.959849	0.101549
LC333810.1	247	G	1	1	1	1	0
LC333810.1	248	A	1	1	1	1	0
LC333810.1	249	A	1	1	1	1	0
LC333810.1	250	T	1.2605	0.890889	1.24549	1.13229	0.170807
LC333810.1	251	A	1	1	1	1	0
LC333810.1	252	A	1	1	1	1	0
LC333810.1	253	T	0.982493	1.07547	1.05253	1.03683	0.0395466
LC333810.1	254	A	1	1	1	1	0
LC333810.1	255	A	1	1	1	1	0
LC333810.1	256	A	1	1	1	1	0
LC333810.1	257	T	0.86908	1.12994	1.18213	1.06038	0.136939
LC333810.1	258	T	0.762334	0.990918	1.4729	1.07538	0.296171
LC333810.1	259	T	0.767147	0.696955	1.06	0.841367	0.157231
LC333810.1	260	G	1	1	1	1	0
LC333810.1	261	G	1	1	1	1	0
LC333810.1	262	A	1	1	1	1	0
LC333810.1	263	T	1.74163	1.23414	1.18939	1.38839	0.250446
LC333810.1	264	C	1	1	1	1	0
LC333810.1	265	T	1.15077	0.910104	1.0423	1.03439	0.0984119
LC333810.1	266	G	1	1	1	1	0
LC333810.1	267	C	1	1	1	1	0
LC333810.1	268	T	0.750126	1.63136	1.15461	1.1787	0.360165
LC333810.1	269	A	1	1	1	1	0
LC333810.1	270	T	0.876499	1.09094	0.597364	0.854935	0.202079
LC333810.1	271	A	1	1	1	1	0
LC333810.1	272	A	1	1	1	1	0
LC333810.1	273	G	1	1	1	1	0
LC333810.1	274	A	1	1	1	1	0
LC333810.1	275	A	1	1	1	1	0
LC333810.1	276	A	1	1	1	1	0
LC333810.1	277	T	1.56951	1.00752	1.20286	1.25996	0.232957
LC333810.1	278	A	1	1	1	1	0
LC333810.1	279	G	1	1	1	1	0
LC333810.1	280	A	1	1	1	1	0
LC333810.1	281	A	1	1	1	1	0
LC333810.1	282	A	1	1	1	1	0
LC333810.1	283	C	1	1	1	1	0
LC333810.1	284	T	1.36407	1.14346	1.07656	1.1947	0.122841
LC333810.1	285	G	1	1	1	1	0
LC333810.1	286	G	1	1	1	1	0
LC333810.1	287	C	1	1	1	1	0
LC333810.1	288	T	1.33802	0.894415	1.09101	1.10781	0.181489
LC333810.1	289	T	1.05168	1.51307	1.26946	1.27807	0.188462
LC333810.1	290	G	1	1	1	1	0
LC333810.1	291	C	1	1	1	1	0
LC333810.1	292	T	0.835591	1.13549	1.20288	1.05799	0.159646
LC333810.1	293	G	1	1	1	1	0
LC333810.1	294	A	1	1	1	1	0
LC333810.1	295	T	0.7474	1.15677	1.07607	0.993413	0.17705
LC333810.1	296	A	1	1	1	1	0
LC333810.1	297	C	1	1	1	1	0
LC333810.1	298	T	1.07437	1.35317	1.25147	1.22634	0.115197
LC333810.1	299	T	1.00404	0.929174	0.845884	0.926366	0.0645967
LC333810.1	300	C	1	1	1	1	0
LC333810.1	301	T	1.16981	1.14735	0.931582	1.08291	0.107399
LC333810.1	302	A	1	1	1	1	0
LC333810.1	303	G	1	1	1	1	0
LC333810.1	304	A	1	1	1	1	0
LC333810.1	305	G	1	1	1	1	0
LC333810.1	306	C	1	1	1	1	0
LC333810.1	307	A	1	1	1	1	0
LC333810.1	308	G	1	1	1	1	0
LC333810.1	309	C	1	1	1	1	0
LC333810.1	310	T	1.54391	1.13203	1.17876	1.2849	0.184135
LC333810.1	311	A	1	1	1	1	0
LC333810.1	312	A	1	1	1	1	0
LC333810.1	313	A	1	1	1	1	0
LC333810.1	314	T	0.902386	1.10093	0.840671	0.947996	0.111038
LC333810.1	315	T	0.886258	0.843662	1.52486	1.08493	0.311567
LC333810.1	316	A	1	1	1	1	0
LC333810.1	317	G	1	1	1	1	0
LC333810.1	318	A	1	1	1	1	0
LC333810.1	319	T	1.40107	1.29135	1.18478	1.2924	0.0883026
LC333810.1	320	G	1	1	1	1	0
LC333810.1	321	A	1	1	1	1	0
LC333810.1	322	G	1	1	1	1	0
LC333810.1	323	G	1	1	1	1	0
LC333810.1	324	A	1	1	1	1	0
LC333810.1	325	T	0.955424	0.99749	1.05273	1.00188	0.0398441
LC333810.1	326	G	1	1	1	1	0
LC333810.1	327	T	1.03097	0.979936	0.71424	0.908383	0.138851
LC333810.1	328	A	1	1	1	1	0
LC333810.1	329	A	1	1	1	1	0
LC333810.1	330	A	1	1	1	1	0
LC333810.1	331	C	1	1	1	1	0
LC333810.1	332	A	1	1	1	1	0
LC333810.1	333	A	1	1	1	1	0
LC333810.1	334	A	1	1	1	1	0
LC333810.1	335	C	1	1	1	1	0
LC333810.1	336	T	0.759077	1.26384	1.08683	1.03658	0.209108
LC333810.1	337	A	1	1	1	1	0
LC333810.1	338	A	1	1	1	1	0
LC333810.1	339	G	1	1	1	1	0
LC333810.1	340	A	1	1	1	1	0
LC333810.1	341	A	1	1	1	1	0
LC333810.1	342	T	1.00672	1.05668	1.01086	1.02475	0.0226352
LC333810.1	343	G	1	1	1	1	0
LC333810.1	344	A	1	1	1	1	0
LC333810.1	345	T	1.41906	1.101	1.02529	1.18178	0.170605
LC333810.1	346	G	1	1	1	1	0
LC333810.1	347	T	0.994854	1.01237	0.859427	0.955549	0.0683433
LC333810.1	348	T	0.750626	1.03144	1.00702	0.929695	0.127013
LC333810.1	349	A	1	1	1	1	0
LC333810.1	350	T	0.898118	1.00615	0.90556	0.936609	0.0492662
LC333810.1	351	C	1	1	1	1	0
LC333810.1	352	A	1	1	1	1	0
LC333810.1	353	T	1.18852	1.18806	1.23669	1.20443	0.0228174
LC333810.1	354	C	1	1	1	1	0
LC333810.1	355	A	1	1	1	1	0
LC333810.1	356	A	1	1	1	1	0
LC333810.1	357	A	1	1	1	1	0
LC333810.1	358	A	1	1	1	1	0
LC333810.1	359	G	1	1	1	1	0
LC333810.1	360	G	1	1	1	1	0
LC333810.1	361	A	1	1	1	1	0
LC333810.1	362	A	1	1	1	1	0
LC333810.1	363	T	0.870847	1.58005	1.17195	1.20762	0.290629
LC333810.1	364	T	0.866264	0.874111	1.03384	0.924739	0.0772137
LC333810.1	365	G	1	1	1	1	0
LC333810.1	366	A	1	1	1	1	0
LC333810.1	367	T	1.20443	1.34729	1.08986	1.21386	0.105307
LC333810.1	368	C	1	1	1	1	0
LC333810.1	369	A	1	1	1	1	0
LC333810.1	370	A	1	1	1	1	0
LC333810.1	371	A	1	1	1	1	0
LC333810.1	372	A	1	1	1	1	0
LC333810.1	373	A	1	1	1	1	0
LC333810.1	374	A	1	1	1	1	0
LC333810.1	375	T	0.631062	1.36068	1.10894	1.03356	0.302595
LC333810.1	376	G	1	1	1	1	0
LC333810.1	377	A	1	1	1	1	0
LC333810.1	378	G	1	1	1	1	0
LC333810.1	379	A	1	1	1	1	0
LC333810.1	380	G	1	1	1	1	0
LC333810.1	381	T	1.05103	0.90615	1.04639	1.00119	0.0672308
LC333810.1	382	T	0.786265	1.6057	1.29906	1.23034	0.338043
LC333810.1	383	T	0.95046	1.03742	1.08569	1.02452	0.0559559
LC333810.1	384	T	0.775679	1.55959	1.35846	1.23125	0.332434
LC333810.1	385	A	1	1	1	1	0
LC333810.1	386	A	1	1	1	1	0
LC333810.1	387	A	1	1	1	1	0
LC333810.1	388	C	1	1	1	1	0
LC333810.1	389	G	1	1	1	1	0
LC333810.1	390	C	1	1	1	1	0
LC333810.1	391	A	1	1	1	1	0
LC333810.1	392	T	0.957777	0.990846	1.02548	0.991367	0.0276406
LC333810.1	393	G	1	1	1	1	0
LC333810.1	394	C	1	1	1	1	0
LC333810.1	395	T	1.04479	1.09146	0.837817	0.991357	0.110229
LC333810.1	396	T	1.08435	1.14938	1.09239	1.10871	0.0289472
LC333810.1	397	C	1	1	1	1	0
LC333810.1	398	A	1	1	1	1	0
LC333810.1	399	G	1	1	1	1	0
LC333810.1	400	T	0.861408	0.920575	1.01019	0.930725	0.0611626
LC333810.1	401	G	1	1	1	1	0
LC333810.1	402	T	0.885828	1.10521	0.930626	0.973888	0.094643
LC333810.1	403	A	1	1	1	1	0
LC333810.1	404	A	1	1	1	1	0
LC333810.1	405	A	1	1	1	1	0
LC333810.1	406	A	1	1	1	1	0
LC333810.1	407	A	1	1	1	1	0
LC333810.1	408	G	1	1	1	1	0
LC333810.1	409	A	1	1	1	1	0
LC333810.1	410	A	1	1	1	1	0
LC333810.1	411	T	0.829605	1.19392	1.58104	1.20152	0.306818
LC333810.1	412	A	1	1	1	1	0
LC333810.1	413	C	1	1	1	1	0
LC333810.1	414	C	1	1	1	1	0
LC333810.1	415	T	0.930129	1.05725	1.01728	1.00155	0.0530755
LC333810.1	416	G	1	1	1	1	0
LC333810.1	417	G	1	1	1	1	0
LC333810.1	418	A	1	1	1	1	0
LC333810.1	419	A	1	1	1	1	0
LC333810.1	420	A	1	1	1	1	0
LC333810.1	421	A	1	1	1	1	0
LC333810.1	422	T	1.39928	1.27136	1.03609	1.23558	0.150416
LC333810.1	423	C	1	1	1	1	0
LC333810.1	424	A	1	1	1	1	0
LC333810.1	425	T	1.07015	1.11674	1.10224	1.09638	0.0194667
LC333810.1	426	C	1	1	1	1	0
LC333810.1	427	A	1	1	1	1	0
LC333810.1	428	T	1.06114	1.16533	0.990638	1.07237	0.0717581
LC333810.1	429	C	1	1	1	1	0
LC333810.1	430	T	1.20575	0.968309	1.32949	1.16785	0.149867
LC333810.1	431	A	1	1	1	1	0
LC333810.1	432	T	1.07386	0.964041	0.96208	0.999994	0.0522385
LC333810.1	433	T	0.963358	1.13223	1.12181	1.07247	0.0772689
LC333810.1	434	A	1	1	1	1	0
LC333810.1	435	T	0.93366	0.914055	0.994778	0.947498	0.0343771
LC333810.1	436	T	1.08915	1.27917	1.10151	1.15661	0.0868095
LC333810.1	437	A	1	1	1	1	0
LC333810.1	438	A	1	1	1	1	0
LC333810.1	439	A	1	1	1	1	0
LC333810.1	440	T	0.939612	1.1713	1.04551	1.05214	0.094703
LC333810.1	441	G	1	1	1	1	0
LC333810.1	442	C	1	1	1	1	0
LC333810.1	443	A	1	1	1	1	0
LC333810.1	444	C	1	1	1	1	0
LC333810.1	445	A	1	1	1	1	0
LC333810.1	446	A	1	1	1	1	0
LC333810.1	447	A	1	1	1	1	0
LC333810.1	448	A	1	1	1	1	0
LC333810.1	449	T	0.937668	1.21394	1.1449	1.09884	0.117396
LC333810.1	450	T	1.03022	1.18774	0.987198	1.06839	0.0862053
LC333810.1	451	G	1	1	1	1	0
LC333810.1	452	A	1	1	1	1	0
LC333810.1	453	T	1.07829	0.953739	0.954822	0.995617	0.0584592
LC333810.1	454	G	1	1	1	1	0
LC333810.1	455	C	1	1	1	1	0
LC333810.1	456	G	1	1	1	1	0
LC333810.1	457	T	1.00658	0.922042	0.950283	0.959634	0.0351381
LC333810.1	458	G	1	1	1	1	0
LC333810.1	459	A	1	1	1	1	0
LC333810.1	460	T	0.921713	1.21657	1.44748	1.19525	0.215172
LC333810.1	461	A	1	1	1	1	0
LC333810.1	462	A	1	1	1	1	0
LC333810.1	463	A	1	1	1	1	0
LC333810.1	464	T	0.95191	1.03451	0.943849	0.976756	0.0409696
LC333810.1	465	T	1.03116	1.22686	1.05114	1.10305	0.0879255
LC333810.1	466	G	1	1	1	1	0
LC333810.1	467	G	1	1	1	1	0
LC333810.1	468	A	1	1	1	1	0
LC333810.1	469	A	1	1	1	1	0
LC333810.1	470	C	1	1	1	1	0
LC333810.1	471	G	1	1	1	1	0
LC333810.1	472	T	0.873359	0.90854	1.11897	0.966956	0.108444
LC333810.1	473	G	1	1	1	1	0
LC333810.1	474	G	1	1	1	1	0
LC333810.1	475	T	0.828648	1.05535	0.935078	0.939691	0.092607
LC333810.1	476	G	1	1	1	1	0
LC333810.1	477	A	1	1	1	1	0
LC333810.1	478	A	1	1	1	1	0
LC333810.1	479	G	1	1	1	1	0
LC333810.1	480	T	0.825677	0.964441	0.972869	0.920995	0.067488
LC333810.1	481	T	1.10965	1.22164	0.808426	1.04657	0.174491
LC333810.1	482	G	1	1	1	1	0
LC333810.1	483	A	1	1	1	1	0
LC333810.1	484	A	1	1	1	1	0
LC333810.1	485	G	1	1	1	1	0
LC333810.1	486	T	1.22147	1.04407	1.06884	1.11146	0.0784451
LC333810.1	487	G	1	1	1	1	0
LC333810.1	488	G	1	1	1	1	0
LC333810.1	489	A	1	1	1	1	0
LC333810.1	490	T	0.987574	0.844965	1.14667	0.993069	0.12323
LC333810.1	491	G	1	1	1	1	0
LC333810.1	492	A	1	1	1	1	0
LC333810.1	493	T	1.02194	1.16117	0.909694	1.03094	0.102861
LC333810.1	494	T	0.793159	1.08744	1.16791	1.01617	0.161079
LC333810.1	495	C	1	1	1	1	0
LC333810.1	496	A	1	1	1	1	0
LC333810.1	497	T	1.22647	0.784141	1.16095	1.05719	0.194917
LC333810.1	498	T	0.939963	0.759191	0.987661	0.895605	0.0984051
LC333810.1	499	T	1.10169	1.22765	1.00099	1.11011	0.0927226
LC333810.1	500	G	1	1	1	1	0
LC333810.1	501	T	1.10217	0.900446	1.05587	1.0195	0.0862777
LC333810.1	502	G	1	1	1	1	0
LC333810.1	503	G	1	1	1	1	0
LC333810.1	504	A	1	1	1	1	0
LC333810.1	505	T	0.939789	1.72467	0.726398	1.13028	0.429226
LC333810.1	506	G	1	1	1	1	0
LC333810.1	507	A	1	1	1	1	0
LC333810.1	508	A	1	1	1	1	0
LC333810.1	509	A	1	1	1	1	0
LC333810.1	510	A	1	1	1	1	0
LC333810.1	511	A	1	1	1	1	0
LC333810.1	512	A	1	1	1	1	0
LC333810.1	513	T	1.31763	0.940414	1.76679	1.34161	0.337792
LC333810.1	514	G	1	1	1	1	0
LC333810.1	515	G	1	1	1	1	0
LC333810.1	516	A	1	1	1	1	0
LC333810.1	517	A	1	1	1	1	0
LC333810.1	518	G	1	1	1	1	0
LC333810.1	519	T	0.841914	1.32001	1.19357	1.1185	0.202272
LC333810.1	520	G	1	1	1	1	0
LC333810.1	521	G	1	1	1	1	0
LC333810.1	522	A	1	1	1	1	0
LC333810.1	523	T	1.19505	0.934307	0.960412	1.02992	0.117248
LC333810.1	524	A	1	1	1	1	0
LC333810.1	525	C	1	1	1	1	0
LC333810.1	526	C	1	1	1	1	0
LC333810.1	527	A	1	1	1	1	0
LC333810.1	528	T	0.80753	1.00001	1.02075	0.942765	0.0959997
LC333810.1	529	T	0.925185	1.14247	1.07309	1.04691	0.0906158
LC333810.1	530	G	1	1	1	1	0
LC333810.1	531	A	1	1	1	1	0
LC333810.1	532	C	1	1	1	1	0
LC333810.1	533	T	1.15173	1.01686	0.936751	1.03511	0.088707
LC333810.1	534	G	1	1	1	1	0
LC333810.1	535	G	1	1	1	1	0
LC333810.1	536	A	1	1	1	1	0
LC333810.1	537	A	1	1	1	1	0
LC333810.1	538	A	1	1	1	1	0
LC333810.1	539	T	1.26514	1.03361	1.0173	1.10535	0.113186
LC333810.1	540	C	1	1	1	1	0
LC333810.1	541	G	1	1	1	1	0
LC333810.1	542	C	1	1	1	1	0
LC333810.1	543	G	1	1	1	1	0
LC333810.1	544	C	1	1	1	1	0
LC333810.1	545	T	1.3713	0.984713	1.5334	1.29647	0.230164
LC333810.1	546	A	1	1	1	1	0
LC333810.1	547	T	0.793373	1.65267	1.06648	1.17084	0.358484
LC333810.1	548	G	1	1	1	1	0
LC333810.1	549	A	1	1	1	1	0
LC333810.1	550	G	1	1	1	1	0
LC333810.1	551	C	1	1	1	1	0
LC333810.1	552	A	1	1	1	1	0
LC333810.1	553	A	1	1	1	1	0
LC333810.1	554	T	0.875981	1.20513	1.13847	1.07319	0.142081
LC333810.1	555	T	1.12439	1.18732	1.41576	1.24249	0.125187
LC333810.1	556	G	1	1	1	1	0
LC333810.1	557	G	1	1	1	1	0
LC333810.1	558	A	1	1	1	1	0
LC333810.1	559	G	1	1	1	1	0
LC333810.1	560	C	1	1	1	1	0
LC333810.1	561	A	1	1	1	1	0
LC333810.1	562	A	1	1	1	1	0
LC333810.1	563	A	1	1	1	1	0
LC333810.1	564	G	1	1	1	1	0
LC333810.1	565	G	1	1	1	1	0
LC333810.1	566	T	0.925872	0.881501	0.797209	0.868194	0.0533627
LC333810.1	567	T	1.17581	1.68396	0.874604	1.24479	0.334001
LC333810.1	568	T	1.07877	1.09248	0.948723	1.03999	0.0647801
LC333810.1	569	G	1	1	1	1	0
LC333810.1	570	A	1	1	1	1	0
LC333810.1	571	A	1	1	1	1	0
LC333810.1	572	T	1.13902	1.52294	0.985099	1.21568	0.226164
LC333810.1	573	C	1	1	1	1	0
LC333810.1	574	A	1	1	1	1	0
LC333810.1	575	T	1.05088	1.32205	1.2602	1.21104	0.116035
LC333810.1	576	T	0.971891	1.18449	1.2859	1.14743	0.130846
LC333810.1	577	G	1	1	1	1	0
LC333810.1	578	A	1	1	1	1	0
LC333810.1	579	A	1	1	1	1	0
LC333810.1	580	A	1	1	1	1	0
LC333810.1	581	T	0.915022	0.786682	1.06299	0.921566	0.112898
[truncated: 16,560 more rows]
